# Supplementary material for: ApoC-III is a novel inducer of calcification in human aortic valves
Source: J Biol Chem. 2021 Jan 6;296:100193. doi: 10.1074/jbc.RA120.015700 (PMC7948477; doi:10.1074/jbc.RA120.015700)
Supplement: JBC_JBC/2020/015700_10 [file mmc1.xlsx]

## Sheet: ReadMe
All identified proteins exported from Proteome Discoverer 2.2 (Thermo Fisher Scientific)
Donor IDs	Cell culture media	Batch
296	normal medium (termed NM)	B1
299	pro-calcifying medium (termed PM)	B2
300		B3
338

## Sheet: Table S2
Table S2 Proteome data of apolipoprotein treated human VICs in cell culture
Checked	Protein FDR Confidence: Combined	Master	Accession	Description	Coverage [%]	# Peptides	# PSMs	# Unique Peptides	# Protein Groups	# AAs	MW [kDa]	calc. pI	Score Sequest HT: A2 Sequest HT	# Peptides (by Search Engine): A2 Sequest HT	# Razor Peptides	Abundances (Grouped): Pooled, Pooled	Abundances (Grouped): Week1, APOA1	Abundances (Grouped): Week1, APOC3	Abundances (Grouped): Week1, NM	Abundances (Grouped): Week1, PM	Abundances (Grouped): Week2, APOA1	Abundances (Grouped): Week2, APOC3	Abundances (Grouped): Week2, NM	Abundances (Grouped): Week2, PM	Abundances (Normalized): F1: Sample, Pooled, Pooled, Pooled, Pooled	Abundances (Normalized): F2: Sample, Pooled, Pooled, Pooled, Pooled	Abundances (Normalized): F3: Sample, Pooled, Pooled, Pooled, Pooled	Abundances (Normalized): F4: Sample, Pooled, Pooled, Pooled, Pooled	Abundances (Normalized): F5: Sample, Pooled, Pooled, Pooled, Pooled	Abundances (Normalized): F6: Sample, Pooled, Pooled, Pooled, Pooled	Abundances (Normalized): F7: Sample, Pooled, Pooled, Pooled, Pooled	Abundances (Normalized): F8: Sample, Week1, APOA1, 296, B1	Abundances (Normalized): F9: Sample, Week1, APOA1, 296, B3	Abundances (Normalized): F16: Sample, Week1, APOA1, 299, B1	Abundances (Normalized): F17: Sample, Week1, APOA1, 299, B2	Abundances (Normalized): F23: Sample, Week1, APOA1, 300, B1	Abundances (Normalized): F24: Sample, Week1, APOA1, 300, B3	Abundances (Normalized): F31: Sample, Week1, APOA1, 338, B1	Abundances (Normalized): F10: Sample, Week1, APOC3, 296, B1	Abundances (Normalized): F11: Sample, Week1, APOC3, 296, B3	Abundances (Normalized): F18: Sample, Week1, APOC3, 299, B1	Abundances (Normalized): F25: Sample, Week1, APOC3, 300, B1	Abundances (Normalized): F26: Sample, Week1, APOC3, 300, B2	Abundances (Normalized): F32: Sample, Week1, APOC3, 338, B1	Abundances (Normalized): F33: Sample, Week1, APOC3, 338, B2	Abundances (Normalized): F12: Sample, Week1, NM, 296, B1	Abundances (Normalized): F13: Sample, Week1, NM, 296, B2	Abundances (Normalized): F19: Sample, Week1, NM, 299, B1	Abundances (Normalized): F20: Sample, Week1, NM, 299, B3
FALSE	High	Master Protein	Q15942	Zyxin OS=Homo sapiens OX=9606 GN=ZYX PE=1 SV=1	22	8	523	8	1	572	61.2	6.67	1439.33	8	0	2.56149e+06	2.50121e+06	1.72211e+06	3.42502e+06	2.19306e+06	2.39182e+06	1.28653e+06	2.9099e+06	1.62643e+06	3.3928e+06	3.19972e+06	2.12631e+06	2.24207e+06	2.6495e+06	2.27635e+06	2.56149e+06	2.81077e+06	1.63985e+06	2.50121e+06	2.78065e+06	3.20975e+06	2.03834e+06	1.88122e+06	2.67457e+06	1.66357e+06	1.72211e+06	1.38619e+06	1.29417e+06	2.16256e+06	2.7012e+06	4.34075e+06	1.84096e+06	4.50749e+06	1.94582e+06
FALSE	High	Master Protein	Q59GV6	Zinedin variant (Fragment) OS=Homo sapiens OX=9606 PE=2 SV=1	6	3	24	3	1	755	80.5	5.44	50.82	3	0	145651	120468	131956	143903	140150	112786	164218	148793	160367	128577	135411	145651	152893	138558	149698	148760	110718	119917	130333	109548	128201	131714	120468	154108	147959	138408	112785	53150.4	131956	96440.7	145914	141919	207120	155831
FALSE	High	Master Protein	Q13433	Zinc transporter ZIP6 OS=Homo sapiens OX=9606 GN=SLC39A6 PE=1 SV=3	1	1	44	1	1	755	85	6.95	100.68	1	0	37921.4	32754.4	40186.4	31841.6	38373.4	28481.8	39054.8	21417.1	28975.5	40707.8	39282.4	37921.4	31406.4	37879.7	32222.3	43938.1	30837.3	23025.2	40226.5	32754.4	37938	34946.5	18314.5	38315.7	34695.1	48061	35767.9	59922	42330	40186.4	38750.6	30449.8	36549.3	20026.4
FALSE	High	Master Protein	Q8N1S5	Zinc transporter ZIP11 OS=Homo sapiens OX=9606 GN=SLC39A11 PE=2 SV=3	5	1	6	1	1	342	35.4	5.6	15.15	1	0	38198.6	35880.9	32822.8		35828.2	17660.6	29502	18386.8	20899.2				38198.6				35880.9	21315.3	37003.3	20210.2			114090	42739.3	25639.5	42018.5			17941.8
FALSE	High	Master Protein	Q9ULF5	Zinc transporter ZIP10 OS=Homo sapiens OX=9606 GN=SLC39A10 PE=1 SV=2	1	1	9	1	1	831	94.1	6.76	9.3	1	0
FALSE	High	Master Protein	Q9Y6M5	Zinc transporter 1 OS=Homo sapiens OX=9606 GN=SLC30A1 PE=1 SV=3	8	3	63	3	1	507	55.3	6.48	184.37	3	0	254172	169101	358467	146190	222939	177863	398844	209055	276296	250438	253194	254172	255570	248660	265437	273128	213905	209878	169101	123939	239121	151189	12158.2	370914	358467	293433	475265	270058	383046	295317	202380	195754	44101	39110.1
FALSE	High	Master Protein	A0A024R219	Zinc finger, A20 domain containing 2, isoform CRA_a OS=Homo sapiens OX=9606 GN=ZA20D2 PE=4 SV=1	8	1	9	1	1	213	23.1	8.51	8.9	1	0	9254.7		10131.6	15743.5	8159.73	7430.38	6654.77	12257.2	16131.7	9954.21					8604.34									10131.6					12586.2	8687.08	17565.5		14110.5
FALSE	High	Master Protein	O43149	Zinc finger ZZ-type and EF-hand domain-containing protein 1 OS=Homo sapiens OX=9606 GN=ZZEF1 PE=1 SV=6	1	2	40	2	1	2961	330.9	5.95	84.49	2	0	53132.2	48956	44567.6	41421.2	44465.6	49681.8	52155.1	39314.4	50016.6	50059.6	41331.2	54712.5	53581.2	46248.4	53132.2	55157.6	50030.2	48956	60187.3	34302.1	47794.7	46634.5	75253	51634.2	48615.8	44567.6			41812.5	20650.1	62808.7	57004.6	35746.3	43179.3
FALSE	High	Master Protein	B2RNR6	Zinc finger RNA binding protein OS=Homo sapiens OX=9606 GN=ZFR PE=2 SV=1	3	2	80	2	1	1074	116.9	9.04	177.42	2	0	121777	106552	143537	65894.6	108787	115387	189569	35818.2	132125	161513	93629.2	121777	111588	58631.5	145242	130788	142201	99785.2	79691.6	168750	51954.6	115137	106552	236946	171224	262797	87379	32649.5	125817	143537	146311	67006.3	17575.1	64801.4
FALSE	High	Master Protein	O95218	Zinc finger Ran-binding domain-containing protein 2 OS=Homo sapiens OX=9606 GN=ZRANB2 PE=1 SV=2	4	1	5	1	1	330	37.4	10.01	5	1	0
FALSE	Medium	Master Protein	A0A024R576	Zinc finger protein-like 1, isoform CRA_a OS=Homo sapiens OX=9606 GN=ZFPL1 PE=4 SV=1	6	1	8	1	1	310	34.1	8.07	11.24	1	0	70703.3	78288.3	62392.3	51568.6	62759.1	75315.7	88607.3	71843.3	62863.8	72449.5	72649.4		75349.8	68321.9	61301.7	68999.3	71057.4	81102.2	91971.6	77994.4	78288.3	62308	115198	66394.4	73383.5	66340.3	54196.4	56384.1	48043.2	62392.3	69301	67002.6	45275.3	46336.2
FALSE	High	Master Protein	O75312	Zinc finger protein ZPR1 OS=Homo sapiens OX=9606 GN=ZPR1 PE=1 SV=1	11	4	76	4	1	459	50.9	4.73	203.91	4	0	142414	128366	140328	85560.2	133016	147592	155282	140351	127245	111968	126057	157777	127164	142681	142414	150454	137157	129792	128366	114912	107232	93036.5	158590	168606	154280	140328	48210.8	81910.6	72226.4	154572	141896	102389	62081.9	69130.7
FALSE	High	Master Protein	Q14966	Zinc finger protein 638 OS=Homo sapiens OX=9606 GN=ZNF638 PE=1 SV=2	2	2	24	2	1	1978	220.5	6.38	52.5	2	0	50559.3	56159.3	50989	34935.3	54421	54362.5	64677.4	33798	55993.7	50559.3	45685.3	51646	49850.2	48905.1	62223.9	51470.6	70310.2	54099.2	63091.7	43264.5	97646.6	56159.3	40269.4	84034.4	52501.6			30281.4	50989	40313.1	37355.6	40240.2		35346
FALSE	High	Master Protein	Q969S3	Zinc finger protein 622 OS=Homo sapiens OX=9606 GN=ZNF622 PE=1 SV=1	3	1	23	1	1	477	54.2	6.15	44.93	1	0	13110.5	17017.1	28125.4	15557.9	12704.2	14815.7	23618.6	14815.7	14719.7	10975.6	11883.2	16536.4	12968.6	13110.5	17921.6	25076.6	12736.2		10089.7	15155.4	22833.8	19107.5	57304.4	29084.3	61589.7	26789.8			17336.3	28125.4	16661	9690.27
FALSE	High	Master Protein	Q53EN0	Zinc finger protein 330 variant (Fragment) OS=Homo sapiens OX=9606 PE=2 SV=1	4	1	15	1	1	320	36.2	6.07	16.05	1	0
FALSE	High	Master Protein	Q5VUA4	Zinc finger protein 318 OS=Homo sapiens OX=9606 GN=ZNF318 PE=1 SV=2	1	1	9	1	1	2279	251	7.2	8.45	1	0	1.5927e+07	9.85407e+06	1.0671e+07	1.44256e+07	1.09691e+07	5.50074e+06	3.81701e+06	4.10327e+06	6.75481e+06	6.96805e+06	1.28877e+07	1.48733e+07	1.73921e+07	1.5927e+07	1.83619e+07	2.61091e+07	1.09109e+07	6.96214e+06	7.02502e+06	2.74192e+07	9.85407e+06	1.84083e+07	854453	7.36138e+06	9.96114e+06	1.0671e+07	3.25766e+07	1.17601e+08	4.97848e+06	2.0698e+07	1.27775e+07	6.0424e+06	5.60205e+07	3.09545e+07
FALSE	High	Master Protein	A0A024RAL3	Zinc finger FYVE domain-containing protein OS=Homo sapiens OX=9606 GN=ZFYVE16 PE=4 SV=1	2	1	2	1	1	1539	168.7	4.82	6.65	1	0	14044.3	16494.7	13530	9696.87	14421.3	7016.3	21044.7	11542.7	18917.9	12787.6	19282.4	15424.5	6065.97	15520.4		10333	7732.68		16494.7		22896.4			13824.4		24742.8			13242	10038.1	27148.5	7104.24
FALSE	Medium	Master Protein	Q8N2G6	Zinc finger CCHC domain-containing protein 24 OS=Homo sapiens OX=9606 GN=ZCCHC24 PE=1 SV=1	4	1	2	1	1	241	26.9	8.7	5.08	1	0
FALSE	High	Master Protein	Q96H79	Zinc finger CCCH-type antiviral protein 1-like OS=Homo sapiens OX=9606 GN=ZC3HAV1L PE=1 SV=2	3	1	2	1	1	300	32.9	8.13	4.01	1	0
FALSE	High	Master Protein	Q9UPT8	Zinc finger CCCH domain-containing protein 4 OS=Homo sapiens OX=9606 GN=ZC3H4 PE=1 SV=3	2	2	42	2	1	1303	140.2	6.27	110.56	2	0	51016.7	51770.2	46569.7	19965.7	48679.4	46836.6	63809.4	27793.9	60822.1	71206.5	55162.7	51946.7	50598	48456	51016.7	35555.3	52198.8	56669.9	68654.1	17295.9	16680.8	51345.1		59489.2	56698.7	38250.2		17205	93695.1	21688.8	24614.3	19796.7	19528.8	20136.2
FALSE	High	Master Protein	Q8WU90	Zinc finger CCCH domain-containing protein 15 OS=Homo sapiens OX=9606 GN=ZC3H15 PE=1 SV=1	8	3	21	3	1	426	48.6	5.31	49.6	3	0	126649	151530	121707	58270.6	102888	164685	154614	168165	159432	44016.5	149321	124689	110351	159263	126649	150070	178985	151530	187760	189275	107669	89995.8	129152	205056	179678	121707	26675.3	22780.7	57678.8	140143	152519	104141
FALSE	High	Master Protein	Q6PJT7	Zinc finger CCCH domain-containing protein 14 OS=Homo sapiens OX=9606 GN=ZC3H14 PE=1 SV=1	6	3	23	3	1	736	82.8	7.31	41.45	3	0	14432.2	35889.6	34222.8	23486	31356.9	31600	33950.9	36538.9	36984.3	38883.5	13999.8	13524	16059.1	38415.4	12647.5	14432.2	49103.4	37613.2	54261.5	24426.1	34245	12486.7		73040.4	31140.3	76362.9		15476.9	20092.5	37610.5	27227.4	33564.7
FALSE	High	Master Protein	O75152	Zinc finger CCCH domain-containing protein 11A OS=Homo sapiens OX=9606 GN=ZC3H11A PE=1 SV=3	2	1	15	1	1	810	89.1	8.37	24.41	1	0	31617.2	28551.9	28977.9	29852.3	28547.1	21654.9	38802.5	28509.4	25934	30891	26153.7	33165.8	32307.7	31617.2	24661.1	36686.6	72187.7	19331.6	28080.2		30493.9	28551.9		54430	23607	54947.7	28977.9	28502	52534	28906.6	38541.4	26767.5		27251.2
FALSE	Medium	Master Protein	B2RXF5	Zinc finger and BTB domain-containing protein 42 OS=Homo sapiens OX=9606 GN=ZBTB42 PE=1 SV=2	2	1	6	1	1	422	46.5	8.47	13.18	1	0
FALSE	High	Master Protein	A0A087WY31	YTH domain-containing family protein 3 OS=Homo sapiens OX=9606 GN=YTHDF3 PE=1 SV=1	13	6	92	5	1	588	64.5	8.24	287.12	6	1	318722	299844	402148	299344	335824	293951	483712	512928	417405	303513	318722	332438	325389	286919	428371	314593	315415	310635	299844	170266	262195	333949	73960.1	459070	402148	403332	235007	163703	465941	396844	361753	411841	267633	318450
FALSE	High	Master Protein	Q9Y5A9	YTH domain-containing family protein 2 OS=Homo sapiens OX=9606 GN=YTHDF2 PE=1 SV=2	8	4	47	3	1	579	62.3	8.79	119.53	4	0	258287	107349	227965	56924.1	208144	170825	454281	192895	207481	447892	285389	258287	38420.1	25667.1	211085	298125	203974	175237	65761.7	43562.9	271500	38897.1		233600	227965	82223.2	411400	60451.2	260509	79725.3	54667.5	26373.3	59273.9	80920.3
FALSE	High	Master Protein	P49750	YLP motif-containing protein 1 OS=Homo sapiens OX=9606 GN=YLPM1 PE=1 SV=4	2	3	50	3	1	2146	241.5	6.55	121.2	3	0	209223	186099	188509	176986	186882	175220	263511	164969	205853	213141	205203	142449	212354	210713	209223	151655	241327	186099	261269	165137	172435	200727	32616.4	292252	232869	292044	188509	125501	181458	186058	199244	175460	195604	87683.9
FALSE	High	Master Protein	P16989	Y-box-binding protein 3 OS=Homo sapiens OX=9606 GN=YBX3 PE=1 SV=4	22	5	239	3	1	372	40.1	9.77	833.33	5	0	371007	251957	512428	230114	334027	261583	485208	280278	352189	269308	352009	371007	394548	320115	413701	373262	308623	223198	378907	245889	371058	251957	214997	649193	432988	600293	283493	356058	512428	566169	336221	226853	224408	134415
FALSE	High	Master Protein	P12956	X-ray repair cross-complementing protein 6 OS=Homo sapiens OX=9606 GN=XRCC6 PE=1 SV=2	39	18	686	18	1	609	69.8	6.64	2151.64	18	0	5.56732e+06	4.68097e+06	5.90042e+06	3.62064e+06	5.18283e+06	5.65648e+06	7.56663e+06	4.30354e+06	6.45452e+06	5.38678e+06	5.66117e+06	5.56732e+06	5.40129e+06	5.59232e+06	5.72437e+06	5.38328e+06	6.57586e+06	6.0643e+06	4.66668e+06	4.23867e+06	4.68097e+06	5.72054e+06	2.96574e+06	5.90042e+06	6.59952e+06	5.93247e+06	3.74335e+06	4.14818e+06	6.15619e+06	5.66322e+06	3.92113e+06	3.8661e+06	3.75643e+06	2.58285e+06
FALSE	High	Master Protein	P13010	X-ray repair cross-complementing protein 5 OS=Homo sapiens OX=9606 GN=XRCC5 PE=1 SV=3	27	13	754	13	1	732	82.7	5.81	2540.23	13	0	5.06041e+06	4.70769e+06	5.8867e+06	3.50796e+06	4.90591e+06	4.45238e+06	5.89457e+06	3.13547e+06	4.38537e+06	4.71289e+06	5.17901e+06	4.97135e+06	5.10263e+06	5.06041e+06	5.07835e+06	4.79804e+06	6.34505e+06	5.29454e+06	4.44069e+06	4.70769e+06	5.13162e+06	4.07421e+06	3.7547e+06	7.61653e+06	5.8867e+06	5.5299e+06	5.15862e+06	5.13149e+06	6.99751e+06	7.31434e+06	4.64456e+06	3.39116e+06	3.88913e+06	2.81496e+06
FALSE	Medium	Master Protein	A0A024R1F0	X-box binding protein 1, isoform CRA_b OS=Homo sapiens OX=9606 GN=XBP1 PE=4 SV=1	7	1	8	1	1	261	28.7	9.67	24.74	1	0	204528	134321	168477	125304	181622	211856	146956	142861	177496	205990	220992	186618	204528	193465	184021	206482	134321	126248	104937	257015	132072	208921	276035	168477	216343	107847	64954.8	216689	78786.5	328960	131524	119379	116276	83843.8
FALSE	High	Master Protein	Q9NQH7	Xaa-Pro aminopeptidase 3 OS=Homo sapiens OX=9606 GN=XPNPEP3 PE=1 SV=1	5	2	29	1	1	507	57	6.83	51.04	2	0
FALSE	High	Master Protein	Q9NQW7	Xaa-Pro aminopeptidase 1 OS=Homo sapiens OX=9606 GN=XPNPEP1 PE=1 SV=3	28	11	430	6	1	623	69.9	5.67	1313.95	11	5	3.93474e+06	4.07883e+06	3.71186e+06	4.99642e+06	3.97272e+06	2.98495e+06	2.96024e+06	3.45727e+06	3.46288e+06	3.98842e+06	3.93474e+06	3.71425e+06	4.08668e+06	3.74838e+06	3.94081e+06	3.91522e+06	3.57358e+06	3.25341e+06	4.50995e+06	3.87343e+06	4.07883e+06	4.50435e+06	7.58927e+06	3.1869e+06	3.18726e+06	5.20336e+06	8.17765e+06	6.34174e+06	3.71186e+06	2.92966e+06	4.30397e+06	3.53552e+06	6.32805e+06	5.82194e+06
FALSE	High	Master Protein	A0A024R8L1	WW domain binding protein 2, isoform CRA_a OS=Homo sapiens OX=9606 GN=WBP2 PE=4 SV=1	23	3	44	3	1	261	28.1	5.91	112.34	3	0	185826	183022	164688	108973	188899	158358	190873	122862	162489	168212	167952	188680	188148	185826	162135	233407	178903	290128	179422	131730	206867	186695		164688	219725	148245	225554	113075	190228	141558	164917	205523	102067	152306
FALSE	High	Master Protein	A0A024RAW9	WW domain binding protein 11, isoform CRA_a OS=Homo sapiens OX=9606 GN=WBP11 PE=4 SV=1	10	3	23	3	1	641	70	8.38	52.04	3	0	100562	91184.2	61212.6	80905.6	88099.9	110661	131291	88597.5	95761.3	109558	89106.4	102865	100562	111001	83302.2	99957.6	149660	100875	91715.3	66954.5	67169.1	91184.2	31379.6	171807	19845.8	61212.6	37801.4	53386.3	72260.6	97334	80493.5	103287	85637.2	55716.5
FALSE	High	Master Protein	D3DUP1	WNK lysine deficient protein kinase 1, isoform CRA_b OS=Homo sapiens OX=9606 GN=WNK1 PE=4 SV=1	2	4	77	4	1	2382	250.6	6.34	195.46	4	0	242548	253420	250126	254416	213774	227320	342590	221072	254731	242413	228881	224982	285156	285732	281523	242548	338221	329914	253387	209229	253420	320988	201823	274883	250126	266280	190079	152399	243526	250378	302620	286609	231703	209167
FALSE	High	Master Protein	Q9UPY6	Wiskott-Aldrich syndrome protein family member 3 OS=Homo sapiens OX=9606 GN=WASF3 PE=1 SV=2	5	2	17	1	1	502	55.3	6.43	43.52	2	0	12373.3	20400.7	20513.1	15415.3	12069.1	14293	23702.2	16020.2	14813.5		12975.7	11798.8	22164.7	7950.16	18321	8726.71	20604.5	12775.3	20198.9		20605.4				20513.1	28336.8	12346		26883.5	18994.7	17221.3		13798.7
FALSE	High	Master Protein	Q9Y6W5	Wiskott-Aldrich syndrome protein family member 2 OS=Homo sapiens OX=9606 GN=WASF2 PE=1 SV=3	11	4	43	3	1	498	54.3	5.53	128.08	4	1	400738	432404	360784	339061	427985	401794	518057	379230	431953	351934	360339	336758	400738	400775	419583	408162	605791	692818	432404	327057	429219	460482	78764.6	682518	360784	660444	106428	200729	417873	214183	586561	454623	165784	148179
FALSE	High	Master Protein	Q6UXN9	WD repeat-containing protein 82 OS=Homo sapiens OX=9606 GN=WDR82 PE=1 SV=1	6	1	54	1	1	313	35.1	7.69	183.61	1	0	45625	37915.7	47498.1	43137.9	47184.1	39584	45105.2	50351.7	55830	41755.8	45625	47848.2	46993.5	45129.3	46584.3	43268.7	37305.5	37915.7	45269.5	32060.6	41785.4	39830	30938.8	48839.8	54167.1	48790.1	39329.1	32277.5	47498.1	34309.1	48694.4	51169.2	40814.5	43525.7
FALSE	High	Master Protein	Q562E7	WD repeat-containing protein 81 OS=Homo sapiens OX=9606 GN=WDR81 PE=1 SV=2	1	1	2	1	1	1941	211.6	5.58	5.42	1	0	16882.8	18630.7	19393.2	16573.3	18119.4	13523.1	23110.8	8249.65	20962.4	16483.1	16706.7	17249.1	16882.8	20137	19739.5	10931.8	15835.2	16069.1	18909.1	29715	18630.7	14698.6	20967.4	17779.9	23645.9	19393.2			22782.4	17946
FALSE	High	Master Protein	Q9GZS3	WD repeat-containing protein 61 OS=Homo sapiens OX=9606 GN=WDR61 PE=1 SV=1	31	5	219	5	1	305	33.6	5.47	752.53	5	0	961517	909918	854346	1.01115e+06	918670	936447	1.02198e+06	1.02009e+06	941871	812436	977468	970540	918788	961517	899625	1.1407e+06	835099	1.06142e+06	1.03943e+06	849962	961375	909918	625499	949498	1.03796e+06	825102	984298	611893	854346	803451	1.07067e+06	1.06418e+06	1.21089e+06	660074
FALSE	High	Master Protein	O94967	WD repeat-containing protein 47 OS=Homo sapiens OX=9606 GN=WDR47 PE=1 SV=1	1	1	6	1	1	919	101.9	5.94	16.2	1	0	31338.7	26630.9	26319.5	32571.3	32283.4	26398.7	30696.9	36549.1	38672.2	21529.3	31338.7	36054.8		34053.4		30582.9	20763.1	30597.5	34587	23270.9	27013.3	26253.9		26862.1	26319.5	20804.2	28701.1	24834.4	29611	20678.6	33935.9	41252.2	30853.1	27001.7
FALSE	High	Master Protein	Q5JSH3	WD repeat-containing protein 44 OS=Homo sapiens OX=9606 GN=WDR44 PE=1 SV=1	19	12	237	12	1	913	101.3	5.45	635.69	12	0	790020	667136	815932	821468	889338	692676	969407	785025	894338	899732	790020	723254	755592	815514	822171	786998	849991	681935	673178	490923	667136	505360	288561	1.15734e+06	969565	972952	776376	333123	815932	748355	983492	800782	877892	554705
FALSE	High	Master Protein	Q15061	WD repeat-containing protein 43 OS=Homo sapiens OX=9606 GN=WDR43 PE=1 SV=3	2	1	2	1	1	677	74.8	5.57	4.83	1	0	15786	19238.8	41468.8		31044.8	34375.7	31678	15023.6	27368.8	15558.8		9360.76	15786	24122.8		35949	40524.3	21212.3		17448.9		11836.4		44044.8	31078.4	17109.9			60153.5	41468.8
FALSE	High	Master Protein	Q9Y2I8	WD repeat-containing protein 37 OS=Homo sapiens OX=9606 GN=WDR37 PE=1 SV=2	3	1	9	1	1	494	54.6	7.23	29.3	1	0	75941.5	48567.1	61195.3	51043.4	51854.7	35577.9	93222.5	74386.3	54522.4	61483.4	98697	69342		83169.2	86258.2	48229.7		48567.1						65204.4	61195.3	58938.2			69009.9	59216.7
FALSE	High	Master Protein	Q8NEZ3	WD repeat-containing protein 19 OS=Homo sapiens OX=9606 GN=WDR19 PE=1 SV=2	1	1	4	1	1	1342	151.5	6.35	8.75	1	0	10190.1		23928.7	14571.6	13287.4		29940.1	13278.1	19891.3	10690.5		9713.08	9426.11		11769.2										21586.3				26525.4			11401.7
FALSE	High	Master Protein	Q9BV38	WD repeat-containing protein 18 OS=Homo sapiens OX=9606 GN=WDR18 PE=1 SV=2	4	1	12	1	1	432	47.4	6.7	35.3	1	0	20905.4	19304.8	25518.5	17407.2	20101.2	15306.3	20091	16775	17727.2	23467.5	25527.8	20606.4	22585.8	18650.5	20905.4	18004.7	22205.7	24882.9	20049.2	17756.3	10502.9	18588		25518.5	23944.3	26079.2	23471.1	24706.3	47977.2	29109.4	17925.2	14670	20172.3	21824.6
FALSE	High	Master Protein	Q59ER5	WD repeat-containing protein 1 isoform 1 variant (Fragment) OS=Homo sapiens OX=9606 PE=2 SV=1	49	19	1044	19	1	624	68.1	7.23	3040.62	19	0	1.334e+07	1.17979e+07	1.15115e+07	1.42549e+07	1.19167e+07	1.24272e+07	1.25637e+07	1.45047e+07	1.2977e+07	1.13828e+07	1.4433e+07	1.334e+07	1.35938e+07	1.42161e+07	1.32246e+07	1.25372e+07	1.16813e+07	1.28213e+07	1.18383e+07	1.17979e+07	1.13361e+07	1.22058e+07	6.72237e+06	1.19291e+07	1.15115e+07	8.88214e+06	9.54552e+06	9.88399e+06	1.29058e+07	1.42095e+07	1.36821e+07	1.48517e+07	1.28933e+07	1.59956e+07
FALSE	High	Master Protein	A0A024R488	WD repeat and FYVE domain containing 1, isoform CRA_a OS=Homo sapiens OX=9606 GN=WDFY1 PE=4 SV=1	10	3	77	3	1	410	46.3	7.33	188.39	3	0	317370	247636	229593	341093	337397	316435	308577	398301	441976	276931	321565	317370	316356	357295	352231	311283	179738	295666	247636	346650	185371	303942	189552	220792	311500	229593	178789	245360	216731	277122	270613	378726	326875	355930
FALSE	High	Master Protein	A0A087X256	WASH complex subunit 4 OS=Homo sapiens OX=9606 GN=WASHC4 PE=1 SV=1	5	4	90	4	1	1174	136.4	7.44	246.66	4	0	276661	287993	325444	265174	297568	266989	360646	285260	317226	276661	254544	339168	251418	263291	328530	337592	287993	321265	371718	256489	242825	310047	210380	326626	295499	355295	325444	185783	406051	264428	258238	297183	272297	251952
FALSE	High	Master Protein	Q9Y3C0	WASH complex subunit 3 OS=Homo sapiens OX=9606 GN=WASHC3 PE=1 SV=1	20	2	49	2	1	194	21.2	4.46	138.62	2	0	108158	147399	198223	151776	182108	183101	163250	163043	163534	93193.8	111365	120340	106758	117609	107257	108158	246751	143756	157130	104128	213709	147399	102858	308117	220446	198223	78985.4	125354	209770	179840	230010	138591	162428	112262
FALSE	High	Master Protein	A0A096LPC5	WASH complex subunit 2C OS=Homo sapiens OX=9606 GN=WASHC2C PE=1 SV=1	18	13	268	1	1	1341	147.1	4.81	744.53	13	0
FALSE	High	Master Protein	Q641Q2	WASH complex subunit 2A OS=Homo sapiens OX=9606 GN=WASHC2A PE=1 SV=3	20	15	284	3	1	1341	147.1	4.81	785.35	15	12	703106	637619	901743	528193	832859	663205	894853	537084	684243	634305	808623	702703	733042	768726	703106	661329	1.17277e+06	584081	698061	637619	986030	614947	270212	1.10716e+06	901743	1.03994e+06	556191	445237	1.08466e+06	845434	1.68709e+06	500242	693572	327387
FALSE	Medium	Master Protein	Q8TF74	WAS/WASL-interacting protein family member 2 OS=Homo sapiens OX=9606 GN=WIPF2 PE=1 SV=1	4	1	15	1	1	440	46.3	10.93	29.83	1	0	16235.8	19692.1	25510.5	13437.8	16145.4	20014.5	24534.2	16942.5	16088.2	19001.3	13867.9	16235.8	27774.4	11651.3	19410.9	13963.8	29363.8	19692.1	13558.6	20892.7		12307.8		44337.6	25510.5	30572.8		16969.7		22473.2			16320.9	13437.8
FALSE	High	Master Protein	Q6VEQ5	WAS protein family homolog 2 OS=Homo sapiens OX=9606 GN=WASH2P PE=2 SV=2	8	3	69	1	1	465	50.3	5.71	159.64	3	0
FALSE	High	Master Protein	Q15904	V-type proton ATPase subunit S1 OS=Homo sapiens OX=9606 GN=ATP6AP1 PE=1 SV=2	6	2	46	2	1	470	52	6.14	108.32	2	0	106611	90800.9	106554	156315	116510	79334.3	92325.6	121309	117863	109601	141438	139404	106611	102950	98895.5	98793.5	78164.7	69691.2	148247	105480	112300	67644.1		88678.6	63217.2	76531.1	211838	273048	137868	106554	154356	158298	184240	324153
FALSE	High	Master Protein	F5GYQ1	V-type proton ATPase subunit OS=Homo sapiens OX=9606 GN=ATP6V0D1 PE=1 SV=1	24	6	130	6	1	392	44.6	5.14	445.67	6	0	907577	864190	1.10886e+06	782914	825167	860248	1.09044e+06	829325	786389	960006	931706	839355	946429	907577	836156	905724	837006	763454	890563	782663	914578	864190	2.81791e+06	949761	861670	1.10886e+06	1.6366e+06	874810	1.28865e+06	1.12745e+06	821786	765435	823006	563510
FALSE	High	Master Protein	A0A024R7U9	V-type proton ATPase subunit H OS=Homo sapiens OX=9606 GN=ATP6V1H PE=3 SV=1	19	6	177	6	1	483	55.8	6.48	512.27	6	0	791420	788473	881811	628395	702899	711803	893591	610470	624103	1.60651e+06	759338	702794	791420	805078	826358	750174	880710	691589	883026	661612	866812	788473	515300	924423	754552	881811	866628	833519	1.3587e+06	963737	709603	632947	500811	484049
FALSE	High	Master Protein	A0A024R883	V-type proton ATPase subunit G OS=Homo sapiens OX=9606 GN=ATP6V1G1 PE=3 SV=1	9	1	75	1	1	118	13.7	8.79	227.4	1	0	244618	247378	306628	215454	259908	300885	245685	161440	203856	222796	240638	217302	268292	244618	265256	261728	282180	247378	173251	247847	290246	228787	101899	315370	306628	247315	264463	243201	384703	416571	253056	211095	219902	121958
FALSE	High	Master Protein	A4D1K0	V-type proton ATPase subunit F OS=Homo sapiens OX=9606 GN=ATP6V1F PE=2 SV=1	8	1	40	1	1	119	13.4	5.52	87.16	1	0	152413	180574	166519	103172	152409	238441	280559	162841	178879	145808	146083	163010	164212	154886	152413	146975	210394	194253	215738	180574	160468	158881	122040	172225	149012	196161	157317	128413	166519	179298	74916.2	136225	82281.1	58499.6
FALSE	High	Master Protein	P21283	V-type proton ATPase subunit C 1 OS=Homo sapiens OX=9606 GN=ATP6V1C1 PE=1 SV=4	31	8	110	8	1	382	43.9	7.46	368.33	8	0	940285	991170	1.11178e+06	893654	1.08639e+06	1.16547e+06	1.27745e+06	878570	1.06058e+06	1.35811e+06	1.06805e+06	868404	969425	676514	910918	940285	991170	1.03764e+06	960616	1.01117e+06	1.01009e+06	947509	460240	3.91848e+06	1.11178e+06	798736	1.10519e+06	771280	1.43249e+06	1.20409e+06	949971	977657	840676	599655
FALSE	High	Master Protein	A0A024R5E5	V-type proton ATPase subunit a OS=Homo sapiens OX=9606 GN=TCIRG1 PE=3 SV=1	2	1	4	1	1	830	92.9	7.12	9.77	1	0		27926.2	24388.8	18633.9	21225.3		10027.5	9373.1									36155.7		21569.8					33230					17900		18633.9
FALSE	High	Master Protein	Q5CZH6	V-type proton ATPase subunit a OS=Homo sapiens OX=9606 GN=DKFZp686N0561 PE=2 SV=1	3	2	36	2	1	838	96.5	6.64	106.16	2	0	30853.6	35120	85434.6	74478.5	39653.8	26845.3	39605.1	38415	21258.1	19578.8	27233.8	31700	49248.2	25400.2	30853.6	35519.4	35120	14739.8	38897	13165.8	35224.3	33533.8	178028	188172	31430.6	243817		75569.7	96587.4	41332.6				74478.5
FALSE	High	Master Protein	P38606	V-type proton ATPase catalytic subunit A OS=Homo sapiens OX=9606 GN=ATP6V1A PE=1 SV=2	36	14	564	14	1	617	68.3	5.52	1785.47	14	0	2.53927e+06	2.40243e+06	2.5787e+06	1.94009e+06	2.41003e+06	2.96918e+06	3.02609e+06	2.22461e+06	2.6503e+06	2.29524e+06	2.53927e+06	2.49066e+06	2.57334e+06	2.44676e+06	2.59057e+06	2.57895e+06	2.38167e+06	2.75985e+06	2.1441e+06	2.40243e+06	2.65835e+06	2.69487e+06	1.79596e+06	2.5787e+06	2.92118e+06	2.47692e+06	2.36802e+06	2.49222e+06	3.35347e+06	3.38264e+06	2.02219e+06	2.11079e+06	1.86132e+06	1.65153e+06
FALSE	High	Master Protein	A0A024RAG3	V-ral simian leukemia viral oncogene homolog B (Ras related GTP binding protein), isoform CRA_a OS=Homo sapiens OX=9606 GN=RALB PE=4 SV=1	44	7	265	2	1	206	23.4	6.62	794.71	7	0	268558	227745	234487	222408	302413	261595	313312	254292	324998	239856	274345	261110	268558	280494	273770	267359	226695	330475	258257	236340	227745	214112	45455.7	341849	347957	180318	234487	249359	211156	233703	261850	274829	215618	229413
FALSE	Medium	Master Protein	Q8NCR1	VPS53 protein OS=Homo sapiens OX=9606 GN=VPS53 PE=2 SV=2	12	1	1	1	1	128	14.3	9.74	2.29	1	0	12986	9500.68	15752.9	15235	16987.8	12973.3	17954.8	12830	14276.7					12986	15301.3	12421		14089	8901.65			9500.68			17008.6	14589.9		20565.3	11685.8			14263.7
FALSE	High	Master Protein	E7EWW0	VPS35 endosomal protein sorting factor-like OS=Homo sapiens OX=9606 GN=VPS35L PE=1 SV=2	6	4	47	4	1	1052	118.5	7.84	88.73	4	0	149350	186012	140878	105308	162638	267668	135544	124101	227452	267758	153038	166113	143108	149350	132288	142517	186547	117124	137739	109617	222377	186012	620155	189677	135466	159269	76547	67544.2	214293	140878	159483	108929	68616.9	74534.6
FALSE	High	Master Protein	A3KMH1	von Willebrand factor A domain-containing protein 8 OS=Homo sapiens OX=9606 GN=VWA8 PE=1 SV=2	1	1	1	1	1	1905	214.7	7.4	2.63	1	0
FALSE	High	Master Protein	P54289	Voltage-dependent calcium channel subunit alpha-2/delta-1 OS=Homo sapiens OX=9606 GN=CACNA2D1 PE=1 SV=3	33	28	1769	8	1	1103	124.5	5.27	6130.38	28	25	2.07695e+07	1.48319e+07	2.52512e+07	1.36738e+07	2.16865e+07	1.48543e+07	2.94383e+07	1.52595e+07	2.39107e+07	1.94957e+07	2.08374e+07	2.07695e+07	2.04938e+07	1.94e+07	2.12421e+07	2.11656e+07	1.16254e+07	1.48319e+07	1.5227e+07	1.50344e+07	1.42032e+07	1.43826e+07	8.50756e+07	2.4991e+07	2.52512e+07	2.67026e+07	2.1309e+07	1.64385e+07	2.73187e+07	3.14392e+07	1.44696e+07	1.81557e+07	1.1977e+07	1.29217e+07
FALSE	High	Master Protein	Q9Y277	Voltage-dependent anion-selective channel protein 3 OS=Homo sapiens OX=9606 GN=VDAC3 PE=1 SV=1	26	5	296	4	1	283	30.6	8.66	884.9	5	0	685123	877411	925929	371096	607536	873050	1.0109e+06	403936	640982	653645	675435	774366	718845	730258	682844	685123	583505	928817	710870	877411	728227	933123	1.10033e+06	800193	1.00131e+06	760469	917254	1.11885e+06	925929	1.07398e+06	368992	479851	309648	373213
FALSE	High	Master Protein	P21796	Voltage-dependent anion-selective channel protein 1 OS=Homo sapiens OX=9606 GN=VDAC1 PE=1 SV=2	63	13	938	12	1	283	30.8	8.54	3111.29	13	1	8.92808e+06	1.04082e+07	1.2585e+07	5.39568e+06	7.75202e+06	1.18514e+07	1.41153e+07	5.16892e+06	6.79167e+06	8.23367e+06	9.26021e+06	1.00996e+07	8.9149e+06	9.83092e+06	8.92808e+06	8.61066e+06	8.29133e+06	1.04024e+07	9.57676e+06	1.04082e+07	1.1176e+07	1.19477e+07	2.53236e+07	1.08528e+07	1.31564e+07	1.14457e+07	1.2585e+07	1.38363e+07	1.14378e+07	1.37118e+07	5.9513e+06	6.76529e+06	3.97561e+06	5.95396e+06
FALSE	High	Master Protein	A0A024QZN9	Voltage-dependent anion channel 2, isoform CRA_a OS=Homo sapiens OX=9606 GN=VDAC2 PE=4 SV=1	36	8	583	8	1	319	34.5	7.99	1891.05	8	0	7.39657e+06	8.40701e+06	1.05667e+07	4.50912e+06	6.00687e+06	9.76876e+06	1.10437e+07	5.33494e+06	6.12909e+06	7.35928e+06	7.51603e+06	7.18641e+06	7.86756e+06	7.84276e+06	7.14836e+06	7.39657e+06	7.53428e+06	9.72665e+06	8.0809e+06	8.13845e+06	8.40701e+06	1.05283e+07	1.72274e+07	1.08233e+07	1.06796e+07	1.06259e+07	1.05667e+07	9.29145e+06	9.38445e+06	9.74067e+06	4.90257e+06	6.16018e+06	3.68091e+06	4.08037e+06
FALSE	High	Master Protein	A0A024RAV5	V-Ki-ras2 Kirsten rat sarcoma viral oncogene homolog, isoform CRA_b OS=Homo sapiens OX=9606 GN=KRAS PE=1 SV=1	26	3	71	1	1	188	21.4	8.12	186.79	3	0	27660.2	45589.7	23048.8	39778.2	57940.1	32121.9	14759.3	48437.9	34839.6	14263.8	438270		43505.6			17586	89531.5		23214.5							7778.99				68292.3		39778.2
FALSE	High	Master Protein	D9ZGG2	Vitronectin OS=Homo sapiens OX=9606 GN=VTN PE=4 SV=1	3	1	114	1	1	478	54.3	5.8	421.76	1	0	2.73756e+06	2.98014e+06	2.40208e+06	2.41063e+06	2.84285e+06	2.99471e+06	2.97258e+06	2.71127e+06	3.61547e+06	2.31519e+06	3.21322e+06	2.55585e+06	2.69256e+06	3.13888e+06	3.01839e+06	2.73756e+06	1.27433e+06	2.98014e+06	2.45371e+06	4.76118e+06	1.95266e+06	3.70012e+06	7.57225e+06	1.13887e+06	2.40208e+06	1.88101e+06	3.42447e+06	7.68566e+06	2.05672e+06	4.2101e+06	1.92453e+06	3.51643e+06	1.98865e+06	2.85021e+06
FALSE	High	Master Protein	O60504	Vinexin OS=Homo sapiens OX=9606 GN=SORBS3 PE=1 SV=2	10	6	91	1	1	671	75.3	9.45	240.82	6	4	595953	484446	453449	664395	598173	591286	494155	659064	676691	681205	505414	713904	595953	593782	542195	606413	343277	677803	391056	484446	531886	795556	124626	453449	817594	259394	398419	496668	380088	1.25302e+06	662832	859399	415830	570250
FALSE	High	Master Protein	P18206	Vinculin OS=Homo sapiens OX=9606 GN=VCL PE=1 SV=4	53	50	3750	50	1	1134	123.7	5.66	11755.1	50	0	6.90495e+07	6.13546e+07	5.84856e+07	7.4666e+07	6.90504e+07	6.04523e+07	5.4912e+07	7.88481e+07	7.17279e+07	7.56584e+07	6.70982e+07	6.82506e+07	6.62762e+07	7.21912e+07	6.98708e+07	6.90495e+07	6.13546e+07	6.37723e+07	6.40139e+07	5.96732e+07	6.58848e+07	5.96258e+07	2.74276e+07	6.63418e+07	5.97484e+07	5.38912e+07	4.29577e+07	3.90148e+07	5.84856e+07	5.85533e+07	8.62185e+07	8.20443e+07	6.76674e+07	6.29515e+07
FALSE	High	Master Protein	P08670	Vimentin OS=Homo sapiens OX=9606 GN=VIM PE=1 SV=4	84	60	13127	56	1	466	53.6	5.12	44524.5	60	4	1.88459e+09	1.68069e+09	1.72406e+09	1.12271e+09	2.29461e+09	2.09732e+09	1.89755e+09	1.36082e+09	2.04979e+09	2.08863e+09	1.98643e+09	1.95476e+09	1.835e+09	1.88459e+09	1.82676e+09	1.76452e+09	2.60164e+09	2.37622e+09	1.41014e+09	1.50307e+09	1.87851e+09	1.68069e+09	6.5714e+08	2.63622e+09	2.46535e+09	2.25939e+09	1.14645e+09	1.21278e+09	1.52541e+09	1.72406e+09	1.57214e+09	1.51059e+09	9.45336e+08	9.35801e+08
FALSE	High	Master Protein	O75396	Vesicle-trafficking protein SEC22b OS=Homo sapiens OX=9606 GN=SEC22B PE=1 SV=4	34	8	406	8	1	215	24.6	6.92	1339.56	8	0	5.71303e+06	5.28476e+06	6.04351e+06	3.99265e+06	5.04478e+06	6.42945e+06	7.96963e+06	5.7501e+06	5.93421e+06	5.71303e+06	5.17468e+06	6.04057e+06	5.69127e+06	5.57721e+06	5.87571e+06	6.16471e+06	5.86178e+06	6.49172e+06	5.28476e+06	5.91561e+06	4.26708e+06	5.28295e+06	3.50896e+06	5.37959e+06	7.36417e+06	8.05248e+06	4.44738e+06	6.04351e+06	4.69199e+06	7.25871e+06	4.54861e+06	5.98911e+06	3.33609e+06	3.94215e+06
FALSE	High	Master Protein	P46459	Vesicle-fusing ATPase OS=Homo sapiens OX=9606 GN=NSF PE=1 SV=3	22	13	312	13	1	744	82.5	6.95	866.28	13	0	1.99462e+06	2.05839e+06	1.71568e+06	2.09986e+06	1.92184e+06	1.95918e+06	1.96594e+06	2.00143e+06	2.08219e+06	2.01474e+06	2.04559e+06	1.89167e+06	1.9787e+06	2.14495e+06	1.91763e+06	1.99462e+06	1.87224e+06	2.05839e+06	2.19616e+06	1.8016e+06	2.39244e+06	2.05457e+06	2.39213e+06	1.95252e+06	1.66609e+06	2.26256e+06	1.9722e+06	1.64062e+06	1.71568e+06	1.51999e+06	2.16946e+06	2.34801e+06	2.13102e+06	2.00504e+06
FALSE	High	Master Protein	Q9P0L0	Vesicle-associated membrane protein-associated protein A OS=Homo sapiens OX=9606 GN=VAPA PE=1 SV=3	31	6	361	5	1	249	27.9	8.62	1015.02	6	1	2.80557e+06	3.49152e+06	3.57316e+06	2.90174e+06	2.66746e+06	4.05139e+06	3.6703e+06	3.01689e+06	2.88075e+06	3.23145e+06	3.16993e+06	2.80557e+06	2.36683e+06	3.41138e+06	2.49165e+06	2.78256e+06	3.49152e+06	3.81086e+06	2.81882e+06	4.63914e+06	4.18592e+06	2.29734e+06	660054	3.88559e+06	2.82377e+06	3.05947e+06	3.57316e+06	3.67012e+06	4.25063e+06	3.39259e+06	4.27828e+06	3.80975e+06	3.12541e+06	2.28329e+06
FALSE	High	Master Protein	O95183	Vesicle-associated membrane protein 5 OS=Homo sapiens OX=9606 GN=VAMP5 PE=1 SV=1	22	2	63	2	1	116	12.8	7.85	218.06	2	0	442185	520084	439737	330074	377777	500693	506222	371767	344757	428972	328542	442185	461208	420310	461104	460791	396655	530489	389989	356663	566222	520084	635467	471263	562152	646094	424105	240276	439737	234570	439941	292280	372754	250105
FALSE	High	Master Protein	Q15836	Vesicle-associated membrane protein 3 OS=Homo sapiens OX=9606 GN=VAMP3 PE=1 SV=3	40	4	398	1	1	100	11.3	8.79	1507.07	4	0	519058	483733	566059	539666	544389	418287	485219	390406	443171	667762	614615	468967	634053	503049	503465	519058	610508	383967	624827	483733	565922	409848	298763	885188	655175	785278	512110	443738	566059	559596	484172	366078	710612	429051
FALSE	High	Master Protein	Q53GW1	Vesicle transport-related protein isoform a variant (Fragment) OS=Homo sapiens OX=9606 PE=2 SV=1	22	10	195	10	1	642	72.3	6.38	586.41	10	0	844346	786035	924063	736412	878877	808224	1.09061e+06	927926	891803	858990	883642	828458	841175	779378	871310	844346	786035	975452	823099	798572	561489	605110	390988	1.13365e+06	1.07706e+06	830156	385835	675422	931002	924063	881544	881442	615245	371970
FALSE	High	Master Protein	Q9NZ43	Vesicle transport protein USE1 OS=Homo sapiens OX=9606 GN=USE1 PE=1 SV=2	6	1	20	1	1	259	29.4	9.07	47.2	1	0	36894.5	41984.7	26312	23185.7	27371	41802.1	58797.9	33886.5	46473.2					36894.5						41984.7				14128	49003.6							22921.2	46346.7	14818.5
FALSE	High	Master Protein	O95562	Vesicle transport protein SFT2B OS=Homo sapiens OX=9606 GN=SFT2D2 PE=1 SV=1	6	1	48	1	1	160	17.8	9.13	108.09	1	0	62465.4	56683.7	67904	57645.1	63427.4	62339.1	63125.8	78324.3	65638.6	103181	67890.8	61826.7	62465.4	46155.5	72960.6	44457.7	56683.7	47004.8	78785.1	65885.2	54220.8	46697.1	187847	69090	55618.5	62649.2	83111.9	68504.4	67904	60775.6	54865.2	53289.6	60565.9	43895.7
FALSE	High	Master Protein	A0A024R1Z6	Vesicle amine transport protein 1 homolog (T californica), isoform CRA_a OS=Homo sapiens OX=9606 GN=VAT1 PE=4 SV=1	45	13	721	13	1	393	41.9	6.29	2338.41	13	0	1.6748e+07	1.9884e+07	1.60411e+07	1.25715e+07	1.74982e+07	1.56727e+07	1.50437e+07	1.14295e+07	1.93306e+07	1.37834e+07	1.51355e+07	1.57417e+07	1.72577e+07	1.6748e+07	1.79875e+07	1.70679e+07	2.21558e+07	1.9884e+07	1.89098e+07	1.48115e+07	2.44396e+07	2.26899e+07	7.17289e+06	2.16732e+07	1.60411e+07	2.08847e+07	2.08926e+07	1.34062e+07	1.45799e+07	1.24738e+07	2.08817e+07	1.38076e+07	1.14461e+07	1.03552e+07
FALSE	High	Master Protein	Q9P035	Very-long-chain (3R)-3-hydroxyacyl-CoA dehydratase 3 OS=Homo sapiens OX=9606 GN=HACD3 PE=1 SV=2	11	3	18	3	1	362	43.1	8.94	34.14	3	0	188225	140583	262181	192320	198240	199759	248778	215591	265800	254470	235300	180158	206407	165733	139915	188225	167793	240313	126641	259845	118307	140583	112569	201192	283727	130348	299593	262181	212261	277620	134518	185227	166938	225654
FALSE	Medium	Master Protein	Q68DQ2	Very large A-kinase anchor protein OS=Homo sapiens OX=9606 GN=CRYBG3 PE=1 SV=3	1	1	1	1	1	2970	330.4	5.2	2.65	1	0
FALSE	High	Master Protein	A0A0S2Z3Q4	V-crk sarcoma virus CT10 oncogene-like protein isoform 1 (Fragment) OS=Homo sapiens OX=9606 GN=CRK PE=2 SV=1	26	5	245	5	1	304	33.8	5.55	771.5	5	0	1.20568e+06	1.13248e+06	1.2105e+06	1.07259e+06	1.22692e+06	1.01157e+06	1.27286e+06	1.14444e+06	1.19658e+06	949981	1.32886e+06	1.12342e+06	1.19642e+06	1.24691e+06	1.20568e+06	1.21291e+06	1.13248e+06	1.17677e+06	1.16097e+06	1.1244e+06	1.34821e+06	945968	333543	1.51584e+06	1.26014e+06	1.28817e+06	818513	721634	1.14468e+06	1.2105e+06	1.56793e+06	1.08913e+06	1.0563e+06	906059
FALSE	High	Master Protein	Q6EMK4	Vasorin OS=Homo sapiens OX=9606 GN=VASN PE=1 SV=1	8	4	14	4	1	673	71.7	7.39	42.21	4	0	359442	332478	232646	336307	291314	233642	301707	382394	378977	268223	359442	403259	370782	371434	330221	341652	242492	256830	332478	340762	500637	462973	65224.7	208882	251269	250015	177555	232646	209968	326208	401061	421422	298872	248810
FALSE	High	Master Protein	A0A0S2Z4I7	Vasodilator-stimulated phosphoprotein isoform 4 (Fragment) OS=Homo sapiens OX=9606 GN=VASP PE=2 SV=1	24	6	86	1	1	288	31.7	8.25	211.89	6	0	20298.8	24938.4	20249.7	22395.7	20233.9	22712.8	11549.8	16161.2	15002.4	29629.5	20298.8		16966.2		20676.4	11340.1	31597.3			19682.8					15276.1		22038.5	18606		23979.1	32089.6		28096.9
FALSE	High	Master Protein	A0A024R0V4	Vasodilator-stimulated phosphoprotein isoform 1 OS=Homo sapiens OX=9606 GN=VASP PE=2 SV=1	26	8	256	3	1	380	39.8	8.94	710.48	8	5	1.48901e+06	1.34526e+06	1.23855e+06	1.71199e+06	1.47865e+06	1.40004e+06	1.24603e+06	1.72385e+06	1.28957e+06	1.86228e+06	1.31887e+06	1.30272e+06	1.48901e+06	1.49849e+06	1.28165e+06	2.12427e+06	1.42342e+06	1.09832e+06	1.34526e+06	1.69992e+06	1.98809e+06	1.21268e+06	752309	1.34151e+06	1.23855e+06	1.08061e+06	975423	951726	1.54946e+06	1.32154e+06	2.16543e+06	1.44902e+06	2.19069e+06	1.5896e+06
FALSE	High	Master Protein	O95498	Vascular non-inflammatory molecule 2 OS=Homo sapiens OX=9606 GN=VNN2 PE=1 SV=3	3	1	16	1	1	520	58.5	6.52	55.32	1	0	216615	290471	399289	378400	235417	85489	143294	135130	141189	147009	216600	233642	216615	264658	216176	225614	148572	130587	329913		334406	255745	552307	218774	144154	399289	1.76675e+06	804538	210111	400395	215296	220362	1.05653e+06	764866
FALSE	High	Master Protein	P19320	Vascular cell adhesion protein 1 OS=Homo sapiens OX=9606 GN=VCAM1 PE=1 SV=1	9	5	44	5	1	739	81.2	5.22	111.47	5	0	291446	329426	216334	210981	224817	341452	290577	174210	268905	268332	296772	291446	282089	298395	263144	307370	346485	329426	214964	133961	375063	398296	177167	420168	381640	122581	157199	129199	284725	216334	513409	477339	95483.9	97687.1
FALSE	High	Master Protein	A0A1U9X9A1	VARS OS=Homo sapiens OX=9606 PE=3 SV=2	14	13	456	13	1	1264	140.4	7.59	1377.5	13	0	3.03643e+06	3.25842e+06	3.13677e+06	2.46251e+06	2.96939e+06	3.50678e+06	3.96085e+06	2.51285e+06	2.97129e+06	2.84158e+06	3.03234e+06	3.34997e+06	3.21787e+06	2.89135e+06	3.03643e+06	3.27093e+06	4.00174e+06	3.48353e+06	3.24194e+06	3.06429e+06	3.25842e+06	3.23505e+06	3.34733e+06	3.92419e+06	3.79379e+06	3.87595e+06	2.93013e+06	2.55112e+06	3.13677e+06	3.10203e+06	2.91233e+06	2.80791e+06	2.6692e+06	2.34955e+06
FALSE	High	Master Protein	Q53XM7	VAMP (Vesicle-associated membrane protein)-associated protein B and C OS=Homo sapiens OX=9606 GN=VAPB PE=1 SV=1	23	4	107	3	1	243	27.2	7.3	335.71	4	0	736870	650904	836061	714605	724172	650008	1.01453e+06	732797	921543	628023	697310	699960	736870	795009	859595	801442	679249	739722	611310	587538	650904	678451	161875	1.12546e+06	836061	837112	578387	606025	967857	755386	723255	771491	737513	706059
FALSE	High	Master Protein	Q86WA6	Valacyclovir hydrolase OS=Homo sapiens OX=9606 GN=BPHL PE=1 SV=1	9	2	14	2	1	291	32.5	9.14	30.32	2	0	185172	232434	206230	62550.8	158406	226512	257046	73115.7	190384	136239	181534	161550	186151	191283	185172	208238	168021	294595	259794	168000	232434	332027	55698	209697	270172	298102	206230	131311	124702	86497.8	71301.5	95844.6	54487.9	99633.6
FALSE	High	Master Protein	Q96H20	Vacuolar-sorting protein SNF8 OS=Homo sapiens OX=9606 GN=SNF8 PE=1 SV=1	14	3	35	3	1	258	28.8	6.65	92.03	3	0	130883	124020	71599.4	103903	130239	127206	135393	117599	153731	153591	130883	112233	121314	144150	120297	170672	125215	148731	133653	80419.1	124020	85672	51919.2	157589	140352	54688.1	28687	27980.5	137463	71599.4	130069	137065	57727.9	58363.3
FALSE	Medium	Master Protein	Q9BRG1	Vacuolar protein-sorting-associated protein 25 OS=Homo sapiens OX=9606 GN=VPS25 PE=1 SV=1	6	1	21	1	1	176	20.7	6.34	59.93	1	0	261741	221515	241933	218388	304457	231234	330826	227929	373717	261741	252776	265962	273768	274526	161705	236741	224558	363888	274188	221515	135209	123732	91248.4	267648	313550	204491	232995	121178	241933	321381	289047	384778	204985	216845
FALSE	High	Master Protein	Q9NP79	Vacuolar protein sorting-associated protein VTA1 homolog OS=Homo sapiens OX=9606 GN=VTA1 PE=1 SV=1	7	1	52	1	1	307	33.9	6.29	225.12	1	0	249096	225240	158537	281120	205384	238989	256505	310744	304717	211721	161439	264766	217411	251913	249096	324788	196327	250253	305756	223904	197863	226584		222124	136613	225691	113719		183979	95343.2	309615	308525	256150	222254
FALSE	High	Master Protein	Q5VIR6	Vacuolar protein sorting-associated protein 53 homolog OS=Homo sapiens OX=9606 GN=VPS53 PE=1 SV=1	5	2	28	2	1	699	79.6	6.02	62.39	2	0	75994.5	56014.3	97634.7	75788.7	79719.6	76788.7	101075	71842.1	90591.7	84477.3	84072.8	72919	75994.5	79431.9	75482	74916	67958.3	56014.3	51530.9	67687.3	55236.8	84215.1	27130.5	228140	100075	223600	47078.3	79231.5	71307.7	97634.7		75788.7	78797.7	66874.4
FALSE	High	Master Protein	Q9UID3	Vacuolar protein sorting-associated protein 51 homolog OS=Homo sapiens OX=9606 GN=VPS51 PE=1 SV=2	2	1	33	1	1	782	86	6.47	74.75	1	0	24844.2	18276.1	23903	17079.1	19733.2	17097.5	32790.3	22012	26361.3	18437.7	16092.8	26910.2	24844.2	30687.9	25627.1	16403.4	19624.2		17205.1	19408.5	17209.7	14200.6	27151	22595.5	25650.6	25286.1		16611	22126.3	28037.5	20164.4	23060.5	12875.9	12275.2
FALSE	High	Master Protein	A0A2R8YD95	Vacuolar protein sorting-associated protein 45 OS=Homo sapiens OX=9606 GN=VPS45 PE=1 SV=1	1	1	5	1	1	643	73.6	8.63	12.46	1	0	113712	119748	120869	97312.2	106694	119548	136626	103320	118812	114254	115125	113712	108276	112309	136963	103214	120085	119412	130895	91909.6	113262	135020		120869	120570	141282	144727	81722.7	168743	107467	97194.4	128275	97430.2	84483
FALSE	High	Master Protein	B2RB94	Vacuolar protein sorting-associated protein 41 homolog OS=Homo sapiens OX=9606 PE=2 SV=1	1	1	5	1	1	854	98.5	5.9	12.54	1	0	24284.9	14433.3	56844.1		51267.9	17535.1	14118.7			24284.9							14994.6	14433.3				7951.94		64827.6		49843.8
FALSE	High	Master Protein	A5D8V6	Vacuolar protein sorting-associated protein 37C OS=Homo sapiens OX=9606 GN=VPS37C PE=1 SV=2	3	1	2	1	1	355	38.6	5.21	6.46	1	0	66775.8	72486.5	73410.2	81844	56428.9	73437.2	86649.6	85890.4	64306.8	65184.1	68406.3			86637.8		64036.2	73175.2	66332.1	65315.7	83139		72486.5			73410.2	77744.5			52399.2		64023.9
FALSE	High	Master Protein	Q9H9H4	Vacuolar protein sorting-associated protein 37B OS=Homo sapiens OX=9606 GN=VPS37B PE=1 SV=1	23	4	95	4	1	285	31.3	7.34	313.96	4	0	127747	108129	168485	83959.1	139696	103279	152322	97529.4	78753.9	137023	147132	124648	116681	134530	127747	120421	135794	108459	83769.3	108129	115009	87947.6	48895.6	229471	189275	201023	82950.5	102055	168485	149937	133975	80100.2	83959.1	24107.3
FALSE	Medium	Master Protein	Q8NEZ2	Vacuolar protein sorting-associated protein 37A OS=Homo sapiens OX=9606 GN=VPS37A PE=1 SV=1	3	1	19	1	1	397	44.3	5.57	46.06	1	0	81576.6	72771.7	88959.7	91491.1	81063.5	65685.2	94177.1	90387.6	86530.4		77817.1	82310.8	89065.4	86557.8	76225	80848.9	66640.3	73340.7	85511.1	51084.7	74473.2	72207.1		107013	89430.8	120663	87102.1	60719	88959.7	59852.4	82601.5	103487	91663.9	91318.7
FALSE	High	Master Protein	Q96QK1	Vacuolar protein sorting-associated protein 35 OS=Homo sapiens OX=9606 GN=VPS35 PE=1 SV=2	28	14	567	13	1	796	91.6	5.49	1797.58	14	1	2.85333e+06	2.66206e+06	3.21822e+06	2.56879e+06	3.1838e+06	2.33966e+06	3.22525e+06	2.45275e+06	3.17757e+06	3.12078e+06	2.84618e+06	2.78107e+06	2.85333e+06	2.9488e+06	2.74303e+06	2.90076e+06	2.69792e+06	2.81222e+06	2.68192e+06	2.44356e+06	2.66206e+06	2.08279e+06	1.08716e+06	3.67384e+06	3.29556e+06	2.44688e+06	2.43141e+06	2.77583e+06	3.91999e+06	3.21822e+06	2.97921e+06	2.80052e+06	2.00475e+06	1.8281e+06
FALSE	High	Master Protein	A0A1W2PP10	Vacuolar protein sorting-associated protein 35 OS=Homo sapiens OX=9606 GN=VPS35 PE=1 SV=1	43	2	45	1	1	46	5.4	5.11	145.2	2	0	436234	399499	632309	232788	585308		61094.9		130959	534319					356154					434284	399499		258710				592465		674831		160166	254249
FALSE	High	Master Protein	A0A2R8YF87	Vacuolar protein sorting-associated protein 33A OS=Homo sapiens OX=9606 GN=VPS33A PE=1 SV=1	2	1	4	1	1	637	71.7	7.14	9.46	1	0
FALSE	High	Master Protein	F8VXU5	Vacuolar protein sorting-associated protein 29 OS=Homo sapiens OX=9606 GN=VPS29 PE=1 SV=1	5	1	45	1	1	214	24	8.18	101.99	1	0	89319.9	88756	91328.3	70074.6	93681.1	86589.1	109940	88804.8	109088	68094.7	92016.9	91669.2	87070.5	79873.3	89319.9	92373.7	84457.9	102749	88756	66356.3	89649.5	100051	69414.2	98459.7	88371.2	130511	44858.4	92042.2	91328.3	88868	75353.6	77441.5	70289.4	56888.1
FALSE	High	Master Protein	Q9UK41	Vacuolar protein sorting-associated protein 28 homolog OS=Homo sapiens OX=9606 GN=VPS28 PE=1 SV=1	10	2	58	2	1	221	25.4	5.54	155.37	2	0	6.68324e+06	3.30561e+06	3.23867e+06	1.12755e+07	4.60853e+06	2.43104e+06	1.82977e+06	2.81532e+06	5.25411e+06	4.27174e+06	6.56616e+06	6.97395e+06	6.39371e+06	6.76885e+06	6.68324e+06	6.80747e+06	1.87039e+06	3.30561e+06	4.34653e+06	4.82831e+06	3.05604e+06	7.84904e+06	243967	1.34466e+06	3.23867e+06	1.20855e+06	9.22191e+06	5.30482e+07	2.29935e+06	1.289e+07	4.19998e+06	9.9695e+06	1.27526e+07	3.94779e+07
FALSE	High	Master Protein	Q4G0F5	Vacuolar protein sorting-associated protein 26B OS=Homo sapiens OX=9606 GN=VPS26B PE=1 SV=2	3	1	21	1	1	336	39.1	7.36	57.4	1	0	127874	115847	106750	121750	136179	119278	153666	132473	160607	127874	125738	120486	129263	154237	127407	136806	90120.5	129963	119038	106260	115847	133309	92279.7	106750	134339	111247	86612	70558.9	101485	108314	96971.2	139072	57298.9	122402
FALSE	High	Master Protein	O75436	Vacuolar protein sorting-associated protein 26A OS=Homo sapiens OX=9606 GN=VPS26A PE=1 SV=2	29	7	190	7	1	327	38.1	6.57	474.6	7	0	1.25444e+06	1.1449e+06	1.43425e+06	1.16392e+06	1.32066e+06	1.20232e+06	1.66834e+06	1.15697e+06	1.47609e+06	1.3577e+06	1.26881e+06	1.25444e+06	1.14182e+06	1.23475e+06	1.19122e+06	1.33601e+06	1.3221e+06	1.39138e+06	1.09753e+06	873844	1.13454e+06	1.18461e+06	1.1449e+06	1.70153e+06	1.38905e+06	1.55584e+06	1.14032e+06	1.46148e+06	1.43425e+06	1.41089e+06	1.18896e+06	1.30928e+06	955913	1.02669e+06
FALSE	High	Master Protein	Q9H269	Vacuolar protein sorting-associated protein 16 homolog OS=Homo sapiens OX=9606 GN=VPS16 PE=1 SV=2	6	4	48	4	1	839	94.6	6.77	122.43	4	0	185340	162719	193951	127996	175070	180918	247575	157359	199725	168639	172154	178863	185340	194597	193751	187363	169739	196676	146525	162719	112199	172943	99779.2	193951	259771	209447	199217	35786.3	169816	144142	119922	151508	82518.1	85945.3
FALSE	High	Master Protein	Q709C8	Vacuolar protein sorting-associated protein 13C OS=Homo sapiens OX=9606 GN=VPS13C PE=1 SV=1	0	1	7	1	1	3753	422.1	6.83	21.63	1	0
FALSE	Medium	Master Protein	Q96RL7	Vacuolar protein sorting-associated protein 13A OS=Homo sapiens OX=9606 GN=VPS13A PE=1 SV=2	0	1	1	1	1	3174	360	6.33	1.63	1	0
FALSE	High	Master Protein	A0A024R9R3	Vacuolar protein sorting protein 18, isoform CRA_d OS=Homo sapiens OX=9606 GN=VPS18 PE=4 SV=1	4	3	21	3	1	973	110.1	6.07	47.06	3	0	48407	148603	79837.1	93363.5	115376	150510	161815	86932.3	105435	203574	129902	30417.4	7472.5	20048.2	77036.2		336133	337978	241115	106657	93518.9	148603	77994.5	79837.1	9600.34	27848.8			225101	885533	186089	93363.5
FALSE	High	Master Protein	Q4VXZ2	Vacuolar protein sorting 52 (Yeast) OS=Homo sapiens OX=9606 GN=VPS52 PE=4 SV=1	2	1	9	1	1	723	82.2	5.99	23.02	1	0	485774	759887	755119	545456	781541	470193	291988	303907	450225	719240	598641	532729	485774	432945	404946	346145	784769	759887	517291	407289	807946	633858	1.00064e+06	761521	491904	599999	783803	843671	755119	495604	538370	439464	432845	555533
FALSE	High	Master Protein	A0A024R2C5	Vacuolar protein sorting 4B (Yeast), isoform CRA_a OS=Homo sapiens OX=9606 GN=VPS4B PE=3 SV=1	16	5	51	5	1	444	49.3	7.23	149.97	5	0	305089	398593	235249	289813	356182	251501	301476	381846	428419	363474	239371	305089	515624	508387	245097	273014	235142	745121	850666	398593	475071	250460	146492	551564	235249	295595	146535	33469.3	217862	366125	415215	542229	244329	109608
FALSE	High	Master Protein	A0A024R705	Vacuolar protein sorting 4A (Yeast), isoform CRA_c OS=Homo sapiens OX=9606 GN=VPS4A PE=3 SV=1	5	1	3	1	1	437	48.9	7.8	7.83	1	0
FALSE	High	Master Protein	A0A0S2Z577	Vacuolar protein sorting 33-like protein B isoform 1 (Fragment) OS=Homo sapiens OX=9606 GN=VPS33B PE=2 SV=1	3	1	35	1	1	617	70.5	6.71	89.46	1	0	40652.9	44563.5	44324.9	29773.1	37181.8	37306.1	55015.1	36374.6	42548.1	53647.4	44719.6	37326.5	40652.9	47260.2	34405.8	39317.5	54747.2	33255.8	43940.4	42594.2	44563.5	44878.4	49485.4	79935.8	44547.2	66388.5	17050.5		44103.7	43661.2	46931	23330	32859.5	23809.9
FALSE	High	Master Protein	A0A087WXL6	Vacuolar protein sorting 11 (Yeast), isoform CRA_a OS=Homo sapiens OX=9606 GN=VPS11 PE=1 SV=1	3	1	2	1	1	941	107.7	7.05	5.74	1	0
FALSE	High	Master Protein	Q9H3H0	Vacuolar ATP synthase subunit D homolog OS=Homo sapiens OX=9606 GN=VATD PE=2 SV=1	13	2	56	2	1	247	28.3	9.36	201.12	2	0	115295	119012	111224	79276.1	116332	130278	150173	97606.4	122763	76706.2	136333	115295	111297	132800	137843	106660	176892	123705	99314.9	105649	168510	119012	99438.1	195435	104676	139776	75062.5	80689	111224	160400	98874	76236.2	75235.4	56047
FALSE	High	Master Protein	B7ZKM6	Uveal autoantigen with coiled-coil domains and ankyrin repeats OS=Homo sapiens OX=9606 GN=UACA PE=2 SV=1	19	23	375	23	1	1416	162.5	7.03	936.97	23	0	3.29284e+06	2.76854e+06	2.619e+06	3.26845e+06	3.58957e+06	2.5718e+06	2.97115e+06	3.19675e+06	3.55269e+06	3.41641e+06	3.23945e+06	3.14928e+06	3.29284e+06	3.40053e+06	3.31667e+06	3.12685e+06	2.54976e+06	2.51869e+06	3.35911e+06	2.76854e+06	3.98938e+06	4.15648e+06	2.72171e+06	3.08502e+06	2.63954e+06	2.97537e+06	2.619e+06	2.0747e+06	2.57783e+06	1.6819e+06	3.59381e+06	2.97793e+06	3.05774e+06	2.69934e+06
FALSE	High	Master Protein	P54727	UV excision repair protein RAD23 homolog B OS=Homo sapiens OX=9606 GN=RAD23B PE=1 SV=1	35	9	283	7	1	409	43.1	4.84	872.84	9	2	2.98274e+06	2.21089e+06	2.15616e+06	3.02111e+06	2.52793e+06	3.4869e+06	2.91027e+06	3.65642e+06	3.16994e+06	2.8011e+06	2.98274e+06	2.99559e+06	2.99846e+06	2.91393e+06	3.06687e+06	2.89991e+06	2.21089e+06	3.0386e+06	2.60103e+06	3.31872e+06	2.18421e+06	2.02815e+06	695768	2.15616e+06	2.95019e+06	1.57045e+06	1.69223e+06	3.53727e+06	2.03845e+06	2.98111e+06	3.03309e+06	3.82227e+06	2.22647e+06	3.05146e+06
FALSE	High	Master Protein	P46939	Utrophin OS=Homo sapiens OX=9606 GN=UTRN PE=1 SV=2	15	38	641	38	1	3433	394.2	5.33	1753.24	38	0	3.66809e+06	3.10852e+06	3.05632e+06	3.5359e+06	3.49223e+06	3.1187e+06	3.97019e+06	4.16154e+06	4.09793e+06	3.60862e+06	3.95364e+06	3.96324e+06	3.46238e+06	3.66809e+06	3.60517e+06	3.74452e+06	3.02598e+06	3.46292e+06	3.46492e+06	2.82764e+06	3.10852e+06	3.23553e+06	2.51745e+06	3.17337e+06	3.07044e+06	2.93405e+06	2.47225e+06	2.83746e+06	3.10631e+06	3.05632e+06	4.10535e+06	3.31224e+06	3.59025e+06	3.12833e+06
FALSE	High	Master Protein	B4DUP2	UTP--glucose-1-phosphate uridylyltransferase OS=Homo sapiens OX=9606 PE=2 SV=1	36	10	415	10	1	517	57.8	8.13	1382.18	10	0	2.67454e+06	1.82676e+06	1.9331e+06	3.04905e+06	2.46614e+06	2.46913e+06	2.58088e+06	3.46468e+06	2.72712e+06	3.07398e+06	2.74171e+06	2.9332e+06	2.48848e+06	2.50603e+06	2.67454e+06	2.4908e+06	1.82676e+06	2.97239e+06	1.63816e+06	2.26269e+06	1.74307e+06	2.77602e+06	953587	1.76773e+06	2.48455e+06	1.81229e+06	1.65505e+06	1.98436e+06	2.36737e+06	1.9331e+06	3.04739e+06	4.27563e+06	2.09664e+06	3.76857e+06
FALSE	High	Master Protein	B7ZKR8	USP48 protein OS=Homo sapiens OX=9606 GN=USP48 PE=2 SV=1	3	2	28	2	1	983	112.9	5.52	69.8	2	0	20704.1	13110.1	21773.2	13571.4	22751.4	12639.5	19844.6	18618.2	20249	19222.2	20704.1	14957.1	17684.3	21319.7	21330.3	22083.7	12680.6	12149.3	27190.7	13187.4	16931.7	13033.3		28601.8	21773.2	22861.9			19031.7	13852	18691	11407.6	21432.9	13700
FALSE	Medium	Master Protein	A0A0S2Z4T8	Uroporphyrinogen III synthase isoform 1 (Fragment) OS=Homo sapiens OX=9606 GN=UROS PE=2 SV=1	5	1	1	1	1	265	28.6	5.48	2.32	1	0
FALSE	Medium	Master Protein	P06132	Uroporphyrinogen decarboxylase OS=Homo sapiens OX=9606 GN=UROD PE=1 SV=2	7	1	4	1	1	367	40.8	6.14	10.37	1	0	11530.5	7904.65	16736.6	14602.4	16379.9		18034.5	11555.2	22475.3	10637.2	13348.9	12156.1	10937.1					9658.47	6469.3					16529	16736.6				21307		14241.1	14973
FALSE	High	Master Protein	Q03405	Urokinase plasminogen activator surface receptor OS=Homo sapiens OX=9606 GN=PLAUR PE=1 SV=1	4	1	5	1	1	335	37	6.65	16.11	1	0
FALSE	High	Master Protein	A8K5J1	Uridine monophosphate synthetase (Orotate phosphoribosyl transferase and orotidine-5'-decarboxylase), isoform CRA_b OS=Homo sapiens OX=9606 GN=UMPS PE=2 SV=1	10	3	112	3	1	480	52.2	7.24	340.66	3	0	202025	197491	192762	163189	188878	193541	246989	187240	144256	224810	202025	204576	159685	222779	169994	197636	161918	214300	222769	182000	96877.8	250091		192762	241235	179399	192239	83730.1	234108	241351	156207	191905	118829	170483
FALSE	High	Master Protein	A0A068W6W9	Urea transporter OS=Homo sapiens OX=9606 GN=SLC14A1 PE=3 SV=2	3	1	5	1	1	389	42.5	7.78	14.32	1	0	225366	141468	176582	125891	352683	128225	180287	147374	295953	225951	215021	219816	221799	240054	225366	227120	246235	246169	90205.2	58571.7	141468	126261	167264	462369	384423	176582	231603	123718	109295	70454.5	195016	163092	62893.7	50029.2
FALSE	High	Master Protein	Q96IX5	Up-regulated during skeletal muscle growth protein 5 OS=Homo sapiens OX=9606 GN=ATP5MD PE=1 SV=1	17	1	11	1	1	58	6.5	9.76	28.89	1	0	507772	268882	494607	371459	504437	378031	642989	462836	701724	382464	406560	421629	507772	508807	515387	542810	137502	150534	268882	251039	281618	288872	278706	537311	494607	388798	482052	443768	536528	508067	216363	293792	178015	266535
FALSE	High	Master Protein	A0A024R7L8	UPF1 regulator of nonsense transcripts homolog (Yeast), isoform CRA_a OS=Homo sapiens OX=9606 GN=UPF1 PE=4 SV=1	7	6	175	6	1	1129	124.3	6.61	412.31	6	0	520895	449957	536123	420190	486218	469745	579547	391894	524303	592400	494448	520895	559807	574783	484362	518372	452533	417007	546537	412473	449957	390016	470340	608814	536123	561066	1.14597e+06	411372	460732	535345	483929	381476	423570	303223
FALSE	High	Master Protein	Q9H3H3	UPF0696 protein C11orf68 OS=Homo sapiens OX=9606 GN=C11orf68 PE=1 SV=2	4	1	7	1	1	251	27.3	5.45	25.15	1	0	125784	98529.7	80159.3	107703	146693	126813	157441	184238	211467	124849	110648	121765	139396	162283	125784	155226	60679.5	156663	85517.7	165955	82679.1	113522		69459.6	150855	65700.5	73956.3	128995	80159.3	123766	85055.9	181947	74202.8	156811
FALSE	High	Master Protein	Q9GZN8	UPF0687 protein C20orf27 OS=Homo sapiens OX=9606 GN=C20orf27 PE=1 SV=3	8	1	28	1	1	174	19.3	6.84	64.38	1	0	111789	92370.6	116665	109955	118359	108215	101554	160823	152227	98853.5	103785	103847	122305	119222	138383	111789	71222.1	130605	76648.4	111318	62751.6	114316		129653	134262	80898.4	109196		56000.5	124645	82862.6	155387	107931	160387
FALSE	High	Master Protein	A6NDU8	UPF0600 protein C5orf51 OS=Homo sapiens OX=9606 GN=C5orf51 PE=1 SV=1	13	3	30	3	1	294	33.6	5.26	63.83	3	0	152923	152623	196787	177033	188790	123022	173264	155261	159963	124485	199277	164706	152923	148115	167551	39013.2	160767	152623	194417	97246.6	170919	124228	86880.8	264719	196787	222275	165854	109748	294078	181060	228477	183511	180856	110045
FALSE	High	Master Protein	H0YF29	UPF0598 protein C8orf82 (Fragment) OS=Homo sapiens OX=9606 GN=C8orf82 PE=1 SV=1	13	2	33	2	1	261	28.6	9.72	118.78	2	0	133428	168288	193407	96480.2	110493	173484	214895	61553.9	132204	76703.3	160512	133428	119684	157831	139489	108530	149777	169846	162812	191491	174035	168288	63235	193407	177919	237136			198475	164924	96480.2	109702	69707.1
FALSE	High	Master Protein	Q9NWV4	UPF0587 protein C1orf123 OS=Homo sapiens OX=9606 GN=C1orf123 PE=1 SV=1	49	4	87	4	1	160	18	5.01	359.32	4	0	868524	903463	813637	619854	958405	780731	869732	580639	1.00995e+06	781016	884519	868524	846283	844749	887231	927609	1.11334e+06	903463	931952	652074	947300	806950	339001	1.26164e+06	993413	1.0386e+06	682631	813637	743420	665122	709548	639301	565377	609979
FALSE	High	Master Protein	Q9H7E9	UPF0488 protein C8orf33 OS=Homo sapiens OX=9606 GN=C8orf33 PE=1 SV=1	7	1	7	1	1	229	25	9.95	10.38	1	0
FALSE	High	Master Protein	Q8WUR7	UPF0235 protein C15orf40 OS=Homo sapiens OX=9606 GN=C15orf40 PE=1 SV=2	8	1	34	1	1	153	16.3	9.83	87.9	1	0	46696.5	39977.6	35190.3	39719	47489.9	41733.3	49450	45764.4	55109.5	41346.7	42896.3	46696.5	47890.2	51851.8	36923.4	48126.9	46607.1	50059.8	45181.2	30271	35373.4	33589.3		70570.3	56170.5	46446.3	32083.9	24928	35190.3	26402.8	45059	52423.3	40591.8	31808.9
FALSE	Medium	Master Protein	O94763	Unconventional prefoldin RPB5 interactor 1 OS=Homo sapiens OX=9606 GN=URI1 PE=1 SV=3	3	1	16	1	1	535	59.8	5.05	32.19	1	0	28131.9	31737		30089.8	29753.8	25948.4		33668				25736.9	24686.9	33520.3	28131.9	39087.4	29516.3	34848.4	34124.8			28026.8									29365.9	30831.5
FALSE	High	Master Protein	Q92614	Unconventional myosin-XVIIIa OS=Homo sapiens OX=9606 GN=MYO18A PE=1 SV=3	4	6	35	6	1	2054	233	6.3	95.28	6	0	50571.1	122649	56255.5	44477.3	67534.6	155980	149621	109457	165136	49408.2	47796.1	53287	60803	44491.7	50571.1	104768	97632	182864	57810.8	154077	71450.6	164387		107526	204003	74128.5	31384		42691.8	41960.7	68224.2	145573	85951.9
FALSE	High	Master Protein	E7EW20	Unconventional myosin-VI OS=Homo sapiens OX=9606 GN=MYO6 PE=1 SV=2	8	8	226	8	1	1295	149.8	8.51	580.66	8	0	645180	525869	589414	471032	762496	655098	699400	576043	642954	645180	696644	732860	558368	594764	662605	641550	635086	495526	525869	594313	663211	495302	275251	780535	589414	978243	436350	386713	762266	581752	661825	523000	403093	261175
FALSE	High	Master Protein	Q9ULV0	Unconventional myosin-Vb OS=Homo sapiens OX=9606 GN=MYO5B PE=1 SV=3	1	2	19	1	1	1848	213.5	7.2	44.92	2	0
FALSE	High	Master Protein	F8W6H6	Unconventional myosin-Va OS=Homo sapiens OX=9606 GN=MYO5A PE=1 SV=2	2	3	83	2	1	1855	215.2	8.51	212.41	3	1	144592	99715.9	136591	110286	174715	113742	158932	136747	188119	211216	136006	126510	148017	146554	144592	135775	94856.1	100795	112400	20741.8	85886.1	99715.9	110895	155669	155342	120892	136591	77777.1	153739	101827	139064	141494	90630.6	108636
FALSE	High	Master Protein	M0R0P8	Unconventional myosin-IXb OS=Homo sapiens OX=9606 GN=MYO9B PE=1 SV=1	1	1	1	1	1	2157	243.2	8.78	3.15	1	0	55074.6	38839.3	66031.1	36687.5	50052.2	48000.5	67036	43052.7	48930.1		54699.4		43394.3	58431.5		55452.5	83722.1	41407.9			36430	35014		66031.1							36687.5	29917.6
FALSE	High	Master Protein	O94832	Unconventional myosin-Id OS=Homo sapiens OX=9606 GN=MYO1D PE=1 SV=2	23	18	482	18	1	1006	116.1	9.39	1349.1	18	0	4.19367e+06	3.40672e+06	2.81037e+06	3.59813e+06	4.13998e+06	4.29855e+06	4.19044e+06	4.64661e+06	5.23949e+06	3.77247e+06	3.68776e+06	4.19367e+06	4.11637e+06	4.36773e+06	4.24921e+06	4.26941e+06	2.763e+06	2.99246e+06	3.43932e+06	3.20498e+06	3.49781e+06	4.58436e+06	3.40672e+06	2.72584e+06	3.21749e+06	2.81037e+06	2.48329e+06	2.66413e+06	3.09955e+06	3.47468e+06	3.09456e+06	3.2395e+06	2.59008e+06	2.85753e+06
FALSE	High	Master Protein	O00159	Unconventional myosin-Ic OS=Homo sapiens OX=9606 GN=MYO1C PE=1 SV=4	27	21	1030	6	1	1063	121.6	9.41	3161.15	21	15	1.0598e+07	9.40674e+06	9.94352e+06	1.00834e+07	9.85025e+06	1.00643e+07	1.19196e+07	1.3329e+07	1.13563e+07	1.0332e+07	1.00146e+07	1.0598e+07	1.07034e+07	1.05942e+07	1.10656e+07	1.06964e+07	9.144e+06	1.00018e+07	1.06806e+07	9.40674e+06	8.11135e+06	9.1307e+06	9.96141e+06	9.42218e+06	9.94352e+06	1.04475e+07	8.7441e+06	8.08788e+06	1.14233e+07	1.09254e+07	1.03441e+07	1.11211e+07	9.0681e+06	9.61775e+06
FALSE	High	Master Protein	A0A1B0GUW6	Uncharacterized protein SPEM3 OS=Homo sapiens OX=9606 GN=SPEM3 PE=3 SV=1	3	1	1	1	1	1196	128.6	8.25	2.97	1	0	22357.8		29486.7		29252.7		19582.2	25163.8	16041.7			32842.7	21360.8	22357.8											34679.3					25071.5
FALSE	High	Master Protein	A0A087WV05	Uncharacterized protein OS=Homo sapiens OX=9606 PE=4 SV=1	18	2	22	2	1	110	12.7	6.02	48.76	2	0	62032.2	48051.7	55570.8	74086.4	56220.3	44698	78079.3	78928.3	66659.7	68670.4	57707.9	53478.8	59954.1	62032.2	66758.2	68256.3	51455.6	41814.5	55673.3	53324.6	44872.9	30348.2		63827	48617.3	40785.7	56110.7		72408.1	55036.2	75322.9	74611.6	55987.9	62482.5
FALSE	High	Master Protein	H3BNC9	Uncharacterized protein OS=Homo sapiens OX=9606 PE=3 SV=2	10	4	291	4	1	584	64.5	8.78	1175.52	4	0	3.2346e+06	3.3636e+06	3.38221e+06	2.92698e+06	3.349e+06	3.03796e+06	3.43343e+06	2.48344e+06	2.34001e+06	3.88534e+06	3.49721e+06	3.32842e+06	3.16658e+06	3.2346e+06	3.0602e+06	3.0135e+06	5.05563e+06	2.29011e+06	3.90158e+06	3.3636e+06	3.76951e+06	2.26894e+06	3.15356e+06	5.89505e+06	3.38221e+06	4.49118e+06	1.79834e+06	2.74557e+06	3.15788e+06	4.4307e+06	3.90418e+06	1.50363e+06	3.99969e+06	1.42549e+06
FALSE	High	Master Protein	A0A0B4J203	Uncharacterized protein OS=Homo sapiens OX=9606 PE=3 SV=1	11	6	74	4	1	849	94.6	4.96	204.75	6	1	215886	139312	213309	141100	239790	155767	305059	150319	280069	219630	215130	209110	205889	215886	224345	222724	152362	139312	200664	151203	136529	78612.7	36726.9	322831	259293	286569	142637	131443	204851	213309	187036	189231	123927	129211
FALSE	High	Master Protein	A0A5E4	Uncharacterized protein OS=Homo sapiens OX=9606 PE=2 SV=1	8	2	13	2	1	235	24.7	5.94	32.19	2	0	391826	364191	318353	572756	395115	304749	338095	294886	325099	454629	391826	348633	384454	415043	412404	367051	138691	361513	281643	526220	364191	493135	1.64594e+06	277258	310072	787220	1.19762e+06	1.17975e+06	318353	299914	311853	335656	721230	1.36837e+06
FALSE	High	Master Protein	Q8TCD0	Uncharacterized protein OS=Homo sapiens OX=9606 PE=1 SV=1	22	3	10	3	1	239	26.2	8.06	27.69	3	0	46554.7	81452.3	25509.7	42329.5	23898.6	60156.2	29808.2	25722.9	24762.3	92823.8	46000.8	39015.4	46554.7	50272.6	56933.8	41519.7	39035.7		112209	84633.7	78390.6	74768.1	378580			25509.7		87203.2		17788.6		33684.3	29427.8	259009
FALSE	Medium	Master Protein	A0A2P9AI65	Uncharacterized protein OS=Homo sapiens OX=9606 GN=yeaG PE=4 SV=1	3	1	8	1	1	663	75.8	5.48	21.31	1	0	20203.4	22441.4	34359.5	15038.4	23194.8	25113.2	28979.7	41238.6	21504.6					15406.2	29674.6	20203.4		23520.3			48815.4	21411.9	13965.5	36317.5					32507.1		8210.27	21649.8	12162.6	15038.4
FALSE	High	Master Protein	A0A024RC37	Uncharacterized protein OS=Homo sapiens OX=9606 GN=P15RS PE=4 SV=1	4	1	1	1	1	312	35.7	7.55	1.91	1	0	17832.3	10516.8	20461.6	17017.1	15886.1	10217.7	29514.8	19845	21177.2	12201.1	16348.3	18696.8	18054.9	17832.3	14971.1	19972.5		11122.1	11153.4	10227.1	7893.2	10516.8		19474.4	21688	20000.2		13422.8	20933.6	29533.3	12823.8	17060.1	15972.7	16974.3
FALSE	High	Master Protein	A0A024R539	Uncharacterized protein OS=Homo sapiens OX=9606 GN=LOC51035 PE=4 SV=1	7	2	16	2	1	312	35.1	5.35	33.8	2	0	231208	244119	267982	205206	258674	288005	392504	235861	266066	334532	279233	340393	231208	225510	216916	214066	236002	328020	244119	251050	242491	304873	189692	255991	335534	267982	22668.5	181533	277758	366017	260679	259538	90020.7	99084.4
FALSE	High	Master Protein	A4D110	Uncharacterized protein OS=Homo sapiens OX=9606 GN=LOC401309 PE=4 SV=1	19	1	19	1	1	127	13.4	4.49	63.86	1	0
FALSE	High	Master Protein	A0A024R565	Uncharacterized protein OS=Homo sapiens OX=9606 GN=HSPC152 PE=4 SV=1	34	3	75	3	1	125	14.2	5.26	224.27	3	0	174098	175362	260313	140071	192156	206681	212605	114597	120088	145221	174098	185786	173243	145858	198063	229675	228325	123912	175362	218563	248234	90306.6	27205.1	358576	273127	260313	31310.8	69289.5	133744	358345	338329	124851	136724	69990.7
FALSE	High	Master Protein	A0A024R3U8	Uncharacterized protein OS=Homo sapiens OX=9606 GN=FLJ22555 PE=4 SV=1	7	2	6	2	1	291	32.5	9.17	18.11	2	0	24755.8	18383.9	53480.4	27422.4	31828.7	18592.9	59293.6	42689.6		29152		29248.6			21022.4	20199.3	2956.15	30652.8		24294.2	5991.17	18383.9			52614.1		75682.8	53480.4	164253	38952.9		6189.09
FALSE	Medium	Master Protein	A0A024R3L8	Uncharacterized protein OS=Homo sapiens OX=9606 GN=FLJ21103 PE=4 SV=1	2	1	14	1	1	351	39.5	5.99	29.82	1	0
FALSE	Medium	Master Protein	A0A024RBM1	Uncharacterized protein OS=Homo sapiens OX=9606 GN=FLJ20674 PE=4 SV=1	6	1	1	1	1	539	59.1	4.68	0	1	0	118814	52092.7	123443	70076.4	96294	38193.3	69714.7	22418.4	57805.6		37452.9	109025	129483	149485	79681.8	182880	48350	56125.2	30798.8	72157		64548	44936.5	25717.3	112091	73909.2	153250	767801		135944	51515.7	70076.4	214467	328728
FALSE	High	Master Protein	A0A024R0Q0	Uncharacterized protein OS=Homo sapiens OX=9606 GN=FLJ12886 PE=4 SV=1	3	1	3	1	1	520	57.6	7.01	5.95	1	0
FALSE	High	Master Protein	A0A024RAW6	Uncharacterized protein OS=Homo sapiens OX=9606 GN=DKFZP779L1558 PE=4 SV=1	2	1	31	1	1	441	49.9	5.07	81.29	1	0	35452.7	32119.4	48952	32984.1	38833.6	33641.6	50121	35226.1	48353		35014.5	35452.7	27741.7		43154.5	46463	75644.9	34342.7	25886.3		28820.2	30040.1	47936.2	58829.5	54692	43128.1		39284.8	48952			39612.3		27465
FALSE	Medium	Master Protein	A0A2P9AWM6	Uncharacterized protein OS=Homo sapiens OX=9606 GN=BQ8482_80189 PE=4 SV=1	2	1	21	1	1	499	55.2	8.38	56.6	1	0	369311	78345.2	144632	406758	210528	262187	399245	397593	389682	304932	384669	364679	367336	449041	369311	382612	45367.4	375294	78345.2	449125	68044.9	631564	50232.4	70070.6	389112	87005.6	144632	1.10987e+06	75599.3	544863	89717.5	656288	252102	1.09884e+06
FALSE	High	Master Protein	A0A2P9ARJ7	Uncharacterized protein OS=Homo sapiens OX=9606 GN=BQ8482_370011 PE=4 SV=1	5	1	2	1	1	400	45.5	5.87	2.3	1	0	942425	999130	879204	856141	986586	914495	919252	912308	857353	837839	1.00819e+06	975069	942425	961394	934804	928691	999130	935470	1.23909e+06	905786	1.10655e+06	1.191e+06	730285	934687	910573	1.3645e+06	679038	627873	879204	736842	999696	811177	1.03224e+06	847843
FALSE	High	Master Protein	A0A2P9AR50	Uncharacterized protein OS=Homo sapiens OX=9606 GN=BQ8482_360043 PE=4 SV=1	12	1	5	1	1	307	34.4	6	13.96	1	0
FALSE	Medium	Master Protein	A0A2P9ANR8	Uncharacterized protein OS=Homo sapiens OX=9606 GN=BQ8482_310124 PE=4 SV=1	2	1	1	1	1	582	61.6	4.64	2.36	1	0	82770.7	98886.4	74168.1	95334.5	97665.2		69416.7	48363.5				78529.8	87240.8	77411.7	88562.6		90909.3	98886.4	155163	75633.9	113207	85077.2	153280	71747.1	76670.8	124198	262128		71677	61787.9	62365.4	66250.5	169926	140461
FALSE	Medium	Master Protein	A0A2P9AIG0	Uncharacterized protein OS=Homo sapiens OX=9606 GN=BQ8482_180135 PE=4 SV=1	4	1	2	1	1	209	23.1	8.75	4.35	1	0	66117.1	86444.5	66916.9	46037.9	53897	54068.5	63377.6	36280.4	52791.5	57703	49584.2	67478.2	66424.2	56186.3	66117.1	68419.2	61404.6	105085			76956.3	97102.6		54080.2	64418.8	88191.3			69511.9		48172	41828.3	25538
FALSE	Medium	Master Protein	A0A2P9ADY7	Uncharacterized protein OS=Homo sapiens OX=9606 GN=BQ8482_111252 PE=4 SV=1	1	1	10	1	1	1077	120.6	6.2	23.84	1	0	138403	149976	147259	138348	136485	129685	172099	146406	161772	138224	138403	128802	135831	164841	150835	167465	110057	122779	171295	105390	161522	149976	158910	147259	146200	154614	149290	90109.8	167792	105369	137958	158546	118794	138739
FALSE	High	Master Protein	A0A2P9ADK0	Uncharacterized protein OS=Homo sapiens OX=9606 GN=BQ8482_111148 PE=4 SV=1	5	1	24	1	1	184	20.2	9.54	57.09	1	0	287661	196151	230162	334488	302247	210560	185093	366142	389953	283201	282384	244192	313288	287661	289030	289892	196151	317207	180001	161235	258488	261486	64703.4	226807	288881	122458	340587	251214	230162	200646	444141	506757	231151	260776
FALSE	High	Master Protein	A0A2P9AD35	Uncharacterized protein OS=Homo sapiens OX=9606 GN=BQ8482_110973 PE=4 SV=1	4	1	13	1	1	411	41.8	5.17	38.08	1	0
FALSE	High	Master Protein	Q69YJ3	Uncharacterized protein DKFZp762L185 (Fragment) OS=Homo sapiens OX=9606 GN=DKFZp762L185 PE=2 SV=1	10	7	233	1	1	1244	136.5	6.58	778.26	7	0	184350	331648	156840	203412	274735	333384	205340	124594	308103	259313	191546	205534	179658	169512	172990	184350	556731	331648			160603	165964	529839	156840	194997			34747.8	395948	36349.6	435371	278168
FALSE	High	Master Protein	Q5HYG7	Uncharacterized protein DKFZp686M24262 OS=Homo sapiens OX=9606 GN=DKFZp686M24262 PE=2 SV=1	10	4	117	4	1	454	50.3	7.8	346.2	4	0	446282	446367	514468	221658	356522	431365	650990	235668	406689	458047	390401	403355	427736	447246	454921	446282	432225	461366	488941	446367	430449	537192	94060.5	736333	674138	612694	412525	224656	377772	514468	273045	318854	200350	141026
FALSE	High	Master Protein	Q5CZB5	Uncharacterized protein DKFZp686M0430 OS=Homo sapiens OX=9606 GN=DKFZp686M0430 PE=2 SV=1	39	24	525	1	1	1157	125	4.49	1408.14	24	0	68446.1	104309	76020	98898	92369.3	43183.9		56464.9	116423		68736.1	76345.7	59360.9	68446.1		49805	79392.7		89724.9	121263	145525					73685.9			76020	76094.3	114029		75968.1
FALSE	High	Master Protein	Q6MZK8	Uncharacterized protein DKFZp686K06110 OS=Homo sapiens OX=9606 GN=DKFZp686K06110 PE=2 SV=1	7	9	88	1	1	2060	226.3	4.44	226.49	9	0	37661.2	26457.4	13482.6	108568	75260.4	239406	8154.59	11851.4	12077.6				37661.2		29945.9	1.58391e+06		12614.1			55492.9						93538	13482.6		5672.09
FALSE	High	Master Protein	Q7Z2Z4	Uncharacterized protein DKFZp686I14200 (Fragment) OS=Homo sapiens OX=9606 GN=DKFZp686I14200 PE=2 SV=1	6	2	6	1	1	358	40.7	5.38	13.11	2	0	31429.5	25211.5	28812.1	31096.4	34059.6	29155.1	36674.5	33856.1	46823	29818.7	26113	21392.1	31429.5	31585.9	36250.4	35731		14564.4		20179.1	31498.9	41250.4			20593.9			36905.8	29952.8	27714.7		34174
FALSE	High	Master Protein	Q7Z3D7	Uncharacterized protein DKFZp686E2459 OS=Homo sapiens OX=9606 GN=DKFZp686E2459 PE=2 SV=1	5	4	27	4	1	995	110.3	6.21	41.56	4	0	45352.8	37445.6	56155.5	50673.7	46010.2	26701.2	58873.8	64679.9	69164.7	45352.8	80262.1		63257.3	31538.3	44688.2		54420.3	31227.7	30072	44901.5	28394.1	104268		36660.7	56155.5	69595.2			74833.9	53990.1	75289.4	68187.7
FALSE	High	Master Protein	Q5HYL6	Uncharacterized protein DKFZp686E1899 OS=Homo sapiens OX=9606 GN=DKFZp686E1899 PE=2 SV=1	31	7	433	7	1	352	39.5	5.19	1460.49	7	0	2.57189e+06	2.56033e+06	2.49416e+06	2.62533e+06	2.78865e+06	2.19928e+06	2.45536e+06	2.43335e+06	2.59475e+06	2.4051e+06	2.87073e+06	2.79388e+06	2.54486e+06	2.57189e+06	2.48737e+06	2.5862e+06	2.57405e+06	1.59236e+06	2.56033e+06	1.83101e+06	3.52483e+06	2.19699e+06	3.26923e+06	3.42472e+06	2.30107e+06	3.50387e+06	2.49416e+06	1.97883e+06	2.88551e+06	1.95985e+06	3.58336e+06	2.39816e+06	3.24175e+06	2.28647e+06
FALSE	High	Master Protein	Q5HYL0	Uncharacterized protein DKFZp686E01144 OS=Homo sapiens OX=9606 GN=DKFZp686E01144 PE=2 SV=1	4	2	50	2	1	967	105.3	6.83	174.49	2	0	53578.5	165030	71886.4	35213.1	25975.6	54776.2	53101.1	44228.3	58948.5		63744.2	21669.3	54698.4	82603.3	36965.1	52481.5	533433	277997	99836.7	10553.9	80435.9	165030	308749	40230.9	76700.6	63322.9	76047.8	71886.4	180234	41844.8	38425.4	53726.3		15663.1
FALSE	High	Master Protein	Q5HCI0	Uncharacterized protein DKFZp686D0345 OS=Homo sapiens OX=9606 GN=DKFZp686D0345 PE=4 SV=1	16	1	4	1	1	216	23.9	6.19	7.48	1	0		39261.7	60740														33929.7			45431.7				60740
FALSE	High	Master Protein	Q6MZT3	Uncharacterized protein DKFZp686C1054 OS=Homo sapiens OX=9606 GN=DKFZp686C1054 PE=2 SV=1	4	2	25	2	1	439	48.5	8.92	55.05	2	0	82749.7	72676.3	72900.5	64354.6	76078.9	76708.1	93762.4	88564.3	100612	72493.4	75775.8	72266.1	83750.3	84245.5	82749.7	84762.8	66317.8	88369.9	72654	74840.7	63612.5	72698.6		82944.5	93512.1	79725.3	71953.6	43358.2	70303.1	72900.5	60400.5	84467	55334.7	66130.8
FALSE	High	Master Protein	Q6MZS5	Uncharacterized protein DKFZp686A13234 (Fragment) OS=Homo sapiens OX=9606 GN=DKFZp686A13234 PE=2 SV=1	29	13	487	1	1	613	68.3	8.91	1395.43	13	0	31870.4	15609	45755	28953.5	45566	9766.41	28829.2	35618.5	27961.9	109148		38560.6	24008.3	33163.4	30627.8	28021.7	26708.1	15609	14506.6	16468	15335.9			69752.5	45755	53201.5		20214.8	33822		32649.3	25684.7	28953.5	17167
FALSE	High	Master Protein	Q69YJ7	Uncharacterized protein DKFZp667H197 (Fragment) OS=Homo sapiens OX=9606 GN=DKFZp667H197 PE=2 SV=1	1	1	7	1	1	954	100.1	8.91	17.32	1	0	36475	37117.1	54208.9	26720.9	32469.3	36001.5	59512.9	42411.2	38358.7	32880			40463.1	27591.7	42539.3		18042	46420.7		37117.1					71521.7				36276.9	54208.9	26720.9	24926.2
FALSE	High	Master Protein	Q9BRJ6	Uncharacterized protein C7orf50 OS=Homo sapiens OX=9606 GN=C7orf50 PE=1 SV=1	11	1	13	1	1	194	22.1	9.64	25.61	1	0
FALSE	High	Master Protein	A0A0D9SEI0	Uncharacterized protein C6orf203 OS=Homo sapiens OX=9606 GN=C6orf203 PE=1 SV=1	5	1	33	1	1	245	28.4	9.29	116.8	1	0	122077	150855	162194	68716	97327.1	179251	145009	64434.3	94691.7	104461	120385	132693	120506	124510	122077	129730	168186	135540	180745	130677	198238	150855	29178.7	207901	171574	198439	108411	91530.7	162194	146939	111122	75409.8	67401.1	35887.3
FALSE	High	Master Protein	H7BZF5	Uncharacterized protein C2orf80 (Fragment) OS=Homo sapiens OX=9606 GN=C2orf80 PE=4 SV=1	6	1	32	1	1	139	15.7	9.83	75.49	1	0
FALSE	High	Master Protein	Q7Z7L8	Uncharacterized protein C11orf96 OS=Homo sapiens OX=9606 GN=C11orf96 PE=1 SV=3	6	1	6	1	1	435	46.1	9.99	21.52	1	0	13219.6	29538.3	44102	11024.3		26173	23170.6		18929.1	11887.5	17370.1	8149.7		14700.9			66247.6	32859.2	17236.1	42959.3	26553.1		21057.2	74747.7	50111.4	20181.5		29919.2	38813.3	77672.6	7889.35
FALSE	High	Master Protein	A0A096LPI6	Uncharacterized protein (Fragment) OS=Homo sapiens OX=9606 PE=4 SV=2	33	6	202	6	1	279	30.5	7.87	477.53	6	0	1.58597e+06	1.62795e+06	2.02351e+06	837523	1.40178e+06	2.41541e+06	2.69768e+06	998630	1.36114e+06	1.97788e+06	1.57121e+06	1.58597e+06	1.75638e+06	1.59479e+06	1.52962e+06	1.51116e+06	1.50271e+06	1.97678e+06	1.52632e+06	2.09497e+06	1.74651e+06	1.62795e+06	213358	2.17601e+06	2.59009e+06	1.97514e+06	1.51107e+06	1.52317e+06	2.02351e+06	2.29738e+06	1.11073e+06	1.34298e+06	507736	757481
FALSE	High	Master Protein	L7N2F9	Uncharacterized protein (Fragment) OS=Homo sapiens OX=9606 PE=4 SV=1	33	4	270	1	1	121	13.1	7.96	970.86	4	3	2.19615e+06	2.00325e+06	2.39604e+06	1.7522e+06	2.10568e+06	1.62802e+06	1.97031e+06	1.78084e+06	1.7037e+06	2.03089e+06	2.30635e+06	2.38371e+06	2.17401e+06	2.39959e+06	2.19615e+06	1.89202e+06	2.28216e+06	1.26786e+06	1.58714e+06	2.65324e+06	2.00325e+06	1.64772e+06	2.59356e+06	3.02678e+06	2.39604e+06	2.38241e+06	1.2254e+06	2.80923e+06	2.02957e+06	2.94629e+06	2.33876e+06	1.52567e+06	1.82954e+06	1.33183e+06
FALSE	High	Master Protein	A0A2R8YFB7	Uncharacterized protein (Fragment) OS=Homo sapiens OX=9606 PE=4 SV=1	3	1	14	1	1	477	54.1	5.38	28.56	1	0	36158.7	26903.9	30482.4	49666	38200.9	30932.5	39659.1	46384.3	39773	70464.7	54163.2		23718	36773.5	35554.2	33831.1	24614.1	31866.5	44065.6	24470.2		26903.9			28247.3					32894.4
FALSE	High	Master Protein	K7N7A8	Uncharacterized protein (Fragment) OS=Homo sapiens OX=9606 PE=3 SV=2	4	1	118	1	1	449	48.8	5.22	500.84	1	0	195875	236451	161966	284255	258986	105727	80910.8	121008	110881	172871	195875	209142	255111	222388	195053	169728	250084	79472	236451	393355	113737	128372	535466	128871	127049	262337	60838.5	256095	161966	297666	228507	84273.1	338627	310993
FALSE	High	Master Protein	H0YIV9	Uncharacterized protein (Fragment) OS=Homo sapiens OX=9606 PE=3 SV=1	10	1	1	1	1	168	18.7	5.73	2.27	1	0
FALSE	Medium	Master Protein	Q9NQ27	Uncharacterized protein (Fragment) OS=Homo sapiens OX=9606 PE=2 SV=2	5	1	5	1	1	264	28.8	11.66	11.83	1	0	580641	483315	580024	833141	577121	290369	332415	335353	360357	566441	612904	588174	580641	528342	558080	603459	317431	307117	427444	675017	537173	483315	598607	235991	200600	886797	1.48042e+06	3.63022e+06	327591	580024	386423	425757	2.03722e+06	1.4881e+06
FALSE	High	Master Protein	Q59ED7	Uncharacterized protein (Fragment) OS=Homo sapiens OX=9606 PE=2 SV=1	4	1	15	1	1	686	77.7	5.64	31.42	1	0	49379.2	53336	56592.2	36338.2	46564.3	59259.5	45550.9	37549.2	34156.2	30279	54458.9	49379.2	51276.4	52830.2	37756.6	48071.5	72609.6	57459.5	37143.2	71825.2	49508.4	38351.9		82665	66105.2	51468.7	54648	44555.5	60630.8	56592.2	57919.6	15841.6	37782.4	23261
FALSE	High	Master Protein	Q96DE1	Uncharacterized protein (Fragment) OS=Homo sapiens OX=9606 PE=2 SV=1	73	9	3351	1	1	159	17.7	5.3	12870.6	9	0	56331.4	56195.7	29776.6	65951.2	54323.8	42240.8	36473.1	70057.7	41707.9	45542.3	38662.3	69170.4	56331.4	64773.1	55836.4	59028.7	49747	43512.4	71794.1	63480.4	70933.4	40097.8		35502.1	27965.8	29776.6			28040.5	56899.9	75642.2	83649.7	59327.6	43849.7
FALSE	Medium	Master Protein	Q59H88	Uncharacterized protein (Fragment) OS=Homo sapiens OX=9606 PE=2 SV=1	1	1	3	1	1	1433	160.4	6.83	6.6	1	0	52153.8	38691.6	52970.6	81105.7	47890.5	41956.5	40163.4	59451.5	43372	52767.4	89133.6	62599.5	52153.8	46247.4	50431.1	50370.3	26616.2	28145.8	59228.6	38664.3	52589.8	46801.6	38691.6	33716.6	29103.4	52970.6	129190	154068	59629.2	35290.3	70265.6	79850.9	71669.2	101009
FALSE	High	Master Protein	Q59EB2	Uncharacterized protein (Fragment) OS=Homo sapiens OX=9606 PE=2 SV=1	2	1	10	1	1	967	109.5	7.33	20.39	1	0	39413.4	39809.9	24395.3	42127.3	42353.9	39666.1	41406.9	47156.4	32394.3	67900.3	49291.9	48873.6	34799.1	35944.8	39413.4	33201.3	51598.9	42779.8	31350.8	37046.3	39371	40253.7		43958.6	48144.2	16369.8	17464.7	24759.5	23927.3	24395.3	75966.4	80565.2	17425.8	25813.8
FALSE	High	Master Protein	Q99785	Uncharacterized protein (Fragment) OS=Homo sapiens OX=9606 PE=2 SV=1	6	2	12	2	1	299	32.4	10.61	32.3	2	0	339179	371355	76410.6	461998	191228	335284	151139	564172	243860	339179	357140	344749	291321	267330	365306	323188	224832	324055	394656	371355	319338	376588	476074	64294.6	49147.1	176950	76410.6	59181.4	187674	147624	377621	497478	419051	546278
FALSE	High	Master Protein	Q53FE5	Uncharacterized protein (Fragment) OS=Homo sapiens OX=9606 PE=2 SV=1	17	2	94	2	1	263	28.3	8.38	341.59	2	0	131370	154982	155320	149361	148856	169195	155318	114460	122226	169459	182276	107620	155295	131370	111603	118081	159921	141080	150196	181150	176780	112695		209939	173604	121576	133789	155320	152212	170864	233187	150220	175615	117311
FALSE	High	Master Protein	H0YHG0	Uncharacterized protein (Fragment) OS=Homo sapiens OX=9606 PE=1 SV=1	6	2	106	2	1	523	59.1	8.59	289.65	2	0	417372	386328	447335	310830	390142	400389	570962	365177	445335	406019	417372	415098	425903	440211	396356	422642	408833	438866	386328	344635	366154	409790	127060	544103	524890	555236	287726	316545	447335	444140	345461	367763	315620	243284
FALSE	High	Master Protein	F8W031	Uncharacterized protein (Fragment) OS=Homo sapiens OX=9606 PE=1 SV=1	29	7	267	6	1	263	29.2	7.01	674.76	7	0	2.25758e+06	1.72648e+06	1.87608e+06	1.67994e+06	1.8877e+06	2.74495e+06	3.74749e+06	2.27745e+06	2.88647e+06	1.73141e+06	2.12835e+06	2.15757e+06	2.25758e+06	2.51646e+06	2.29496e+06	2.41624e+06	1.59942e+06	2.49796e+06	1.72648e+06	2.72808e+06	1.57775e+06	1.64439e+06	2.05104e+06	1.87608e+06	3.54109e+06	1.57739e+06	1.53735e+06	1.8105e+06	2.18414e+06	2.65241e+06	1.64063e+06	2.93339e+06	1.32503e+06	2.1718e+06
FALSE	Medium	Master Protein	A0A2P9AB89	Uncharacterized HTH-type transcriptional regulator YcaN OS=Homo sapiens OX=9606 GN=ycaN PE=4 SV=1	3	1	27	1	1	300	32.8	6.46	45.42	1	0
FALSE	High	Master Protein	A4D2Q0	Unc-84 homolog A (C. elegans) OS=Homo sapiens OX=9606 GN=UNC84A PE=4 SV=1	4	2	26	2	1	974	108.4	7.97	48.44	2	0	29853.8	33539.4	36243.5	29252.9	36713.9	36812.9	31159.4	28507.1	30399.7	81599.6	61773.7	32799.1	26660.5	28370	29853.8	20898.1	104073	42225.3	15809.9	12971.7	112801	27128.8	33539.4	67805.3	29901.5	12116.6	149319	32647.9	71025.8	36243.5	79297.4	23655.8	23626.7
FALSE	High	Master Protein	B2R6S5	UMP-CMP kinase OS=Homo sapiens OX=9606 GN=CMPK PE=2 SV=1	38	7	397	7	1	228	25.8	7.97	1065.37	7	0	2.46346e+06	2.32753e+06	1.86736e+06	2.39854e+06	2.41286e+06	2.36145e+06	2.40475e+06	2.94275e+06	2.79228e+06	2.47323e+06	2.39558e+06	2.46346e+06	2.29106e+06	2.45424e+06	2.57229e+06	2.48168e+06	1.89761e+06	2.32753e+06	2.33826e+06	2.27301e+06	2.38235e+06	2.61196e+06	1.26918e+06	2.09772e+06	2.29477e+06	1.86736e+06	1.43012e+06	1.55595e+06	1.83471e+06	2.05441e+06	2.40384e+06	2.72641e+06	1.97877e+06	2.39325e+06
FALSE	Medium	Master Protein	A0JNW5	UHRF1-binding protein 1-like OS=Homo sapiens OX=9606 GN=UHRF1BP1L PE=1 SV=2	1	1	4	1	1	1464	164.1	6.32	8.06	1	0
FALSE	High	Master Protein	Q3KQV9	UDP-N-acetylhexosamine pyrophosphorylase-like protein 1 OS=Homo sapiens OX=9606 GN=UAP1L1 PE=1 SV=2	5	2	27	1	1	507	57	6.32	47.21	2	0	11663.6	18483.8		14053.1	26356.1	20085.6	16478.2	17149.5	20416.3	4519.9	92800.1	15740.1		14772.8	9208.84	7573.3		17635.1		19373.3
FALSE	High	Master Protein	Q16222	UDP-N-acetylhexosamine pyrophosphorylase OS=Homo sapiens OX=9606 GN=UAP1 PE=1 SV=3	17	7	141	6	1	522	58.7	6.33	290.95	7	1	413093	360243	260699	467973	392058	359676	273260	438019	474717	413093	411941	444960	401492	492792	294077	424685	360243	362818	310886	313084	387073	370090	128836	276836	260699	281639	135297	112707	370726	252779	623224	608538	486839	584305
FALSE	High	Master Protein	O15294	UDP-N-acetylglucosamine--peptide N-acetylglucosaminyltransferase 110 kDa subunit OS=Homo sapiens OX=9606 GN=OGT PE=1 SV=3	1	1	7	1	1	1046	116.9	6.7	18.77	1	0	77218.6	95631.5	56887.2	100996	69934.4	98758.1	90473.3	113729	105069			77218.6	63029.2	80393.9	73367.5	90408.8	74465.2	95631.5	129826	109359	71931.3			72243.2		89294.1			44795.3	8217.05		117232
FALSE	High	Master Protein	Q9NYU2	UDP-glucose:glycoprotein glucosyltransferase 1 OS=Homo sapiens OX=9606 GN=UGGT1 PE=1 SV=3	28	28	927	28	1	1555	177.1	5.63	2943.44	28	0	5.17199e+06	5.5248e+06	4.19087e+06	4.43329e+06	4.75111e+06	5.22227e+06	5.63151e+06	4.45162e+06	5.06784e+06	4.95233e+06	5.27965e+06	5.07739e+06	5.19453e+06	5.22589e+06	5.17199e+06	4.9876e+06	5.5248e+06	5.73125e+06	5.8263e+06	5.08853e+06	5.26341e+06	4.61863e+06	1.93066e+07	5.7695e+06	5.45181e+06	5.43099e+06	4.19087e+06	3.74985e+06	4.093e+06	3.99874e+06	5.60005e+06	5.52791e+06	4.49775e+06	5.20786e+06
FALSE	High	Master Protein	O60701	UDP-glucose 6-dehydrogenase OS=Homo sapiens OX=9606 GN=UGDH PE=1 SV=1	56	19	924	19	1	494	55	7.12	2927.66	19	0	1.56187e+07	1.29543e+07	1.04347e+07	1.26305e+07	1.78723e+07	1.43764e+07	1.2857e+07	1.79109e+07	1.8362e+07	1.47211e+07	1.59269e+07	1.53376e+07	1.56187e+07	1.65469e+07	1.64609e+07	1.56015e+07	1.82498e+07	1.97446e+07	1.14658e+07	1.31252e+07	1.13238e+07	1.29543e+07	8.06056e+06	1.56794e+07	1.67139e+07	9.40478e+06	8.59262e+06	6.52063e+06	1.04347e+07	1.07464e+07	1.95107e+07	2.2221e+07	1.20684e+07	1.29697e+07
FALSE	High	Master Protein	Q14376	UDP-glucose 4-epimerase OS=Homo sapiens OX=9606 GN=GALE PE=1 SV=2	4	1	3	1	1	348	38.3	6.73	7.17	1	0	21969.8	26646.1	21589.3	21830.8	23524.8	24849.6	25906.8	18498	17654.4	51809.6	25351.8	21969.8	16416.1	24118.1	17688.2	19487.6	14314.9	26646.1		37527.1				20755.7	22456.5	19168.5	20462.9		26753.7	25177.6	19326.8	21830.8
FALSE	High	Master Protein	A0A024R5F9	UDP-GlcNAc:betaGal beta-1,3-N-acetylglucosaminyltransferase 6, isoform CRA_a OS=Homo sapiens OX=9606 GN=B3GNT6 PE=4 SV=1	4	1	3	1	1	415	47.1	7.2	7.63	1	0	33834.5	30556.6	25172.9	34677.2		22351.2	35424.7	22617.9	21268.5					25026.7	33834.5	45655.2	14674.7	26962.8	26468.8	52783.1		34629.5	61507.9			25172.9					22634			53128.3
FALSE	High	Master Protein	O94888	UBX domain-containing protein 7 OS=Homo sapiens OX=9606 GN=UBXN7 PE=1 SV=2	9	3	13	3	1	489	54.8	5.16	28.86	3	0	68082.7	71580.6	80869.8	66895.1	68105.6	42723	61403.9	44604.4	69082	71432.7	64562.6	68381.6	55376.8	66700.1	72264.7	68082.7	83057.4	72423.2	83212.9	59798.4	70747.9	65529		86267	76889.9	85055.8		16779.8	103428	30992.2	86306.8	82026.1	70607.7	53593.4
FALSE	High	Master Protein	Q9BZV1	UBX domain-containing protein 6 OS=Homo sapiens OX=9606 GN=UBXN6 PE=1 SV=1	17	4	37	4	1	441	49.7	6.89	112.8	4	0	692247	613449	786245	981389	822471	490610	596303	506164	567638	678673	893981	738644	749589	672624	683867	692247	374759	527655	653112	1.08673e+06	664670	573649	613449	577906	596193	1.1182e+06	1.9965e+06	3.23427e+06	475401	786245	520912	571133	1.2165e+06	1.31941e+06
FALSE	High	Master Protein	Q92575	UBX domain-containing protein 4 OS=Homo sapiens OX=9606 GN=UBXN4 PE=1 SV=2	9	3	117	3	1	508	56.7	6.38	305.09	3	0	318058	246016	392172	279101	342678	350611	501252	329696	410767	302081	410026	314130	398290	314813	353180	318058	247932	246016	244365	272378	294679	236546	108684	392172	524027	300837	436898	346152	421642	330615	278387	505889	167083	161583
FALSE	High	Master Protein	Q6U8A4	Ubiquitin-specific protease 7 isoform (Fragment) OS=Homo sapiens OX=9606 PE=2 SV=1	5	4	80	4	1	1112	128.9	5.78	131.98	4	0	179484	181243	211858	148493	161192	179139	216023	162635	188091	179484	167703	191062	229187	164747	207465	167525	184719	169941	220316	113249	148384	196268	181243	242921	150719	244530	158775	99285.2	211858	232516	246009	149176	147813	89073.6
FALSE	High	Master Protein	Q15386	Ubiquitin-protein ligase E3C OS=Homo sapiens OX=9606 GN=UBE3C PE=1 SV=3	4	2	30	2	1	1083	123.8	6.71	73.33	2	0	21648.5	11624.7	24897.8	26473.9	36068.5	8897.86	20391.4	21525.4	23446.9	18471.4	25372	52336.7	12942.2		7062.17	29580.4	11606.8	10811.3	20111.6	11642.7	15604.1	8767.4		84710.6		18559.2	24994.7	24801.3	44417.4	18687	27785.7	19425.3		12912.5
FALSE	High	Master Protein	Q05086	Ubiquitin-protein ligase E3A OS=Homo sapiens OX=9606 GN=UBE3A PE=1 SV=4	4	3	42	3	1	875	100.6	5.22	114.72	3	0	150063	111657	211282	113590	164621	198697	169122	154859	142316	122922	170507	150063	142469	150850	153126	133704	308486	111657	171292	90579.5	110649	122397	61719.1	415016	167385	208948		44322.5	213643	343794	192257	144488	85593.8	54360.9
FALSE	High	Master Protein	Q9NT62	Ubiquitin-like-conjugating enzyme ATG3 OS=Homo sapiens OX=9606 GN=ATG3 PE=1 SV=1	4	1	17	1	1	314	35.8	4.74	51.82	1	0	223371	225318	246421	247020	210162	186400	236912	212145	213795	247994	227214	255114	221091	223371	214093	211890	242114	200089	241823	129263	268825	225318	191605	313699	246421	233723	261386	145759	366454	189040	260744	244966	249091	259970
FALSE	High	Master Protein	P05161	Ubiquitin-like protein ISG15 OS=Homo sapiens OX=9606 GN=ISG15 PE=1 SV=5	18	2	22	2	1	165	17.9	7.44	62.7	2	0	147472	125968	178753	71024.6	93482.3	351775	185549	88930.3	149357	199462	147472	140820	163792	144593	222477	127170	90879.4	105483	152328	150431	94114.9	159284		229260	251558	415110	178753	155612	167102	163432	63987.6	7430.09	57890.4	72718.8
FALSE	High	Master Protein	P41226	Ubiquitin-like modifier-activating enzyme 7 OS=Homo sapiens OX=9606 GN=UBA7 PE=1 SV=2	7	4	16	4	1	1012	111.6	6.04	43.65	4	0	113033	125697	121597	26953.3	121167	174695	182071	107398	152252	106283	174839	127837	53359.2	121429	113033	58218.9	52637.8	93179.4	164923	215018	97029.2	125697	284632	121597	130461	171185			106335	113807	30373.8	117452	17009.2	14544.4
FALSE	High	Master Protein	Q9GZZ9	Ubiquitin-like modifier-activating enzyme 5 OS=Homo sapiens OX=9606 GN=UBA5 PE=1 SV=1	19	5	107	5	1	404	44.8	4.84	384.7	5	0	621837	606091	531103	421732	555035	571046	629100	492363	517669	475683	640385	621837	709263	730949	551242	616851	742432	536020	687393	793775	586545	606091	79412.6	822488	633056	797336	392631	491753	531103	386558	940055	461830	385116	326371
FALSE	High	Master Protein	P22314	Ubiquitin-like modifier-activating enzyme 1 OS=Homo sapiens OX=9606 GN=UBA1 PE=1 SV=3	41	28	1898	28	1	1058	117.8	5.76	6740.02	28	0	1.44127e+07	1.34029e+07	1.52345e+07	1.28271e+07	1.38607e+07	1.23712e+07	1.4749e+07	1.25873e+07	1.44931e+07	1.33974e+07	1.542e+07	1.4934e+07	1.42541e+07	1.39236e+07	1.44341e+07	1.44127e+07	1.79509e+07	1.45156e+07	1.34029e+07	1.3258e+07	1.40964e+07	1.19121e+07	1.07741e+07	2.33128e+07	1.83578e+07	1.77472e+07	1.07453e+07	1.32643e+07	1.22199e+07	1.52345e+07	1.90057e+07	1.51615e+07	1.32959e+07	9.54412e+06
FALSE	High	Master Protein	Q8WVY7	Ubiquitin-like domain-containing CTD phosphatase 1 OS=Homo sapiens OX=9606 GN=UBLCP1 PE=1 SV=2	9	3	27	3	1	318	36.8	6.46	41.58	3	0	133152	97483.4	132280	113910	113229	113467	225888	129444	184591	124948	146979	133152	139591	111456	132853	156395	67895.3	113979	77290.8	118612	92627.5	102594		60814.3	178516	34705	120043	183407	132280	190842	86417.2	150148	46377.7	169965
FALSE	Medium	Master Protein	Q9Y3C8	Ubiquitin-fold modifier-conjugating enzyme 1 OS=Homo sapiens OX=9606 GN=UFC1 PE=1 SV=3	5	1	31	1	1	167	19.4	7.4	36.64	1	0	310517	253726	259134	246879	295751	309415	297685	250938	364231	252433	234162	277793	331715	312132	310517	313826	306794	276365	253726	148326	326706	219138	203027	283133	273113	259134	267896	166449	232620	170166	259902	247074	255202	232694
FALSE	High	Master Protein	P61960	Ubiquitin-fold modifier 1 OS=Homo sapiens OX=9606 GN=UFM1 PE=1 SV=1	68	4	164	4	1	85	9.1	9.31	555.24	4	0	1.77744e+06	1.56793e+06	1.54029e+06	1.56615e+06	1.76837e+06	1.91629e+06	2.00424e+06	1.98825e+06	1.9867e+06	1.77094e+06	1.85047e+06	1.88004e+06	1.71495e+06	1.77744e+06	1.57203e+06	1.79954e+06	1.72206e+06	1.9996e+06	1.5583e+06	1.56793e+06	1.47484e+06	1.58923e+06	263549	2.18238e+06	2.16284e+06	1.48357e+06	1.03224e+06	1.24903e+06	1.54029e+06	2.08347e+06	1.70863e+06	2.17771e+06	1.27716e+06	1.32917e+06
FALSE	High	Master Protein	A0A024R1A4	Ubiquitin-conjugating enzyme E2L 3, isoform CRA_a OS=Homo sapiens OX=9606 GN=UBE2L3 PE=3 SV=1	46	5	179	5	1	154	17.9	8.51	641.65	5	0	1.17092e+06	1.18545e+06	1.23173e+06	1.14179e+06	1.26339e+06	1.17013e+06	1.07249e+06	1.07152e+06	1.09195e+06	1.17092e+06	1.36839e+06	1.17338e+06	1.1411e+06	1.19778e+06	1.12257e+06	1.11118e+06	1.17341e+06	1.18594e+06	1.18545e+06	1.4378e+06	1.34321e+06	1.06425e+06	161245	1.2954e+06	1.24125e+06	1.04057e+06	716606	1.02629e+06	1.23173e+06	1.28907e+06	1.32112e+06	1.13952e+06	988708	727594
FALSE	High	Master Protein	Q9H832	Ubiquitin-conjugating enzyme E2 Z OS=Homo sapiens OX=9606 GN=UBE2Z PE=1 SV=2	8	2	26	2	1	354	38.2	5.62	32.37	2	0	85550.8	91521.1	76596.8	91736.5	73524.5	87890.2	88026.4	110239	99762.8	135389	118300	84499.4	65001.1	77600.5	85550.8	108752	91521.1	111596	82311.6	156904	69698.9	100312	42674.7	103987	76596.8	37212.9	27414.6	71014.9	76872.8	107071	107067	108335	77594.8	37507.3
FALSE	High	Master Protein	Q15819	Ubiquitin-conjugating enzyme E2 variant 2 OS=Homo sapiens OX=9606 GN=UBE2V2 PE=1 SV=4	54	6	268	3	1	145	16.4	8.09	822.97	6	3	2.08928e+06	2.25915e+06	2.34289e+06	2.24271e+06	2.17433e+06	2.14038e+06	2.47757e+06	2.08091e+06	1.95249e+06	1.902e+06	2.087e+06	2.05256e+06	2.35811e+06	2.19454e+06	2.08928e+06	2.10369e+06	2.41906e+06	2.00649e+06	2.49404e+06	2.25915e+06	2.3031e+06	1.87977e+06	484833	2.88674e+06	2.58137e+06	2.24993e+06	1.56056e+06	1.12273e+06	2.39044e+06	2.34289e+06	2.72154e+06	2.26994e+06	2.2158e+06	1.78937e+06
FALSE	High	Master Protein	Q712K3	Ubiquitin-conjugating enzyme E2 R2 OS=Homo sapiens OX=9606 GN=UBE2R2 PE=1 SV=1	5	1	19	1	1	238	27.1	4.42	40.07	1	0	21377.1	45847.1	44851.3	43507.4	43766.5	29102.1	64815.4	64441.8	40447.2	15516		10673.1	29452.4			45951.9	26960	12078.9	57109.9		45847.1	53722.4		133160	52514	88623.7	38306.7	19698.8	35262.4		72402.2	73116.5	15212.9	45987.8
FALSE	High	Master Protein	P61086	Ubiquitin-conjugating enzyme E2 K OS=Homo sapiens OX=9606 GN=UBE2K PE=1 SV=3	34	5	118	5	1	200	22.4	5.44	346.81	5	0	846583	654825	673431	561275	678358	681477	721699	753761	798676	830067	861423	678810	886291	683549	957565	846583	578942	750195	654825	500977	677054	567858	1.22288e+06	684315	571437	559731	373139	684387	791879	673431	729806	628614	407233	414835
FALSE	High	Master Protein	P62256	Ubiquitin-conjugating enzyme E2 H OS=Homo sapiens OX=9606 GN=UBE2H PE=1 SV=1	8	1	30	1	1	183	20.6	4.67	90.14	1	0	125444	74196	95877	89580.2	102439	156051	107043	143324	98106.2	121525	469960	125444	139977	146010	96367.8	125074		47707.2	115331	74196	32093.9	94061.6			98152.5	64077.7		53121.3	486537	95877	89422.1	156401	557052	76309.3
FALSE	High	Master Protein	A0A087WY85	Ubiquitin-conjugating enzyme E2 D3 OS=Homo sapiens OX=9606 GN=UBE2D3 PE=1 SV=1	12	1	1	1	1	148	16.8	8.44	3.15	1	0	22177.8	18113.1	24622.7	30559.6	21145.2	22632.7	24910.8	28837.6		19048.8	40749.9	18658.7	22760.1	22177.8	23530.9	20184.4	27862.4			18113.1	16092.2			44992.7	18075.2				20612.6	29413	42933.2	18819.5	21659.8
FALSE	High	Master Protein	Q14157	Ubiquitin-associated protein 2-like OS=Homo sapiens OX=9606 GN=UBAP2L PE=1 SV=2	21	12	324	12	1	1087	114.5	7.11	864.38	12	0	1.01058e+06	840236	1.14461e+06	889208	992465	899937	1.29789e+06	1.09244e+06	969387	1.18638e+06	1.06034e+06	984658	1.01058e+06	1.00754e+06	994451	1.06069e+06	1.08526e+06	785128	840236	1.00576e+06	1.06802e+06	806738	373962	1.48556e+06	1.12991e+06	1.25238e+06	902230	745077	1.14461e+06	1.24363e+06	1.15163e+06	911927	854824	682158
FALSE	High	Master Protein	A0A024RDB0	Ubiquitin-activating enzyme E1-like 2, isoform CRA_a OS=Homo sapiens OX=9606 GN=UBE1L2 PE=4 SV=1	11	10	191	10	1	1052	117.9	6.14	465.79	10	0	1.09819e+06	860853	1.06398e+06	981599	1.11273e+06	1.08058e+06	1.2185e+06	1.07153e+06	1.05624e+06	1.06586e+06	1.11195e+06	907651	1.10726e+06	1.11972e+06	858842	1.09819e+06	654248	908770	1.03411e+06	926147	721085	847553	860853	1.11461e+06	1.15486e+06	1.03833e+06	1.06398e+06	811583	1.06566e+06	973706	956588	1.17551e+06	877868	1.00726e+06
FALSE	High	Master Protein	O14933	Ubiquitin/ISG15-conjugating enzyme E2 L6 OS=Homo sapiens OX=9606 GN=UBE2L6 PE=1 SV=4	22	2	22	2	1	153	17.8	7.88	46.02	2	0	188780	198058	249326	156453	199507	214141	227645	119048	138045	202183	72496.5	188780	183119	63551.6	207787	214158	207638	172678	246493	173990	304279	198058	185704	355131	249326	489728	186082	126460	289476	201943	231216	155308	174976	128274
FALSE	High	Master Protein	Q96BN8	Ubiquitin thioesterase otulin OS=Homo sapiens OX=9606 GN=OTULIN PE=1 SV=3	10	3	31	3	1	352	40.2	5.47	55.04	3	0	134540	130563	128027	139325	130261	126213	121370	135709	143938	129025	152474	128752	146528	135963	134540	116469	117823	130563	150963	132537	117066	134615	130109	106831	119422	151970	166848	135993	128027	126061	105207	150999	41396.4	188886
FALSE	High	Master Protein	B4DPD5	Ubiquitin thioesterase OS=Homo sapiens OX=9606 PE=2 SV=1	37	8	252	8	1	308	35.2	5.59	696.51	8	0	1.50025e+06	1.33493e+06	1.31201e+06	1.24445e+06	1.29281e+06	1.44698e+06	1.60745e+06	1.52686e+06	1.31418e+06	1.26215e+06	1.57301e+06	1.47401e+06	1.53635e+06	1.43988e+06	1.50413e+06	1.50025e+06	1.33493e+06	1.40835e+06	1.15619e+06	1.51198e+06	1.35925e+06	1.11495e+06	436516	1.35236e+06	1.41686e+06	1.31201e+06	888538	1.18718e+06	1.17332e+06	1.78073e+06	1.32419e+06	1.78539e+06	1.08601e+06	1.28296e+06
FALSE	High	Master Protein	Q08AK7	Ubiquitin specific peptidase 4 (Proto-oncogene) OS=Homo sapiens OX=9606 GN=USP4 PE=2 SV=1	5	2	7	2	1	963	108.5	5.71	17.67	2	0	8996.66	19808.7	21228.7	28055.8	12448	13962.2	10820.8	11067.4			25479.5	8308.66	11039.7	9022.41	8970.99	7545.42	19808.7	7078.79	9634.66	23210.9	21912.8			37466.1	13616.9				21228.7		30208.4		26056.5
FALSE	High	Master Protein	Q92890	Ubiquitin recognition factor in ER-associated degradation protein 1 OS=Homo sapiens OX=9606 GN=UFD1 PE=1 SV=3	9	2	15	2	1	307	34.5	6.7	38.56	2	0	208377	166808	199271	69611.7	179170	229570	247565	217018	199598	164440	226809	207559	208377	214951	202806	216607	132355	202394	183181	137900	151898	208227		183224	204070	210376	160688	163052	207064	199271	42240.6	63408.2	203410	197260
FALSE	High	Master Protein	O14562	Ubiquitin domain-containing protein UBFD1 OS=Homo sapiens OX=9606 GN=UBFD1 PE=1 SV=2	16	2	69	2	1	309	33.4	5.77	221.02	2	0	114863	102960	90597.1	124056	100052	97605.4	110761	127596	96579.6	111027	122162	136896	114863	109626	123067	106698	105033	86399.4	105221	102960	134118	95055.4	35721.2	124491	104025	136914	86017.7	67690.4	90597.1	84522	145507	100893	143560	86530.5
FALSE	High	Master Protein	Q8WUN7	Ubiquitin domain-containing protein 2 OS=Homo sapiens OX=9606 GN=UBTD2 PE=1 SV=2	9	1	7	1	1	234	26.2	5.67	23.39	1	0		14672.7		15110.5	17988.2				10036.4										14672.7
FALSE	High	Master Protein	Q14139	Ubiquitin conjugation factor E4 A OS=Homo sapiens OX=9606 GN=UBE4A PE=1 SV=2	1	1	12	1	1	1066	122.5	5.24	44.23	1	0	44519.8	49064.7	39545.6	39903.9	41539	41621.4	48628.5	43092.8	50994.9	96613.9	48199.7	48809.2	38875.4	42898.2	42303.2	44519.8	57324.8	49803.5	36834.9	39913.5	51707	48336.9		38408.3	39164.7	52280.6	31732.9		43441.5	39930.2	35976.3	44190	38220.2	52490.3
FALSE	High	Master Protein	A0A140VJZ1	Ubiquitin carboxyl-terminal hydrolase OS=Homo sapiens OX=9606 PE=2 SV=1	41	23	782	23	1	858	95.7	5.03	2260.14	23	0	4.64168e+06	4.53063e+06	4.70159e+06	4.5287e+06	4.87043e+06	4.72888e+06	5.0985e+06	4.14027e+06	4.73447e+06	5.15591e+06	4.48155e+06	4.9902e+06	4.62894e+06	4.64168e+06	4.60144e+06	4.99053e+06	4.9444e+06	4.35582e+06	4.55679e+06	4.53063e+06	5.21915e+06	4.20142e+06	2.99525e+06	6.16014e+06	4.70159e+06	5.51645e+06	3.26764e+06	3.35528e+06	4.68847e+06	4.70565e+06	5.54209e+06	4.8214e+06	4.28599e+06	3.56874e+06
FALSE	High	Master Protein	A0A140VJZ4	Ubiquitin carboxyl-terminal hydrolase OS=Homo sapiens OX=9606 PE=2 SV=1	31	5	211	5	1	230	26.2	4.92	692.89	5	0	713239	814302	939861	587719	868728	893967	910719	647326	764536	988840	667898	664455	490623	785408	749019	713239	1.09766e+06	740754	748084	821171	1.20631e+06	631234	814302	1.22008e+06	976579	650668	551800	661872	1.17951e+06	939861	874630	807256	443784	332892
FALSE	High	Master Protein	V9HW74	Ubiquitin carboxyl-terminal hydrolase OS=Homo sapiens OX=9606 GN=HEL-117 PE=2 SV=1	50	9	545	9	1	223	24.8	5.48	1442.83	9	0	2.51003e+07	2.25369e+07	2.34562e+07	2.74843e+07	2.31206e+07	1.8089e+07	2.55585e+07	2.83487e+07	2.23322e+07	2.13782e+07	2.2142e+07	2.76604e+07	2.51003e+07	2.56959e+07	2.30288e+07	2.59883e+07	2.25369e+07	2.15308e+07	2.95478e+07	2.46556e+07	2.46048e+07	2.05177e+07	1.19198e+07	2.34872e+07	2.08383e+07	2.88944e+07	1.44331e+07	1.24199e+07	3.20046e+07	2.34562e+07	2.97003e+07	2.73958e+07	2.64287e+07	2.75731e+07
FALSE	High	Master Protein	Q9H8M7	Ubiquitin carboxyl-terminal hydrolase MINDY-3 OS=Homo sapiens OX=9606 GN=MINDY3 PE=1 SV=1	7	2	66	2	1	445	49.7	4.77	167.51	2	0	85556.5	55229.6	97871.5	137531	36933.5	38338.5	74603.5	53216.1	39349.8	85556.5	29206.9	30013.4	97183.8	59056.5	86683.7	102618	33500.6	33783.7	114123	133749	31791.5	105145	55229.6	112596	97871.5	74566	115158	13395.5	148741	54724.5	160718	181210	598193	75771.7
FALSE	High	Master Protein	Q96K76	Ubiquitin carboxyl-terminal hydrolase 47 OS=Homo sapiens OX=9606 GN=USP47 PE=1 SV=3	1	1	31	1	1	1375	157.2	5.08	79.43	1	0	61814.9	61803	68470.2	69810.1	70201	56549	61580.6	53976.7	65337.2	61814.9	54672.5	66080.8	57098.1	70780.3	52334.1	65213.1	71396.1	61803	107918	40945.1	99304.8	42631.9	41915.7	68470.2	66106.5	68564.6			72730.7	40886.9	105190	86929.2	70339.2
FALSE	High	Master Protein	Q9Y4E8	Ubiquitin carboxyl-terminal hydrolase 15 OS=Homo sapiens OX=9606 GN=USP15 PE=1 SV=3	4	2	4	2	1	981	112.3	5.22	12.57	2	0	14064.8	14804	11739.2	22623	14909.1	6359.41				14064.8							26238.4			8352.53				37994.8					5496.77	11739.2	30978.3
FALSE	High	Master Protein	P54578	Ubiquitin carboxyl-terminal hydrolase 14 OS=Homo sapiens OX=9606 GN=USP14 PE=1 SV=3	40	13	377	13	1	494	56	5.3	1157.45	13	0	2.47285e+06	1.79523e+06	2.36662e+06	2.20888e+06	2.74387e+06	2.69497e+06	3.00015e+06	2.29638e+06	2.74877e+06	2.45226e+06	2.70372e+06	2.47285e+06	2.51081e+06	2.80535e+06	1.93954e+06	2.18925e+06	1.74243e+06	1.92745e+06	1.79523e+06	2.7422e+06	2.2672e+06	1.60882e+06	289425	2.36662e+06	2.55716e+06	2.18696e+06	2.01166e+06	1.7772e+06	2.49751e+06	3.86944e+06	2.74575e+06	2.74177e+06	2.31976e+06	2.1033e+06
FALSE	High	Master Protein	Q14694	Ubiquitin carboxyl-terminal hydrolase 10 OS=Homo sapiens OX=9606 GN=USP10 PE=1 SV=2	2	1	35	1	1	798	87.1	5.31	84.81	1	0	25247.8	23799.6	25142.8	22471.1	24774.4	24030.2	28300	21657.4	20413.5	26339.2	24404.4	25602.9		25247.8	22758.7		23799.6	18254.5	31503.7		32952.5	17105.9		31338.2	24755	25536.6	24426.4	27051.1	19909.4		25176.7	26238.4	20075.1	10824.9
FALSE	High	Master Protein	Q5LJA9	Ubiquitin carboxyl-terminal hydrolase (Fragment) OS=Homo sapiens OX=9606 GN=UCHL5 PE=1 SV=1	13	4	52	4	1	368	41.7	5.53	139.12	4	0	215952	230602	254349	201947	204792	238255	272107	217476	205461	194239	209369	226618	150087	215952	233086	220606	152091	227313	264049	266922	232311	230602	94046.8	288290	237220	300213	123967	146335	254349	262477	246407	240447	195206	178956
FALSE	High	Master Protein	Q9NZJ6	Ubiquinone biosynthesis O-methyltransferase, mitochondrial OS=Homo sapiens OX=9606 GN=COQ3 PE=1 SV=3	4	1	1	1	1	369	41	7.42	2.38	1	0			66283.8	32109.5			60719																	90331.4		66283.8			45639.5
FALSE	High	Master Protein	Q9BRT2	Ubiquinol-cytochrome-c reductase complex assembly factor 2 OS=Homo sapiens OX=9606 GN=UQCC2 PE=1 SV=1	10	1	49	1	1	126	14.9	7.37	139.57	1	0	115680	115828	169146	81845.4	95684.6	135882	159592	74206.9	123602	128365	132039	126229	109216	110047	115680	105320	105265	115828	139885	103560	149739	142279	37701.9	184458	180490	169146	148480	79454.1	197967	154923	76760.3	87059.3	76943.8	89030.3
FALSE	High	Master Protein	Q9UHD9	Ubiquilin-2 OS=Homo sapiens OX=9606 GN=UBQLN2 PE=1 SV=2	15	4	47	3	1	624	65.7	5.22	131.11	4	1	57643.9	35877.6	46262.8	33143.4	61939.8	46711.8	63667.7	71587.3	83658.8	136583	65105.4	58787.2	51939.6	57643.9	55621.7	55274.9	14019.4	53564.1	30521.4	37395.8	34421.1	42066.7		36794.2	71659.2	41742.1	20941.6	46262.8	51956.6	73480.1	23243.6	74373	17800.8	54342.6
FALSE	High	Master Protein	O95777	U6 snRNA-associated Sm-like protein LSm8 OS=Homo sapiens OX=9606 GN=LSM8 PE=1 SV=3	61	3	86	3	1	96	10.4	4.48	312.75	3	0	172450	183206	283625	155080	239609	162710	322867	199801	260730	185865	261901	172450	134563	154850	145740	216287	272141	345777	198679	168939	163934	157786		356895	322250	270023	151521	130029	385243	283625	178662	145860	92634.3	164883
FALSE	High	Master Protein	Q9UK45	U6 snRNA-associated Sm-like protein LSm7 OS=Homo sapiens OX=9606 GN=LSM7 PE=1 SV=1	57	3	67	3	1	103	11.6	5.27	147.21	3	0	426345	343434	527352	323572	420643	407643	524111	398969	461284	616135	795141	358300	439678	365098	339433	426345	343434	418243	271535	325361	541439	391760	94676.5	776221	527352	334015	1.36972e+06	198529	799492	408653	436688	329394	244824	317852
FALSE	High	Master Protein	P62312	U6 snRNA-associated Sm-like protein LSm6 OS=Homo sapiens OX=9606 GN=LSM6 PE=1 SV=1	23	2	80	2	1	80	9.1	9.58	191.35	2	0	280690	193623	223720	190053	269286	298935	426829	299389	364883	267493	274207	294774	264245	294011	280690	295066	172608	387391	193623	288915	163437	251333	81098.6	204780	364572	200879	182135	223720	259559	370660	181905	354247	119273	216694
FALSE	High	Master Protein	Q9Y4Y9	U6 snRNA-associated Sm-like protein LSm5 OS=Homo sapiens OX=9606 GN=LSM5 PE=1 SV=3	25	1	45	1	1	91	9.9	4.54	150.58	1	0				11594.2	19045.5		25102.3	23888.3	60660.1																									14071.9
FALSE	High	Master Protein	V9GZ56	U6 snRNA-associated Sm-like protein LSm4 (Fragment) OS=Homo sapiens OX=9606 GN=LSM4 PE=1 SV=1	9	2	28	2	1	238	25.7	10.15	37.06	2	0	267866	247265	295105	184551	237545	273911	352214	264138	260535	266939	174367	267866	271516	301055	266676	307312	287162	304975	185509	280553	170060	247265	124694	357552	371671	295105	142289	145331	242387	304820	181701	286698	176003	84735.5
FALSE	High	Master Protein	B2R5H5	U6 snRNA-associated Sm-like protein LSm3 OS=Homo sapiens OX=9606 GN=LSM3 PE=2 SV=1	14	2	55	2	1	102	11.8	4.7	141.8	2	0	370538	294438	328710	246341	340890	384837	511577	375749	490777	351474	383875	400654	361473	370538	349426	401360	272062	464909	345134	294438	292381	387001	198475	328710	447210	311339	110369	213411	373103	350254	215863	401464	247872	244819
FALSE	High	Master Protein	Q9Y333	U6 snRNA-associated Sm-like protein LSm2 OS=Homo sapiens OX=9606 GN=LSM2 PE=1 SV=1	40	2	85	2	1	95	10.8	6.52	323.09	2	0	217325	163463	285616	210641	228483	215609	252854	207890	259472	257692	225870	244700	217325	206315	203972	214634	144297	248056	162845	182842	163463	188717	76146.6	183346	300823	175146	327859	179355	285616	299717	153634	262417	170303	207378
FALSE	High	Master Protein	A0A0S2Z590	U6 snRNA-associated Sm-like protein LSm1 (Fragment) OS=Homo sapiens OX=9606 GN=LSM1 PE=2 SV=1	23	2	9	2	1	133	15.2	5.22	19.41	2	0	66861.4	40987.5	42360.2	60494.8	57847.4	66667.1	69317.4	74134.1	76964	82749.6	77510.5	73576.7	25636.4	66861.4	63157.3	65472.4	40245	61745.6	40547.8	69327.6	41432	17182.3		41620.6	76066.7	39995.1	36566.4	42360.2	55581.1	73959.7	63698.4	71932.4	35685.3	57452.4
FALSE	High	Master Protein	O75643	U5 small nuclear ribonucleoprotein 200 kDa helicase OS=Homo sapiens OX=9606 GN=SNRNP200 PE=1 SV=2	5	8	134	8	1	2136	244.4	6.06	294.57	8	0	556719	464414	442815	395629	409961	529427	565707	528084	573196	404011	425881	556719	556475	560116	573091	569462	411165	555036	569645	368447	464414	534875	368848	442815	427291	478425	317416	448679	588401	358177	324087	497429	403465	518657
FALSE	High	Master Protein	Q53GS9	U4/U6.U5 tri-snRNP-associated protein 2 OS=Homo sapiens OX=9606 GN=USP39 PE=1 SV=2	6	2	42	2	1	565	65.3	8.91	93.65	2	0	84961.4	98383.3	95791	73642.8	90578	76645.9	86576.4	75285.7	93951.3	55008.6	87473	90082.9	83213.3	95754.5	84961.4	49027.1	106394	110956	118189	69802.1	90975.6	88657.8		112344	95791	96008.9	70891.4	42437.3	106914	83855.2	102319	77611.1	69877.3	54736.2
FALSE	High	Master Protein	O43290	U4/U6.U5 tri-snRNP-associated protein 1 OS=Homo sapiens OX=9606 GN=SART1 PE=1 SV=1	8	4	90	4	1	800	90.2	6.13	237.34	4	0	148302	137875	168803	70127.2	133111	148798	198874	63908.2	119977	129773	151217	146431	148302	147897	170096	151209	160530	169288	81988	124523	137922	137875	25948.6	187364	168803	209997	64568	51125	168905	141894	72431	67896.7	107533	45041.6
FALSE	Medium	Master Protein	B8ZZ98	U4/U6.U5 small nuclear ribonucleoprotein 27 kDa protein OS=Homo sapiens OX=9606 GN=SNRNP27 PE=1 SV=1	7	1	2	1	1	158	19.4	11.46	3.54	1	0	35952.7	22626	24905.1	29218	31640.9	35906.5	40063	32311.6		34804.9	37953.2	32095.6	37138.3	31008.7		41248.4				25231.3	13419.1		22626	39725	40367.1	24905.1	14619.5	21230.1	21263.3	36629.4	31640.8	28754.6	27206	28888.8
FALSE	High	Master Protein	Q8WWY3	U4/U6 small nuclear ribonucleoprotein Prp31 OS=Homo sapiens OX=9606 GN=PRPF31 PE=1 SV=2	12	3	69	3	1	499	55.4	5.78	179.59	3	0	255231	230478	355825	179513	297805	235179	349969	114618	272497	274775	278810	255231	150901	234117	260327	241048	315191	210466	230478	238416	267887	219547	156438	367615	315033	400876	302832	117874	435432	355825	233525	182178	234097	56854.1
FALSE	High	Master Protein	Q9BVJ6	U3 small nucleolar RNA-associated protein 14 homolog A OS=Homo sapiens OX=9606 GN=UTP14A PE=1 SV=1	3	2	13	2	1	771	87.9	7.87	34.13	2	0	26610.3	24809.5	41329.4	19549.5	26879.5	19164.6	29186.7	24271.5	27824.5	140502	23136.2	39579.9	22316.8	26610.3	19908.5	27325.8	23167.7	20791.5	32346.5	16328.5	32337.1	26567.7		41329.4	38561.5	49157.8			164788	36404	21379.6	17180.8
FALSE	High	Master Protein	O15042	U2 snRNP-associated SURP motif-containing protein OS=Homo sapiens OX=9606 GN=U2SURP PE=1 SV=2	2	1	27	1	1	1029	118.2	8.47	87.32	1	0		22188.1	19544.7	15091.4			10247.9	14974.8											21922.5	28463.1		22188.1					19544.7	15659.6	30622.9					12153.5
FALSE	High	Master Protein	B5BU08	U2 small nuclear RNA auxillary factor 1 isoform a OS=Homo sapiens OX=9606 GN=U2AF1 PE=2 SV=1	18	2	4	2	1	240	27.9	8.54	8.91	2	0	30905.6	19982.1	57172.3	34942.7	56097.8	24814.3	31443.6	35193.1	23283.5	22154.6	25831.2	30905.6	32790.9	66890.6	25264.6	111629		19982.1	59178	56979.2	13463.7	14969.7		64694.1	39504.3	10545.4		50525.1	83762	77109.1
FALSE	High	Master Protein	P09661	U2 small nuclear ribonucleoprotein A' OS=Homo sapiens OX=9606 GN=SNRPA1 PE=1 SV=2	10	2	44	2	1	255	28.4	8.62	136.2	2	0	162778	156206	192689	126764	158126	164131	218800	119223	164412	92471.4	90911.3	81110.6	162778	174470	167701	176701	132447	165810	217493	147158	92854.7	191579		200779	204481	192689	105020	187558	151867	241428	88496	127180	128144	105506
FALSE	High	Master Protein	A0A0A0MRR7	U1 small nuclear ribonucleoprotein C OS=Homo sapiens OX=9606 GN=SNRPC PE=1 SV=1	12	2	76	2	1	180	19.7	9.58	219.93	2	0	252059	267199	270416	240270	261464	304628	332457	228900	214893	245692	229285	232527	252059	270275	253871	256492	296274	267199	286566	326300	266015	218991	134253	352332	338508	265886	261596	270416	234580	351853	273138	279376	245882	176560
FALSE	High	Master Protein	Q9Y2Z4	Tyrosine--tRNA ligase, mitochondrial OS=Homo sapiens OX=9606 GN=YARS2 PE=1 SV=2	4	1	15	1	1	477	53.2	8.98	50.01	1	0	82115	125079	115866	59348.6	69531.5	130030	104934	51594.9	71918.9	111108	136372	95524.1	69296.2	80624.4	74475.6	82115	242111	125352	150232	82783.3	124807	107999		128905	121972	103360	115866	63485.8	202773	83636.6	87713	49350.1	55342	59348.6
FALSE	High	Master Protein	P54577	Tyrosine--tRNA ligase, cytoplasmic OS=Homo sapiens OX=9606 GN=YARS PE=1 SV=4	41	17	528	17	1	528	59.1	7.05	1554.38	17	0	6.31371e+06	6.27715e+06	6.34655e+06	7.10155e+06	5.54814e+06	5.7939e+06	6.79679e+06	7.49947e+06	5.27985e+06	6.39286e+06	6.30488e+06	6.20803e+06	6.51299e+06	6.31371e+06	6.30089e+06	6.48147e+06	6.27715e+06	6.51255e+06	6.37333e+06	5.95668e+06	6.50624e+06	5.74682e+06	4.63043e+06	6.34655e+06	6.27772e+06	6.52207e+06	5.51163e+06	4.52254e+06	8.01801e+06	7.00374e+06	7.84175e+06	7.72239e+06	7.19821e+06	6.20088e+06
FALSE	High	Master Protein	P78324	Tyrosine-protein phosphatase non-receptor type substrate 1 OS=Homo sapiens OX=9606 GN=SIRPA PE=1 SV=2	11	3	60	3	1	504	54.9	6.98	167.32	3	0	72743.5	61644.6	119365	34502.2	54486.5	79021.8	122807	32159.2	37275.9	84665.9	67932.3	78069.6	66387.2	23855.5	72743.5	73477.9	92463.1	45893.5	61644.6		71818.3		38495.1	155945	111687	127572	31443.5		151497	103080	103655	53471.9	12743.6
FALSE	High	Master Protein	A8K3M3	Tyrosine-protein phosphatase non-receptor type OS=Homo sapiens OX=9606 GN=PTPN1 PE=2 SV=1	11	3	14	3	1	435	49.9	6.27	28.31	3	0	274842	171584	231412	312890	177928	220047	245414	442366	274140	239719	270458	337627	237406	279998	274842	287970	136220	298268	192162	171584	198538	145864	34396.6	141586	344577	126331	520354	81296.5	357850	231412	386972	370548	308608	171126
FALSE	High	Master Protein	Q9H3S7	Tyrosine-protein phosphatase non-receptor type 23 OS=Homo sapiens OX=9606 GN=PTPN23 PE=1 SV=1	8	7	110	7	1	1636	178.9	6.92	287.1	7	0	429656	380553	411965	253525	386541	381693	443270	283203	405578	477911	385069	440496	435102	342974	429656	394727	600505	380553	450596	327733	512603	340810	119860	462228	494636	447183	349505	209750	411965	408392	838661	221840	294547	148694
FALSE	High	Master Protein	Q05209	Tyrosine-protein phosphatase non-receptor type 12 OS=Homo sapiens OX=9606 GN=PTPN12 PE=1 SV=3	6	3	17	3	1	780	88.1	5.62	37.64	3	0	69369.1	68794.1	66820.4	55577.6	90365.1	76995.6	124847	67673.1	106472	64287.7	64999.4	90275.1	62566.8	72759.7	69369.1	73218	71195.7	76388.8	49228.3	54760	62093.9	77850.8	68794.1	74882.4	118001	70208.7	31501.1		63595.6	56981.2	54628	74312.4	44416.6
FALSE	High	Master Protein	Q06124	Tyrosine-protein phosphatase non-receptor type 11 OS=Homo sapiens OX=9606 GN=PTPN11 PE=1 SV=2	15	6	226	6	1	597	68.4	7.3	698.54	6	0	2.03423e+06	2.26256e+06	2.08319e+06	1.39847e+06	1.6468e+06	2.52392e+06	2.58503e+06	1.74023e+06	1.66606e+06	1.80083e+06	2.03661e+06	2.03423e+06	2.09885e+06	2.08312e+06	1.88091e+06	1.90211e+06	2.41703e+06	2.23298e+06	2.18052e+06	2.32488e+06	2.26256e+06	2.49525e+06	1.14995e+06	2.79361e+06	2.3854e+06	2.47739e+06	1.21989e+06	1.18027e+06	2.02296e+06	2.08319e+06	2.009e+06	1.84783e+06	1.15911e+06	1.17855e+06
FALSE	High	Master Protein	P30530	Tyrosine-protein kinase receptor UFO OS=Homo sapiens OX=9606 GN=AXL PE=1 SV=4	4	1	10	1	1	894	98.3	5.39	31.8	1	0			19107.7		24471.4				21152.9															29053.9	10359.3				24678.1	14794.6
FALSE	High	Master Protein	A0A075EKM8	Tyrosine-protein kinase receptor OS=Homo sapiens OX=9606 PE=2 SV=1	2	1	1	1	1	1253	141	6.13	2.61	1	0
FALSE	High	Master Protein	Q8TDJ5	Tyrosine-protein kinase receptor OS=Homo sapiens OX=9606 GN=TFG/ALK fusion PE=2 SV=1	12	5	345	5	1	803	88.6	6.33	1181.31	5	0	3.18724e+06	2.95489e+06	3.34566e+06	3.72992e+06	3.31064e+06	2.87234e+06	3.63386e+06	3.5401e+06	3.30935e+06	3.84881e+06	3.92284e+06	2.99308e+06	3.26087e+06	3.03574e+06	3.14492e+06	3.18724e+06	2.95489e+06	2.54547e+06	3.06774e+06	3.0376e+06	3.20671e+06	2.69723e+06	1.78963e+06	3.7647e+06	3.21127e+06	3.65419e+06	3.04388e+06	2.65849e+06	3.34566e+06	3.38482e+06	4.0069e+06	3.47208e+06	4.36666e+06	2.89549e+06
FALSE	High	Master Protein	G5EKE5	Tyrosine-protein kinase receptor OS=Homo sapiens OX=9606 GN=PPFIBP1-ALK PE=2 SV=1	7	4	42	1	1	811	90.7	5.76	142.86	4	0
FALSE	High	Master Protein	A8K3B6	Tyrosine-protein kinase OS=Homo sapiens OX=9606 PE=2 SV=1	8	3	18	3	1	450	50.7	7.06	34.64	3	0	253378	280819	241951	207801	256283	230360	276765	206001	251463	226470	254817	255865	261648	244351	253378	250098	269382	280819	334433	203533	266845	281595	315475	280162	241951	393802	228654	187950	265000	188104	247262	238492	209928	205696
FALSE	High	Master Protein	J3QRU1	Tyrosine-protein kinase OS=Homo sapiens OX=9606 GN=YES1 PE=1 SV=1	3	2	5	1	1	548	61.3	6.57	12	2	0
FALSE	Medium	Master Protein	P23458	Tyrosine-protein kinase JAK1 OS=Homo sapiens OX=9606 GN=JAK1 PE=1 SV=2	1	1	5	1	1	1154	133.2	7.55	6.99	1	0
FALSE	High	Master Protein	A0A024R1K7	Tyrosine 3-monooxygenase/tryptophan 5-monooxygenase activation protein, eta polypeptide, isoform CRA_b OS=Homo sapiens OX=9606 GN=YWHAH PE=3 SV=1	65	17	1223	14	1	246	28.2	4.84	3824.34	17	1	3.17463e+07	2.65473e+07	2.69366e+07	2.88479e+07	2.91675e+07	2.6496e+07	3.24402e+07	3.4031e+07	3.37499e+07	3.65521e+07	2.56389e+07	2.95867e+07	3.19748e+07	3.17463e+07	2.57981e+07	3.55862e+07	2.805e+07	4.62747e+07	2.65473e+07	2.4189e+07	2.48171e+07	3.03707e+07	1.71953e+07	2.50365e+07	2.97802e+07	2.79225e+07	2.06397e+07	1.76903e+07	2.80421e+07	2.69366e+07	2.90342e+07	3.7309e+07	2.61138e+07	2.57024e+07
FALSE	High	Master Protein	Q701L7	Type II hair keratin 2 OS=Homo sapiens OX=9606 GN=KRTHB2 PE=2 SV=1	6	3	5	2	1	513	56.6	6.74	13.18	3	0	34044	37158.2	23365.6	25712.9	49355.8	33510.9		22694.1		28100.4	52646.1	22003.5	34044	35684.1	58249.7	33312.7		37158.2	10787.3				43769.5		14910.2		6.81732e+06		23365.6		25553.9
FALSE	High	Master Protein	Q9GZX9	Twisted gastrulation protein homolog 1 OS=Homo sapiens OX=9606 GN=TWSG1 PE=1 SV=1	7	1	6	1	1	223	25	5.34	15.14	1	0	63803.6	64144.7	81185.1	79288.1	64119.7	46254.5	72352.6	54737.7	58033	44244.5	67321.4	63803.6	56678.9	63160.2	65010.3	95185.7			66398.3	51823.5	61967.6		112693	64297.3	81185.1	87243.1		94052.5		47807.2	55677.4	64252.9	97841.6	107057
FALSE	High	Master Protein	Q6IBS0	Twinfilin-2 OS=Homo sapiens OX=9606 GN=TWF2 PE=1 SV=2	29	6	230	6	1	349	39.5	6.84	686.04	6	0	1.125e+06	1.01291e+06	1.09823e+06	1.11085e+06	1.17119e+06	1.07891e+06	913620	1.16512e+06	1.17812e+06	1.05424e+06	1.30278e+06	1.05449e+06	1.125e+06	1.16499e+06	1.16472e+06	961630	923416	1.0824e+06	758948	1.17392e+06	1.01291e+06	1.06509e+06	703759	1.20682e+06	1.09823e+06	608023	925602	1.15171e+06	837598	1.19923e+06	1.2631e+06	1.25265e+06	1.04625e+06	992599
FALSE	High	Master Protein	Q12792	Twinfilin-1 OS=Homo sapiens OX=9606 GN=TWF1 PE=1 SV=3	21	6	241	6	1	350	40.3	6.96	807.41	6	0	2.27674e+06	1.72098e+06	1.08482e+06	2.26964e+06	1.7431e+06	2.17816e+06	2.02562e+06	3.40586e+06	2.14944e+06	1.52356e+06	1.96126e+06	2.27674e+06	2.33856e+06	2.2729e+06	2.38812e+06	2.61815e+06	1.31282e+06	1.63838e+06	2.58867e+06	1.72098e+06	1.98646e+06	1.90938e+06	396473	1.62063e+06	1.22845e+06	1.86383e+06	1.08482e+06	718134	1.07079e+06	749971	1.32145e+06	2.26094e+06	2.44165e+06	2.41518e+06
FALSE	High	Master Protein	Q99816	Tumor susceptibility gene 101 protein OS=Homo sapiens OX=9606 GN=TSG101 PE=1 SV=2	10	4	104	4	1	390	43.9	6.46	247.99	4	0	551592	400901	503507	503375	487783	478949	667730	518484	487801	592262	572497	531136	551592	553941	535077	519639	260728	451147	469210	215479	495319	390782	400901	548503	627606	255555	503507	448169	627628	483741	422338	560130	396343	500390
FALSE	High	Master Protein	O43399	Tumor protein D54 OS=Homo sapiens OX=9606 GN=TPD52L2 PE=1 SV=2	76	12	632	12	1	206	22.2	5.36	1867.87	12	0	5.68311e+06	4.87325e+06	6.06451e+06	5.92546e+06	5.73334e+06	4.63659e+06	5.99845e+06	6.19988e+06	5.39243e+06	5.68311e+06	5.10521e+06	5.69088e+06	5.70799e+06	5.5923e+06	5.79837e+06	5.20907e+06	4.87325e+06	4.44626e+06	5.07004e+06	4.93371e+06	5.00289e+06	4.81475e+06	1.59655e+06	6.80245e+06	6.13884e+06	5.2637e+06	3.7992e+06	4.30677e+06	6.06451e+06	6.15985e+06	6.91575e+06	7.05266e+06	4.81074e+06	5.63023e+06
FALSE	High	Master Protein	J3KNE7	Tumor protein D53 OS=Homo sapiens OX=9606 GN=TPD52L1 PE=1 SV=1	23	4	44	4	1	209	23	6.01	141.88	4	0	228953	217581	145574	344159	129834	219366	116081	410840	94569.6	332998	222126	228953	227106	225781	236448	246461	287099	217581	468308	372018	191454	205773	20569.9	153028	95614	194780	43364.2		138483	176373	326755	207789	400185	244535
FALSE	High	Master Protein	Q15628	Tumor necrosis factor receptor type 1-associated DEATH domain protein OS=Homo sapiens OX=9606 GN=TRADD PE=1 SV=2	11	2	14	2	1	312	34.2	6.27	39.59	2	0	79877.1	92512.1	95113.9	51727.3	38539	76115.8	119678	100247	169576	66965	50589.7	95278.9	102975		58605.5	165964	107812	111446	66791.4	92512.1	63922.5			109239	95055.4	104605			52349.7	95113.9		63329.8
FALSE	High	Master Protein	Q59FU8	Tumor necrosis factor receptor superfamily, member 6 isoform 1 variant (Fragment) OS=Homo sapiens OX=9606 PE=2 SV=1	18	4	79	4	1	362	40.5	8.1	256.33	4	0	336589	275982	313406	268979	269888	399961	420742	495264	452803	310531	336589	258806	378606	354324	232511	351852	184997	319870	171134	398109	314718	275982	270583	435880	458496	258939	270336	313406	301953	356434	297272	277832	283593	209008
FALSE	High	Master Protein	O00300	Tumor necrosis factor receptor superfamily member 11B OS=Homo sapiens OX=9606 GN=TNFRSF11B PE=1 SV=3	11	4	17	4	1	401	46	8.29	47.43	4	0	417680	262713	1.119e+06	489284	124508	117426	1.10826e+06	286422	144073	606675	453232	435365	367071	215878	417680	203911	148645	155941	262713	175398	328891	298409	415837	294028	303769	248909	1.38777e+06	1.119e+06	2.18615e+06	1.65393e+06	617737	584382	161674	159013
FALSE	High	Master Protein	Q5GJ75	Tumor necrosis factor alpha-induced protein 8-like protein 3 OS=Homo sapiens OX=9606 GN=TNFAIP8L3 PE=1 SV=1	7	1	40	1	1	292	32.6	8.59	129.51	1	0	34924.4	58169.6	34125.9	21760	52680.2	56392.3	30689.5	14223.1	36465.7	53357.1		32999.9	35286.1	32126.7	34566.4	64148.1	85793	54551	35701.4	62028.1	92710.7	39303.2		46240	38595	40973.4	18093.5		26860.2	30174.3	26623.7		20334
FALSE	High	Master Protein	Q03169	Tumor necrosis factor alpha-induced protein 2 OS=Homo sapiens OX=9606 GN=TNFAIP2 PE=2 SV=2	3	1	3	1	1	654	72.6	6.46	7.3	1	0
FALSE	High	Master Protein	A0A2R8Y5Q8	Tubulin-specific chaperone E OS=Homo sapiens OX=9606 GN=TBCE PE=1 SV=1	11	3	15	3	1	549	61.8	6.24	35.28	3	0	78668.8	49765.8	68302.3	79308.8	66330.6	36987.6	94178.2	81598	84924.7	63800	85864.6	55827.4	86854.9	87254.4	66660	78668.8	67356.7	76698.1	20987.9	39882.3	62098.5	20651.3		68302.3	108666	27629.2	59376.8	117778	64227.5	87193.2	98885.2	79308.8
FALSE	High	Master Protein	J3KR97	Tubulin-specific chaperone D OS=Homo sapiens OX=9606 GN=TBCD PE=1 SV=1	4	3	103	3	1	1230	136.5	6.34	285.38	3	0	286054	264810	280540	256736	310954	287685	321218	249249	318829	286054	272628	351448	153450	295427	157405	299000	284083	261347	284575	105938	264810	283643	188585	308036	280540	347520	225538	91804.1	319956	270393	254865	149713	282664	119463
FALSE	High	Master Protein	Q15814	Tubulin-specific chaperone C OS=Homo sapiens OX=9606 GN=TBCC PE=1 SV=2	6	1	14	1	1	346	39.2	5.71	22.68	1	0	36186.7	28814.6	41319.9	37364.9	38896.3	36744.9	42031.6	39755.1	38515.2	28519.3	33776.4	37663.3	36186.7	33803.8	38409.2	36432.9	23120.5	27515.9	45017.2	30174.5	36211	27442.6		38084	35499	44830.8	53124.9		50878.9	33926.1	37364.9	27588.4	43963.1
FALSE	High	Master Protein	E5RJD8	Tubulin-specific chaperone A OS=Homo sapiens OX=9606 GN=TBCA PE=1 SV=1	47	6	203	6	1	119	14.3	5.12	525.99	6	0	2.55467e+06	2.37595e+06	2.82497e+06	2.72589e+06	2.65323e+06	2.17824e+06	2.39199e+06	2.11792e+06	2.14732e+06	2.55467e+06	2.8414e+06	2.5924e+06	2.63445e+06	2.40791e+06	2.21862e+06	2.19037e+06	3.74817e+06	2.11936e+06	3.31567e+06	2.2817e+06	3.73169e+06	2.37595e+06	1.36489e+06	3.78968e+06	2.22642e+06	4.11842e+06	2.86693e+06	1.80793e+06	2.82497e+06	1.77846e+06	3.68289e+06	2.27399e+06	3.22807e+06	2.30184e+06
FALSE	High	Master Protein	Q99426	Tubulin-folding cofactor B OS=Homo sapiens OX=9606 GN=TBCB PE=1 SV=2	41	7	76	7	1	244	27.3	5.15	213.66	7	0	757677	705378	584419	664422	565380	876015	779429	848674	1.02975e+06	492194	637324	799112	757677	751750	782456	799822	877803	807447	705378	589166	639358	706305	290198	936523	947417	719465	235698	390980	380004	584419	699921	854372	783686	354458
FALSE	High	Master Protein	A0A024R4U3	Tubulin tyrosine ligase-like family, member 12, isoform CRA_a OS=Homo sapiens OX=9606 GN=TTLL12 PE=4 SV=1	6	2	58	2	1	644	74.4	5.53	131.05	2	0	263964	258441	265672	210712	248370	290603	327020	252857	237380	222991	306349	269669	270664	263964	219546	248200	252976	287030	241064	258441	292246	321623	62797	318664	255640	361896	265672	217571	215042	269681	210547	222710	201944	190654
FALSE	High	Master Protein	P23258	Tubulin gamma-1 chain OS=Homo sapiens OX=9606 GN=TUBG1 PE=1 SV=2	16	3	25	3	1	451	51.1	6.14	44	3	0	101788	90775.9	105801	59877.3	107452	91058.8	100742	72332.9	92132.3	101788	111077	129980	84367.5	97976	122240	98483.2	149930	88689	74266	114064	92911.9	85625.6		136265	143523	73946.9	20978.8	72567.9	105801	238034	88913.1	67845.8	43995.2	30012.8
FALSE	High	Master Protein	Q9BUF5	Tubulin beta-6 chain OS=Homo sapiens OX=9606 GN=TUBB6 PE=1 SV=1	49	16	1853	8	1	446	49.8	4.88	6313.21	16	0	5.25458e+06	5.3273e+06	4.25432e+06	4.92565e+06	5.38986e+06	5.97399e+06	4.64085e+06	5.61904e+06	5.13683e+06	5.05857e+06	5.2117e+06	5.52095e+06	5.27805e+06	5.1086e+06	5.25458e+06	5.57419e+06	5.3273e+06	4.99751e+06	4.73616e+06	4.83493e+06	5.78517e+06	5.97733e+06	5.98447e+06	5.53213e+06	4.73793e+06	5.75404e+06	3.97846e+06	3.76921e+06	4.25432e+06	4.24908e+06	6.16639e+06	5.6867e+06	4.84226e+06	4.7653e+06
FALSE	High	Master Protein	P68371	Tubulin beta-4B chain OS=Homo sapiens OX=9606 GN=TUBB4B PE=1 SV=1	71	21	2938	3	1	445	49.8	4.89	9694.06	21	26	6.56035e+07	6.69053e+07	6.57086e+07	5.98447e+07	6.60939e+07	7.7576e+07	6.99347e+07	6.60041e+07	7.06164e+07	6.54123e+07	6.86485e+07	6.71375e+07	6.38423e+07	6.28793e+07	6.56035e+07	6.94951e+07	7.30638e+07	6.64801e+07	6.30071e+07	6.98354e+07	6.69053e+07	6.35947e+07	6.9275e+07	7.49462e+07	6.8143e+07	6.57086e+07	4.20931e+07	5.1967e+07	5.81998e+07	6.95745e+07	6.84355e+07	6.78374e+07	5.55952e+07	5.31596e+07
FALSE	High	Master Protein	Q13509	Tubulin beta-3 chain OS=Homo sapiens OX=9606 GN=TUBB3 PE=1 SV=2	52	17	2396	4	1	450	50.4	4.93	8264.44	17	3	3.41154e+06	2.81541e+06	2.0096e+06	2.23852e+06	3.69624e+06	3.84744e+06	2.59883e+06	3.24543e+06	4.31926e+06	3.37291e+06	3.19562e+06	3.63026e+06	3.41154e+06	3.18361e+06	3.51488e+06	3.58597e+06	3.68189e+06	5.03053e+06	2.556e+06	2.81541e+06	2.5077e+06	3.11699e+06	2.12148e+06	3.15681e+06	3.86102e+06	2.40263e+06	1.6996e+06	1.44378e+06	1.92954e+06	2.0096e+06	3.79152e+06	3.86674e+06	2.10124e+06	2.34961e+06
FALSE	High	Master Protein	Q13885	Tubulin beta-2A chain OS=Homo sapiens OX=9606 GN=TUBB2A PE=1 SV=1	63	20	2750	4	1	445	49.9	4.89	8977.58	20	2	4.54354e+06	5.28357e+06	3.51449e+06	4.25365e+06	4.64708e+06	5.32034e+06	3.84532e+06	4.49379e+06	3.87355e+06	4.21462e+06	3.54607e+06	4.71987e+06	4.93038e+06	4.54354e+06	4.25606e+06	4.81329e+06	5.15834e+06	6.7863e+06	5.92017e+06	4.35651e+06	5.28357e+06	5.6411e+06	4.91062e+06	4.44965e+06	3.51449e+06	4.05123e+06	2.11891e+06	3.62022e+06	2.55339e+06	3.15979e+06	4.69166e+06	4.15089e+06	4.94537e+06	3.965e+06
FALSE	High	Master Protein	Q9H4B7	Tubulin beta-1 chain OS=Homo sapiens OX=9606 GN=TUBB1 PE=1 SV=1	8	3	248	1	1	451	50.3	5.17	776.85	3	0
FALSE	High	Master Protein	P07437	Tubulin beta chain OS=Homo sapiens OX=9606 GN=TUBB PE=1 SV=2	71	21	3257	4	1	444	49.6	4.89	10744.5	21	2	5.80037e+07	6.9065e+07	4.84566e+07	5.54419e+07	6.08292e+07	6.35006e+07	5.47945e+07	5.4154e+07	5.71144e+07	5.77865e+07	6.13393e+07	6.50876e+07	5.79294e+07	5.67862e+07	5.80037e+07	5.80633e+07	6.99103e+07	6.28954e+07	6.9065e+07	6.52963e+07	6.26673e+07	6.9908e+07	7.8275e+07	6.01697e+07	5.61241e+07	5.87441e+07	3.99385e+07	3.41161e+07	4.84566e+07	4.83027e+07	5.9158e+07	6.64559e+07	5.06416e+07	5.53266e+07
FALSE	High	Master Protein	P68366	Tubulin alpha-4A chain OS=Homo sapiens OX=9606 GN=TUBA4A PE=1 SV=1	50	18	2096	4	1	448	49.9	5.06	6188.46	18	0	1.70378e+06	1.44617e+06	1.43913e+06	1.47601e+06	1.15995e+06	1.79584e+06	2.02574e+06	1.88397e+06	1.51029e+06	1.57364e+06	1.61699e+06	1.674e+06	1.70378e+06	1.72272e+06	1.77166e+06	1.75341e+06	1.39232e+06	1.95123e+06	1.38663e+06	1.40688e+06	1.44617e+06	1.66715e+06	1.50577e+06	1.10947e+06	1.71703e+06	1.11995e+06	1.43913e+06	1.21237e+06	1.85015e+06	1.79685e+06	1.4948e+06	2.10723e+06	997155	1.45746e+06
FALSE	High	Master Protein	P68363	Tubulin alpha-1B chain OS=Homo sapiens OX=9606 GN=TUBA1B PE=1 SV=1	55	20	3244	1	1	451	50.1	5.06	10988.7	20	20	1.19272e+08	1.28263e+08	1.01373e+08	1.16233e+08	1.2481e+08	1.42129e+08	1.27472e+08	1.36142e+08	1.37642e+08	1.11636e+08	1.23609e+08	1.17602e+08	1.20518e+08	1.18357e+08	1.19272e+08	1.21923e+08	1.28534e+08	1.46638e+08	1.31105e+08	1.19274e+08	1.11424e+08	1.28263e+08	1.11243e+08	1.13701e+08	1.21699e+08	1.01373e+08	9.72406e+07	9.08028e+07	9.76583e+07	1.05902e+08	1.32818e+08	1.62926e+08	1.12995e+08	1.19563e+08
FALSE	High	Master Protein	F5H5D3	Tubulin alpha chain OS=Homo sapiens OX=9606 GN=TUBA1C PE=1 SV=1	45	19	3054	3	1	519	57.7	5.07	10194.8	19	0	268820	171344	249639	245443	240220	222747	263933	299288	189919	161311	346753	280689	277833	260461	220541	268820	158521	191302	246373	235638	166425	171344	134993	443410	274385	212101	249639	196803	239661	333668	409665	244564	283978	95071.2
FALSE	High	Master Protein	C9J2C0	Tubulin alpha chain (Fragment) OS=Homo sapiens OX=9606 GN=TUBA8 PE=1 SV=1	28	10	1038	1	1	467	52	5.31	2895.99	10	0
FALSE	Medium	Master Protein	A0AVG3	t-SNARE domain containing 1 OS=Homo sapiens OX=9606 GN=TSNARE1 PE=1 SV=1	2	1	4	1	1	514	56	9.01	8.35	1	0
FALSE	High	Master Protein	Q9Y3Q8	TSC22 domain family protein 4 OS=Homo sapiens OX=9606 GN=TSC22D4 PE=1 SV=2	7	2	37	1	1	395	41	7.21	90.74	2	0	128343	173143	138454	102260	133442	167668	162047	102254	156717	128343	96836	112625	152933	153224	140040	121608	175968	202307	180491	120286	136821	173143	76414.4	222485	182986	238644	98272	99021.8	121708	138454	120030	91676.4	103253	101278
FALSE	High	Master Protein	Q15714	TSC22 domain family protein 1 OS=Homo sapiens OX=9606 GN=TSC22D1 PE=1 SV=3	11	6	116	5	1	1073	109.6	5.64	340.54	6	1	697416	596852	628231	742440	604091	634627	762560	848916	598313	742170	754265	696182	670012	688659	697416	733122	744291	719328	662306	596852	537717	401527	124183	987353	1.04428e+06	628231	490647	274804	715237	490006	1.10362e+06	920429	784840	533913
FALSE	High	Master Protein	A0A024R6K8	Tryptophanyl-tRNA synthetase, isoform CRA_a OS=Homo sapiens OX=9606 GN=WARS PE=3 SV=1	36	12	500	12	1	471	53.1	6.23	1877.14	12	0	3.0247e+06	2.04368e+06	3.97897e+06	4.12947e+06	2.24704e+06	2.1302e+06	3.02005e+06	4.10502e+06	2.3959e+06	3.56057e+06	2.7197e+06	2.97748e+06	3.0814e+06	2.80309e+06	3.0247e+06	3.51318e+06	2.2082e+06	2.18193e+06	1.99672e+06	1.96217e+06	2.41474e+06	2.04368e+06	1.23898e+06	4.00776e+06	3.62022e+06	3.02415e+06	4.70514e+06	2.34911e+06	3.97897e+06	4.27755e+06	4.12516e+06	4.58302e+06	3.65446e+06	2.87574e+06
FALSE	High	Master Protein	Q9UGM6	Tryptophan--tRNA ligase, mitochondrial OS=Homo sapiens OX=9606 GN=WARS2 PE=1 SV=1	11	2	17	2	1	360	40.1	9.28	49.26	2	0	8800.3	16857.1	109359	17933.4	13947.4	129882	100055	29846.4	74582.8	9611.17		8057.84	6574.87			59716.7	133723	102216		15825.9	16857.1	9603.73		166713	127157	109359			35103.9	11080.5		74307.6
FALSE	High	Master Protein	P35030	Trypsin-3 OS=Homo sapiens OX=9606 GN=PRSS3 PE=1 SV=2	4	1	38	1	1	304	32.5	7.49	159.96	1	0	675120	543877	742224	545623	454548	505843	542344	540186	631052	291803	368104	553215	675120	810383	899168	1.06966e+06	294147	543877	368149	641201	528705	693660	723564	430508	878578	544291	844573	1.8163e+06	373672	742224	348575	576912	590608	1.19568e+06
FALSE	High	Master Protein	Q5TCU3	Tropomyosin beta chain OS=Homo sapiens OX=9606 GN=TPM2 PE=1 SV=1	62	22	1244	2	1	284	32.8	4.68	4176.53	22	1	8.19719e+06	6.58496e+06	4.53811e+06	1.91479e+07	6.358e+06	7.37488e+06	2.79377e+06	1.40481e+07	4.25174e+06	1.12202e+07	1.01901e+07	8.20517e+06	8.19719e+06	8.10087e+06	8.13633e+06	7.45043e+06	6.58496e+06	3.09812e+06	1.30125e+07	9.06273e+06	8.91848e+06	4.35834e+06	932647	4.84442e+06	2.56487e+06	3.15667e+06	5.5403e+06	2.85439e+06	8.71031e+06	4.53811e+06	2.50575e+07	1.24676e+07	2.63573e+07	1.02379e+07
FALSE	High	Master Protein	K7ENT6	Tropomyosin alpha-4 chain OS=Homo sapiens OX=9606 GN=TPM4 PE=1 SV=2	64	21	1231	5	1	247	28.5	4.63	3632.9	21	4	1.38616e+07	1.29298e+07	1.13798e+07	1.64322e+07	1.35129e+07	1.10599e+07	9.88908e+06	1.55861e+07	1.00959e+07	1.57686e+07	1.44683e+07	1.33451e+07	1.33742e+07	1.37713e+07	1.38616e+07	1.42442e+07	1.44974e+07	8.92016e+06	1.26708e+07	1.4746e+07	1.64226e+07	1.29298e+07	3.53399e+06	1.51252e+07	1.13798e+07	8.89765e+06	8.66651e+06	7.54793e+06	1.50769e+07	1.33363e+07	2.14456e+07	1.26019e+07	1.79664e+07	1.09115e+07
FALSE	High	Master Protein	A0A2R8Y5V9	Tropomyosin alpha-4 chain OS=Homo sapiens OX=9606 GN=TPM4 PE=1 SV=1	59	19	1156	5	1	248	28.6	4.7	3457.98	19	0	1.04456e+07	9.1345e+06	8.6855e+06	1.30818e+07	9.81156e+06	9.12654e+06	9.92514e+06	1.49398e+07	1.16893e+07	1.21367e+07	1.0321e+07	9.93811e+06	1.13524e+07	1.04456e+07	1.10808e+07	1.03454e+07	6.84142e+06	9.1345e+06	8.50081e+06	1.05879e+07	9.449e+06	1.03715e+07	2.14176e+06	7.61246e+06	8.6855e+06	6.26574e+06	7.44237e+06	9.05915e+06	8.74828e+06	1.15841e+07	9.67446e+06	1.48436e+07	9.65026e+06	1.2449e+07
FALSE	High	Master Protein	K7ELP0	Tropomyosin alpha-4 chain (Fragment) OS=Homo sapiens OX=9606 GN=TPM4 PE=1 SV=1	52	6	169	1	1	69	8	5.01	373	6	0	1.46106e+06	1.58964e+06	904532	2.97605e+06	1.22914e+06	1.45603e+06	541036	2.59934e+06	939584	1.91155e+06	1.73588e+06	1.76533e+06	1.46106e+06	1.18157e+06	1.27025e+06	1.12453e+06	1.9741e+06	1.04949e+06	2.45108e+06	1.58964e+06	2.9492e+06	1.49675e+06	617115	904532	512391	927572	1.63525e+06	754346	1.46572e+06	807313	3.6072e+06	2.04738e+06	3.83406e+06	1.88057e+06
FALSE	High	Master Protein	J3KN67	Tropomyosin alpha-3 chain OS=Homo sapiens OX=9606 GN=TPM3 PE=1 SV=1	41	14	891	1	1	285	33.2	4.77	2670.71	14	0
FALSE	High	Master Protein	H0YNC7	Tropomyosin alpha-1 chain (Fragment) OS=Homo sapiens OX=9606 GN=TPM1 PE=1 SV=1	61	15	671	0	1	223	25.6	4.64	1925.16	15	0
FALSE	High	Master Protein	A0A0S2Z4I4	Tropomyosin 3 isoform 3 (Fragment) OS=Homo sapiens OX=9606 GN=TPM3 PE=2 SV=1	52	15	958	3	1	248	28.9	4.75	2898.93	15	5	1.15013e+07	9.57675e+06	1.04173e+07	1.19659e+07	1.18433e+07	9.97233e+06	9.95536e+06	1.12076e+07	1.2204e+07	1.17841e+07	1.15013e+07	1.18923e+07	1.09286e+07	1.15722e+07	1.1287e+07	1.14779e+07	9.51811e+06	8.73869e+06	1.14269e+07	1.15347e+07	1.21335e+07	9.57675e+06	3.70444e+06	1.04173e+07	1.02884e+07	9.91445e+06	1.08906e+07	9.38775e+06	1.06797e+07	1.1996e+07	1.23319e+07	1.10014e+07	1.11891e+07	8.95403e+06
FALSE	High	Master Protein	Q6ZN40	Tropomyosin 1 (Alpha), isoform CRA_f OS=Homo sapiens OX=9606 GN=TPM1 PE=1 SV=1	60	25	1613	5	1	326	37.4	4.72	4726.58	25	20	4.52363e+07	4.01726e+07	2.58375e+07	7.16169e+07	3.75216e+07	4.24228e+07	2.1488e+07	7.0507e+07	3.44517e+07	4.40447e+07	4.17414e+07	4.63458e+07	4.32841e+07	4.55327e+07	4.52363e+07	4.64427e+07	3.45852e+07	2.67287e+07	4.42121e+07	5.60878e+07	4.83819e+07	4.01726e+07	1.93148e+07	3.55165e+07	2.54029e+07	2.54589e+07	2.52473e+07	2.58375e+07	3.10067e+07	3.58287e+07	7.71934e+07	6.74249e+07	7.32575e+07	5.96296e+07
FALSE	High	Master Protein	H0YKJ4	Tropomyosin 1 (Alpha), isoform CRA_b OS=Homo sapiens OX=9606 GN=TPM1 PE=1 SV=2	59	16	711	2	1	248	28.6	4.77	2061.73	16	0	274798	205824	277712	207026	288839	247532	332986	233397	373860	217596	274798	260451	306440	283391	351958	261012	243479	196362	167314	222328	219815	205824	65713.5	400154	467256	220700	144267	277712	141232	350338	232613	187947	124742	228042
FALSE	High	Master Protein	Q13641	Trophoblast glycoprotein OS=Homo sapiens OX=9606 GN=TPBG PE=1 SV=1	2	1	29	1	1	420	46	6.83	74.58	1	0	49766.3	27390.1	34573	36937	51103.3	41080.4	74496.4	57424.9	69808.7	63846.2	49766.3	53705.2	47702	50899	45842.4	49739.1	21079.1	38166.4	18188.1	33803.9	21959.3	27390.1	100856	27166	44151.5	32662.3	34573	67754.9	28751.7	53376.9	25474.8	42388	15222.1	46006.6
FALSE	High	Master Protein	Q9Y3I0	tRNA-splicing ligase RtcB homolog OS=Homo sapiens OX=9606 GN=RTCB PE=1 SV=1	43	15	649	15	1	505	55.2	7.23	1934.03	15	0	5.28139e+06	4.73595e+06	5.35892e+06	4.55716e+06	4.69531e+06	4.96702e+06	6.46408e+06	5.29136e+06	5.25831e+06	4.73681e+06	5.01852e+06	5.30385e+06	5.12521e+06	5.42151e+06	5.28139e+06	5.54578e+06	4.668e+06	5.34801e+06	4.96855e+06	4.73595e+06	4.71199e+06	5.19075e+06	3.52486e+06	5.35892e+06	5.68635e+06	5.5354e+06	3.89306e+06	3.62936e+06	5.26805e+06	5.40681e+06	4.79952e+06	4.95633e+06	4.32703e+06	3.61225e+06
FALSE	Medium	Master Protein	J9JIH8	tRNA-splicing endonuclease subunit Sen54 (Fragment) OS=Homo sapiens OX=9606 GN=TSEN54 PE=1 SV=1	12	1	1	1	1	259	28.9	8.34	2.69	1	0	162691	97100.8	124979	161673	110182	135399	67298.8	172006	157640		162691	242709	183059	118407	146568		78287.9	117593	51999.7	250714	116494	97100.8	38779.9	98130.7		120243	129902			199955	186330	137441	526487
FALSE	High	Master Protein	A0A024R2H7	tRNA nucleotidyl transferase, CCA-adding, 1, isoform CRA_b OS=Homo sapiens OX=9606 GN=TRNT1 PE=3 SV=1	3	1	4	1	1	434	50.1	8.1	10.32	1	0
FALSE	High	Master Protein	Q7L0Y3	tRNA methyltransferase 10 homolog C OS=Homo sapiens OX=9606 GN=TRMT10C PE=1 SV=2	7	2	35	2	1	403	47.3	9.36	84.29	2	0	139719	125537	231837	86619.7	84239.3	187246	277166	57451.5	114292	139719	106196	177349	186292	138206	127920	149853	106446	126887	116427	124201	135153	157384		208586	257323	231837	138850	111464	264809	296235	107594	96767.4	81208.4	88057.3
FALSE	High	Master Protein	A0A2P9ACN7	tRNA (Guanine-N(7)-)-methyltransferase OS=Homo sapiens OX=9606 GN=trmB PE=3 SV=1	4	1	10	1	1	233	26.5	9.79	25.34	1	0	154613	71551.3		194120	153217	34366.3	184696	135466	548625	161188	141479	154613	152207	142367	176595	205926	55974.5	29804.5	144102	8708.74	91462.9	94785.9									155944	289471	193489	524991
FALSE	High	Master Protein	A0A024R7I5	tRNA (guanine(26)-N(2))-dimethyltransferase OS=Homo sapiens OX=9606 GN=TRMT1 PE=3 SV=1	2	1	10	1	1	659	72.2	7.64	21.73	1	0	28827		37101.7	23696.2	33955.5		60931.1	22073.7	37206.2	68007.1		28827		27845.5										22268.6		39397.6	31936.7	34939.7	42352.7	49184.9	23696.2		20092.5
FALSE	High	Master Protein	Q08J23	tRNA (cytosine(34)-C(5))-methyltransferase OS=Homo sapiens OX=9606 GN=NSUN2 PE=1 SV=2	7	3	117	3	1	767	86.4	6.77	323.53	3	0	191008	161574	224921	170211	178828	191682	243227	167106	183811	194917	179521	201789	215669	183132	191008	166110	192616	108658	198355	150199	188809	136776	161574	264032	207328	224987	192805	180797	251372	224921	196011	115098	203540	114619
FALSE	Medium	Master Protein	Q9BVS5	tRNA (adenine(58)-N(1))-methyltransferase, mitochondrial OS=Homo sapiens OX=9606 GN=TRMT61B PE=1 SV=2	1	1	30	1	1	477	52.9	6.62	61	1	0	200175	210890	149966	317619	131117	155164	169640	311483	162415	170412	214430	187810	200175	190674	204905	216328	163107	210890	126999	100518	275440	288845	568299	107698	116325	76851.6	202182	149966	201026	164963	241271	331263	177581	197500
FALSE	High	Master Protein	Q96FX7	tRNA (adenine(58)-N(1))-methyltransferase catalytic subunit TRMT61A OS=Homo sapiens OX=9606 GN=TRMT61A PE=1 SV=1	6	1	5	1	1	289	31.4	7.36	11.64	1	0
FALSE	High	Master Protein	Q5VZU9	Tripeptidyl-peptidase 2 OS=Homo sapiens OX=9606 GN=TPP2 PE=1 SV=1	8	6	111	6	1	1262	139.7	6.52	483.11	6	0	468483	419333	503319	498213	501615	416334	536306	503244	602445	425043	511229	460677	449484	475578	468483	550178	421449	335695	487477	419333	455849	318435	170990	597264	528283	474552	304598	523834	503319	470778	508536	510470	497196	213287
FALSE	High	Master Protein	D3DQU2	Tripeptidyl peptidase I, isoform CRA_a OS=Homo sapiens OX=9606 GN=TPP1 PE=4 SV=1	2	1	48	1	1	572	62.2	6.65	135.94	1	0	339817	152224	251294	279514	325584	179370	392655	381595	429748	353002	363303	289157	328529	341584	339817	335361	110130	188389	110275	165833	113806	152224	167465	251294	281256	162716	126383	313871	203306	538845	246262	347466	187085	275078
FALSE	High	Master Protein	O75382	Tripartite motif-containing protein 3 OS=Homo sapiens OX=9606 GN=TRIM3 PE=1 SV=2	1	1	1	1	1	744	80.8	7.83	2.19	1	0					77115.3	75030.7	96132.7	78718.3	96094.8
FALSE	High	Master Protein	Q59GW5	Tripartite motif-containing 25 variant (Fragment) OS=Homo sapiens OX=9606 PE=2 SV=1	12	6	134	6	1	644	72.2	8.06	325	6	0	788217	581929	648470	641339	764292	842488	936104	996840	1.01566e+06	726934	804620	843726	784954	739925	788217	820467	581929	789207	558464	597212	575633	766597	495595	806084	998006	592102	482894	648470	578334	787240	726380	986901	355314	540296
FALSE	High	Master Protein	P60174	Triosephosphate isomerase OS=Homo sapiens OX=9606 GN=TPI1 PE=1 SV=3	75	17	1653	17	1	286	30.8	5.92	5659.55	17	0	6.6102e+07	5.44746e+07	6.20717e+07	7.32538e+07	5.47164e+07	5.02362e+07	6.43152e+07	7.08938e+07	5.14311e+07	6.24573e+07	6.26407e+07	6.6102e+07	6.35883e+07	7.01041e+07	6.63389e+07	7.73713e+07	7.26804e+07	5.12857e+07	5.65969e+07	4.66402e+07	6.09846e+07	5.44746e+07	1.2755e+07	6.59109e+07	6.20717e+07	6.04292e+07	4.47699e+07	4.70183e+07	6.89154e+07	6.8845e+07	9.3188e+07	7.51169e+07	7.14369e+07	6.37098e+07
FALSE	High	Master Protein	Q9H2D6	TRIO and F-actin-binding protein OS=Homo sapiens OX=9606 GN=TRIOBP PE=1 SV=3	6	12	171	12	1	2365	261.2	8.48	423.22	12	0	1.06225e+06	1.04294e+06	858606	1.06618e+06	1.05433e+06	1.04446e+06	1.03707e+06	1.22039e+06	1.09798e+06	1.14524e+06	1.05299e+06	1.00342e+06	1.0541e+06	1.08173e+06	1.10381e+06	1.06225e+06	712045	802651	1.04294e+06	1.05981e+06	972371	1.10124e+06	1.20253e+06	704332	858606	785478	1.05694e+06	656672	1.08549e+06	926610	831221	1.06312e+06	868043	1.06925e+06
FALSE	High	Master Protein	Q9NVH6	Trimethyllysine dioxygenase, mitochondrial OS=Homo sapiens OX=9606 GN=TMLHE PE=1 SV=1	4	1	30	1	1	421	49.5	7.72	106.88	1	0	32394	27305.2	39477.2	16768.4	24289.4	36789.7	45978.6	20268.6	42486.6	29649.8	35552.2	31442.3	33423.6	39482.3	28183.6	32394	23412	28531.4	27305.2		25604.7	45452.5		46393.2	49315	66195.3	33176.3		33592.3	32491.5	13695.1	20531.4
FALSE	High	Master Protein	Q59HH3	Trifunctional purine biosynthetic protein adenosine-3 (Fragment) OS=Homo sapiens OX=9606 PE=2 SV=1	12	7	185	7	1	1046	112.1	7.36	584.48	7	0	1.13217e+06	899848	1.25797e+06	909513	1.09175e+06	1.0892e+06	1.60946e+06	1.06778e+06	1.25768e+06	1.40973e+06	1.18922e+06	1.13217e+06	1.11028e+06	1.07864e+06	1.15995e+06	1.01235e+06	899848	1.03989e+06	871273	773899	918500	927057	370045	1.2692e+06	1.31602e+06	1.10488e+06	1.25797e+06	733769	1.38566e+06	1.21511e+06	948344	1.11781e+06	806480	752858
FALSE	High	Master Protein	P55084	Trifunctional enzyme subunit beta, mitochondrial OS=Homo sapiens OX=9606 GN=HADHB PE=1 SV=3	43	17	716	17	1	474	51.3	9.41	2180.25	17	0	1.08319e+07	1.16015e+07	1.10944e+07	8.24081e+06	9.31932e+06	1.18857e+07	1.51276e+07	7.81466e+06	1.07072e+07	1.19967e+07	1.12807e+07	9.71031e+06	1.08319e+07	1.01262e+07	1.14706e+07	1.07894e+07	8.79731e+06	1.17371e+07	1.17337e+07	1.05113e+07	1.16015e+07	1.2003e+07	4.47533e+06	1.10944e+07	1.41408e+07	1.02961e+07	1.06766e+07	9.52664e+06	1.39071e+07	1.1326e+07	8.16534e+06	1.07688e+07	8.31699e+06	8.61955e+06
FALSE	High	Master Protein	H0YFD6	Trifunctional enzyme subunit alpha, mitochondrial OS=Homo sapiens OX=9606 GN=HADHA PE=1 SV=2	41	22	1406	22	1	792	86.3	9.1	4735.81	22	0	1.35692e+07	1.44835e+07	1.4963e+07	8.76769e+06	1.19047e+07	1.63571e+07	1.74878e+07	8.76023e+06	1.27651e+07	1.31019e+07	1.31479e+07	1.42282e+07	1.38852e+07	1.37357e+07	1.34712e+07	1.35692e+07	1.36737e+07	1.47948e+07	1.38478e+07	1.44835e+07	1.54517e+07	1.63028e+07	7.22779e+06	1.63012e+07	1.76365e+07	1.24733e+07	1.35812e+07	1.48852e+07	1.4963e+07	1.83629e+07	1.11762e+07	1.11062e+07	7.40168e+06	8.25807e+06
FALSE	High	Master Protein	E7ETY2	Treacle protein OS=Homo sapiens OX=9606 GN=TCOF1 PE=1 SV=1	6	7	77	7	1	1488	152.2	8.85	192.11	7	0	408155	365289	325424	394249	330892	418675	330583	447730	433739	356413	421538	429397	425654	408155	326802	383374	594250	365289	431501	271966	9539.05	404032	182688	442325	369250	222418	66679.5	131879	407133	325424	353182	458484	171014	150198
FALSE	High	Master Protein	C9J7E5	Transportin-3 OS=Homo sapiens OX=9606 GN=TNPO3 PE=1 SV=1	2	1	12	1	1	957	108	5.71	36.78	1	0	30423.9	32653	33847	35548.6	33019.2	30864.4	35104.2	38828.7	39679.8	82402.7		26467.9	29205.3	35548.1	30242.5	30606.4	18095		33338.2	32653	74849.2	24301.9		91303.7	33847	17259.7	123746			29987.4		39949.7		30078.6
FALSE	High	Master Protein	Q92973	Transportin-1 OS=Homo sapiens OX=9606 GN=TNPO1 PE=1 SV=2	11	7	230	5	1	898	102.3	4.98	679.13	7	2	1.82913e+06	1.6051e+06	2.06592e+06	1.62601e+06	1.77888e+06	1.69722e+06	2.28922e+06	1.65439e+06	1.66555e+06	1.82582e+06	2.01606e+06	1.92781e+06	1.85138e+06	1.82913e+06	1.80764e+06	1.75927e+06	1.6051e+06	1.41388e+06	1.81152e+06	1.43922e+06	1.76103e+06	1.4722e+06	1.67815e+06	2.37336e+06	1.83288e+06	2.49697e+06	1.86883e+06	1.72182e+06	2.1955e+06	2.06592e+06	1.78238e+06	1.62066e+06	1.58353e+06	1.3389e+06
FALSE	High	Master Protein	Q59H06	Transporter 2, ATP-binding cassette, sub-family B isoform 1 variant (Fragment) OS=Homo sapiens OX=9606 PE=2 SV=1	3	2	18	2	1	704	77.7	7.85	48.07	2	0	22611.4	50297.4	50114.3	20749.9	39721.5	50565.3	61859.6	24845.5	35071.9	20768.8	22686.8	22652.5	25400.1	22570.3	17904.3				51273.1	53094.2	39813.1	49340.3				78382.6	32040.8							19772.9
FALSE	High	Master Protein	Q5JRA6	Transport and Golgi organization protein 1 homolog OS=Homo sapiens OX=9606 GN=MIA3 PE=1 SV=1	7	9	173	9	1	1907	213.6	4.84	395.72	9	0	431160	374668	404114	301649	333524	387270	596580	311725	361590	452602	367953	386700	431160	427017	470394	487853	454154	323666	399264	372403	499624	374668	369395	463531	404114	393119	352004	363752	665766	469346	461697	295000	308834	241295
FALSE	High	Master Protein	D3DU01	Transmembrane protein 49, isoform CRA_b OS=Homo sapiens OX=9606 GN=TMEM49 PE=4 SV=1	4	1	14	1	1	419	47.5	6.65	32.78	1	0	31881.3	34907.1	32969.6	28729.1	27929.2	22324.2	34557.1	14293.1	24045.2	36034.6	24775.4	35150		22938.2	28916.5	43049.3	55134.4				22100.7			55690		57960.4	30137	27785.8	34235.4	31750.7	66539.4	11373.4	32003.9
FALSE	High	Master Protein	A0A024R2F9	Transmembrane protein 43 isoform 1 OS=Homo sapiens OX=9606 GN=TMEM43 PE=2 SV=1	34	9	319	9	1	400	44.8	8.13	719.84	9	0	3.12194e+06	2.56923e+06	2.2978e+06	3.0277e+06	2.96572e+06	3.00245e+06	2.54214e+06	3.8127e+06	3.37814e+06	3.06657e+06	3.32245e+06	3.12194e+06	2.76967e+06	3.3453e+06	3.02779e+06	3.34889e+06	2.56923e+06	3.5652e+06	2.51101e+06	3.17995e+06	2.32377e+06	2.88847e+06	1.51481e+06	2.51949e+06	2.6201e+06	1.9451e+06	1.73977e+06	2.2978e+06	1.72737e+06	2.58905e+06	3.12628e+06	3.32497e+06	2.52758e+06	3.06165e+06
FALSE	High	Master Protein	Q8NCS4	Transmembrane protein 35B OS=Homo sapiens OX=9606 GN=TMEM35B PE=1 SV=1	10	1	1	1	1	154	16.9	9.17	3.15	1	0
FALSE	High	Master Protein	P61165	Transmembrane protein 258 OS=Homo sapiens OX=9606 GN=TMEM258 PE=1 SV=1	10	1	20	1	1	79	9.1	5.83	46.2	1	0	300055	404979	334859	291927	318375	383532	407339	314386	333112	469044	299161	289126	233429	318942	300055	388375	466766	391450	407543	337127	404979	309316	1.34856e+06	437150	319083	345803	334859	232417	464807	230975	405295	294344	290426	153835
FALSE	High	Master Protein	Q9H330	Transmembrane protein 245 OS=Homo sapiens OX=9606 GN=TMEM245 PE=1 SV=3	1	1	8	1	1	879	97.3	8.91	19.52	1	0
FALSE	High	Master Protein	A0A087WTT2	Transmembrane protein 230 OS=Homo sapiens OX=9606 GN=TMEM230 PE=1 SV=1	11	1	42	1	1	127	13.6	9.94	145.11	1	0	75373.6	74954.5	66170.4	73304.1	73993.2	36931.1	91438	87321.9	83341.3	77201.6	73771.8	77806.9	71917.3	72676.2	75373.6	78348.4	48320.3	66644.1	76621.2	38613	75006.4	74954.5	270348	65575.9	72197.4	66170.4	79363.6	29218.8	95089.8	54353.6	74720.6	91558.2	66417.6	49939
FALSE	High	Master Protein	Q6NUQ4	Transmembrane protein 214 OS=Homo sapiens OX=9606 GN=TMEM214 PE=1 SV=2	4	2	20	2	1	689	77.1	9.14	52.56	2	0	58356.9	38544.9	51028.8	33546.1	52592.2	38040.8	122599	37952.5	54837.4	84880.7	37169.8		40121.4	37937.4	135882	157779	35988.4	39139.4		38544.9				58341.4	44632.8				35247.6	142993	43471.2	16855.7	23831.4	21373.6
FALSE	High	Master Protein	Q6UW68	Transmembrane protein 205 OS=Homo sapiens OX=9606 GN=TMEM205 PE=1 SV=1	16	2	35	2	1	189	21.2	8.62	79.46	2	0	209571	215347	278570	97289.6	143865	251136	366566	166881	171746	186315	211124	205222	219397	174129	209571	233450	247658	283188	200220	215347	138360	199676	563275	278570	323951	292746	88819.8	184198	198133	316510	110692	150666	80844.5	85510.2
FALSE	Medium	Master Protein	A0A024R229	Transmembrane protein 2, isoform CRA_b OS=Homo sapiens OX=9606 GN=TMEM2 PE=4 SV=1	1	1	7	1	1	1383	154.3	8.15	14.07	1	0	90857.4	96033.3	107761	63471.2	61513.9	96331.9	149819	105363		80497.2	84136.6	92234.4	97964.4	90857.4			55945.3		95663.2	94078.9	96404.9	116102	129876	105404	138533	101794	107761	97256.5	134757	123008			55227.9
FALSE	High	Master Protein	Q8IY95	Transmembrane protein 192 OS=Homo sapiens OX=9606 GN=TMEM192 PE=1 SV=1	6	1	21	1	1	271	30.9	7.99	45.91	1	0	35396	38834.8	49599.3	27212	37645.6	59555.3	65403.9	27494.6	33358.1	28801.3	35396	32246	35651.5	36563.3	35300.2	40434.8	33895.4	38834.8	30530.4	54567.2	47727.8	47880.4	35057.3	49599.3	64177.7	49988.2	28998.8	44316.4	54389.7	44923.5	28572.1	41079.3	14957.8	20970.3
FALSE	High	Master Protein	Q9NVA4	Transmembrane protein 184C OS=Homo sapiens OX=9606 GN=TMEM184C PE=1 SV=2	3	1	14	1	1	438	50.1	6.27	35.51	1	0	47162.4	39489.7	58558.7	62121.3	56083.1	37191.8	48540.5	48064.9	37971.6	47162.4	47736.1	43084.4	49389	44215	44082.9	54371	54883.4	26486.1	44861.1	30447	50316.9	34761.4		93319	59564.3	81666	42497.1		57570.1	56566.5	66846.4	35507.3	68874.5	31991.1
FALSE	High	Master Protein	Q9HC07	Transmembrane protein 165 OS=Homo sapiens OX=9606 GN=TMEM165 PE=1 SV=1	11	2	75	2	1	324	34.9	7.02	237.79	2	0	158938	128556	167222	160810	95389.9	165636	188333	120767	102609	175793	152143	155091	160159	158938	134815	174842	139472	96452.6	114742	147545	152642	74708.1	128556	276633	201325	94417.3	97764.6	83584.3	167222	200027	236166	138997	169996	88338.8
FALSE	High	Master Protein	Q9BVK8	Transmembrane protein 147 OS=Homo sapiens OX=9606 GN=TMEM147 PE=1 SV=1	8	1	11	1	1	224	25.2	7.71	30.67	1	0	63447.8	99781.6	95184.5	65197.1	98426.6	34983	64097.2	40398.7	46224.9	21760.4	44455.3	63447.8	171944	46474.9	159798	126795	99781.6	52557.5	84599.3	135795	120678	161390	25753.5	22388	80900.6		78446.8	353609	129435	111990	129696	40619.6	56690	112474
FALSE	High	Master Protein	Q9H061	Transmembrane protein 126A OS=Homo sapiens OX=9606 GN=TMEM126A PE=1 SV=1	5	1	16	1	1	195	21.5	9.26	36.27	1	0	169205	212921	208125		156654	206628	234257		155543					189937	169205	162799		199088	248698			212921			248156	293059	169818			174553
FALSE	Medium	Master Protein	A0A024R4K9	Transmembrane protein 120A OS=Homo sapiens OX=9606 GN=TMEM120A PE=1 SV=1	6	1	2	1	1	322	35.9	8.43	0	1	0	458986	397755	357015	284807	352127	492459	413655	321793	429839	234421	289312	415692	485684	458986	527107	637366	397755	406755	198828	472190	303431	565939	85235.2	367311	519536	326180	176671	357015	166446	421132	328936	278542	299532	322026
FALSE	Medium	Master Protein	O15393	Transmembrane protease serine 2 OS=Homo sapiens OX=9606 GN=TMPRSS2 PE=1 SV=3	4	1	1	1	1	492	53.8	7.81	2.48	1	0	28979.1	23356.6	25847.9	24549.7	23543.4	18918.2	26098.1	26429	31571	20355.1	15046.7	22867.7	28979.1	31046.3	39366.7	41835.5	16071.8	22275.5	23356.6	13652.1	54110.8	30951.3	48329.7	21541.3	37899.1	21395.7	59117.8		31015.4	15287.1	18160.7	37705.3		71347.3
FALSE	High	Master Protein	Q9NXG6	Transmembrane prolyl 4-hydroxylase OS=Homo sapiens OX=9606 GN=P4HTM PE=1 SV=2	3	1	3	1	1	502	56.6	6.06	8.76	1	0	7692.2			15459		9608.48	9305.12	19877.4	10445.5		9981.55		5927.92																		12802.3	18221.2	17886.8	13102.5
FALSE	High	Master Protein	Q9BVK6	Transmembrane emp24 domain-containing protein 9 OS=Homo sapiens OX=9606 GN=TMED9 PE=1 SV=2	17	3	47	3	1	235	27.3	8.02	160.34	3	0	787073	773314	696338	941100	752684	648378	770314	1.02619e+06	803171	987252	882343	702089			237491		590971	594474	767516	1.094e+06	957888	773314	1.13209e+06	736468	624186	637913			696338	1.01039e+06	879723	1.19214e+06
FALSE	High	Master Protein	Q9Y3B3	Transmembrane emp24 domain-containing protein 7 OS=Homo sapiens OX=9606 GN=TMED7 PE=1 SV=2	18	3	112	3	1	224	25.2	6.89	401.63	3	0	348989	375434	336385	382078	313490	264516	375466	374261	281985	408464	480837	401383	263813	348989	126597	240513	382762	156332	363227	303771	375434	397160	1.95629e+06	336385	369351	84975.3	325429	472505	304615	484180	446906	324212	378714	391568
FALSE	High	Master Protein	Q9Y3A6	Transmembrane emp24 domain-containing protein 5 OS=Homo sapiens OX=9606 GN=TMED5 PE=1 SV=1	17	2	7	2	1	229	26	4.84	19.29	2	0	42327.9	32042.1	33139.5	39541.8	36902.6	42528.3	50365.6	47897.2	42706.8	58068.4	42327.9	45902.3	34603.8	40730	36585.6	43159.2	27019	32042.1	40159.8	46117.2	34448	21699.6	18350.6	32381.5	44389.9	16831.6	30089.8		33915.1	54221	40283.1	49258.1	32580.5	38814.1
FALSE	High	Master Protein	Q7Z7H5	Transmembrane emp24 domain-containing protein 4 OS=Homo sapiens OX=9606 GN=TMED4 PE=1 SV=1	8	2	94	2	1	227	25.9	8.28	215.82	2	0	427218	391232	436775	438785	395072	441727	536159	523738	536106	445961	492462	409439	471775	414148	427218	425962	346888	477453	324204	346800	392671	391232	967936	436775	472442	226523	385993	373206	499419	506814	442240	574403	349582	435357
FALSE	High	Master Protein	Q15363	Transmembrane emp24 domain-containing protein 2 OS=Homo sapiens OX=9606 GN=TMED2 PE=1 SV=1	31	5	444	5	1	201	22.7	5.17	1390.96	5	0	3.29387e+06	3.82732e+06	3.01489e+06	3.5695e+06	3.56397e+06	3.66788e+06	4.53023e+06	4.31861e+06	3.7754e+06	2.83557e+06	3.22504e+06	3.29387e+06	4.00417e+06	3.95197e+06	3.26609e+06	4.90458e+06	3.36519e+06	3.82732e+06	3.3366e+06	4.27887e+06	4.03613e+06	3.17133e+06	7.51098e+06	4.17674e+06	5.17757e+06	2.52351e+06	2.76374e+06	3.00372e+06	3.01489e+06	3.90254e+06	4.20177e+06	4.16114e+06	3.67793e+06	3.55197e+06
FALSE	Medium	Master Protein	Q13445	Transmembrane emp24 domain-containing protein 1 OS=Homo sapiens OX=9606 GN=TMED1 PE=1 SV=1	3	1	14	1	1	227	25.2	4.48	14.87	1	0	69808.8	90326.6	73159.3	73401.6	90950	86996.9	107125	82010.8	88636.6	60780.4	69808.8	68106.2	65186.3	86699.5	84574	153777	62931.3	81492.7	90326.6	108725	104897	33886.3	210955	47309.3	73159.3	82551.7	107899	62833	86330.3	60836.1	69172.1	90537.8	84915.8	93722.5
FALSE	High	Master Protein	Q6ZXV5	Transmembrane and TPR repeat-containing protein 3 OS=Homo sapiens OX=9606 GN=TMTC3 PE=1 SV=2	7	5	75	5	1	915	103.9	8.87	164.27	5	0	166077	136074	142541	82409.5	215952	240232	186715	125789	239624	288518	166077	140191	311264	280487	90347	153679	257595	269455	205542	113276	136074	131087	133071	148525	232600	144914	64905	142541	70064.7	52129.9	214962	159390	75734.3	52663.5
FALSE	High	Master Protein	A0A024QYS2	Transmembrane 9 superfamily member OS=Homo sapiens OX=9606 PE=2 SV=1	4	1	2	1	1	589	67.8	7.21	3.68	1	0	30428.4	35140.5	100358	32431.8	41554	14930.7	27593	18266		183687	28411.3		23846.4			32588.8	29717.9			41552.6				168825					100358	75571.2	34916.9
FALSE	High	Master Protein	B7Z6C9	Transmembrane 9 superfamily member OS=Homo sapiens OX=9606 PE=2 SV=1	5	4	74	4	1	815	92.4	6.29	214.73	4	0	427597	407140	426538	334075	401534	418212	522130	346154	465303	427597	443757	418804	405694	406291	487930	436360	407140	428868	434202	304621	407495	353389	274982	529231	571174	523054	260149	257619	407474	426538	428143	457824	339941	170052
FALSE	High	Master Protein	A0A024QYR8	Transmembrane 9 superfamily member OS=Homo sapiens OX=9606 GN=TM9SF2 PE=2 SV=1	1	1	1	1	1	663	75.7	7.44	3.03	1	0	73588.4	32657.9	58142.3	55010.3	76702	70417.8	84399.6	108809	95938.2	61102.5	75676.6	64962.1	69175.6	73588.4	74851.4	75045.9	24350			59313.5	35424	30107.7		48219.2	70107.6	24025.1		72299.6	45559.2	86434.4	55010.3	106933	35857.3
FALSE	High	Master Protein	Q92544	Transmembrane 9 superfamily member 4 OS=Homo sapiens OX=9606 GN=TM9SF4 PE=1 SV=2	7	3	39	3	1	642	74.5	6.54	106.26	3	0	135832	79052.3	85169.6	95608.5	82123.2	133745	175938	206465	191137	162333	148605	140172	89350.2	121009	133040	135832	28410.5	83346.1	55223.1	79052.3	52697.1	102599	96883.9	79060	168230	42260.2	56629.9	88551.9	85169.6	161659	89740.7	240315	71239.7	136925
FALSE	High	Master Protein	Q9UNL2	Translocon-associated protein subunit gamma OS=Homo sapiens OX=9606 GN=SSR3 PE=1 SV=1	8	1	141	1	1	185	21.1	9.61	431.44	1	0	265894	360336	318360	326811	318364	231075	257132	211294	184329	329738	321778	337070	265894	228101	205595	209726	407842	178828	360336	257036	373613	193842	2.16109e+06	427485	233383	380292	318360	224178	362997	261951	434340	223281	360460	165285
FALSE	High	Master Protein	P51571	Translocon-associated protein subunit delta OS=Homo sapiens OX=9606 GN=SSR4 PE=1 SV=1	36	5	414	5	1	173	19	6.15	1219.64	5	0	3.01605e+06	3.09532e+06	3.04995e+06	2.88312e+06	2.61044e+06	2.90729e+06	4.85365e+06	3.1968e+06	3.61507e+06	3.01605e+06	3.08558e+06	3.23882e+06	2.70864e+06	3.39168e+06	2.98083e+06	2.99118e+06	2.5217e+06	3.70554e+06	2.1947e+06	3.09532e+06	2.67724e+06	3.15812e+06	1.62228e+07	2.6603e+06	3.75923e+06	2.20858e+06	1.97299e+06	3.2306e+06	3.04995e+06	3.17186e+06	2.90655e+06	3.75652e+06	2.09016e+06	4.35746e+06
FALSE	High	Master Protein	P30536	Translocator protein OS=Homo sapiens OX=9606 GN=TSPO PE=1 SV=3	9	2	55	2	1	169	18.8	9.36	119.65	2	0	840678	732378	845517	676086	705886	986991	955919	698178	853929	864455	741755	848382	840678	700611	905627	768651	429432	808516	674783	872858	642796	925251	732378	539345	845517	525730	1.11327e+06	1.71035e+06	670235	1.15902e+06	637988	805333	631542	837895
FALSE	High	Master Protein	Q99442	Translocation protein SEC62 OS=Homo sapiens OX=9606 GN=SEC62 PE=1 SV=1	5	2	28	2	1	399	45.8	7.12	77.13	2	0	256870	239459	215594	252255	173030	237276	249136	281575	269587	206493	258378	256870	357972	232646	286672	235656	280746	239459	311654	206098	93952.7	262957	66381.9	275071	304030	94795.3	33205.6	142217	473058	215594	289657	234802	247858	214672
FALSE	High	Master Protein	A8K032	Translocating chain-associated membrane protein OS=Homo sapiens OX=9606 PE=2 SV=1	5	2	43	2	1	374	43	9.63	84.86	2	0	18421.8	24495.6	23720.4	17675.8	21708.4	15661.2	17708.1	10151.5	11135.4	22558.8	17798.3	18421.8	23200.5	17727.7	21951.9	16105.8	129523	13635.4	26325.8	52293.5	22792.6	14087		141747	21592.4	23720.4	12960	15806.8	23986	25512.6	42189.8	11427.9	33993.5
FALSE	High	Master Protein	Q15035	Translocating chain-associated membrane protein 2 OS=Homo sapiens OX=9606 GN=TRAM2 PE=1 SV=1	6	2	18	2	1	370	43.3	9.22	21.7	2	0	255112	211578	207988	253729	244327	207950	273762	238940	282018	199929	188608	293748	290468	255112	159548	295237	252793	32129.8	130682	197694	332986	226437		624599	45538.4	332560	207988	157831	236745	169691	350277	170336	277774
FALSE	High	Master Protein	A0A024R648	Translocase of inner mitochondrial membrane 9 homolog (Yeast), isoform CRA_a OS=Homo sapiens OX=9606 GN=TIMM9 PE=4 SV=1	17	1	25	1	1	89	10.4	7.21	30.37	1	0	124933		160711	88433.5	116382		268816	96786.8	151781	124933														167568	272803	157305	122771	143920	160711	247065	92180.6	138669	47659.8
FALSE	High	Master Protein	A0A024R0M6	Translocase of inner mitochondrial membrane 50 homolog (Yeast), isoform CRA_b OS=Homo sapiens OX=9606 GN=TIMM50 PE=4 SV=1	16	5	118	5	1	456	50.4	9.42	316.47	5	0	309810	354589	393960	184019	250598	411473	485012	219008	285467	254598	308919	271623	310592	336528	311886	309810	308606	354589	424136	393949	354201	355552	109148	435211	479526	392707	303623	316269	393960	491003	207206	196738	187714	184823
FALSE	High	Master Protein	A0A024R3V8	Translin-associated factor X, isoform CRA_c OS=Homo sapiens OX=9606 GN=TSNAX PE=4 SV=1	24	5	84	5	1	290	33.1	6.55	180.47	5	0	402404	285641	353580	302436	342684	316898	459800	338415	330763	425967	433263	284705	372196	363062	402404	412238	314793	332030	271731	285641	276485	379989	51540.9	494594	408375	353580	123374	71124.9	323049	387359	333517	200068	317269	171919
FALSE	High	Master Protein	Q15631	Translin OS=Homo sapiens OX=9606 GN=TSN PE=1 SV=1	16	3	48	3	1	228	26.2	6.44	129.71	3	0	481818	364396	538535	380535	501633	432290	415333	460302	362146	423148	549991	522414	601350	468308	473706	481818	501749	313240	326527	656975	375285	364396	50073.3	735756	538535	432207	172688	690362	374127	884706	540865	379731	296768	381340
FALSE	High	Master Protein	A0A0B4J2C3	Translationally-controlled tumor protein OS=Homo sapiens OX=9606 GN=TPT1 PE=1 SV=1	56	7	481	7	1	197	22.6	5.24	1536.91	7	0	4.20757e+06	3.67291e+06	3.53722e+06	4.13926e+06	3.8069e+06	4.92107e+06	4.32452e+06	4.25773e+06	4.06895e+06	3.83945e+06	4.07968e+06	4.31314e+06	4.42217e+06	4.20757e+06	4.17786e+06	4.58989e+06	5.15395e+06	3.67291e+06	3.52297e+06	4.87364e+06	4.11435e+06	3.39889e+06	667952	4.82826e+06	4.15213e+06	3.12709e+06	2.34435e+06	2.94638e+06	3.53722e+06	4.83198e+06	5.35038e+06	4.29621e+06	4.35629e+06	3.54825e+06
FALSE	Medium	Master Protein	Q9BSH4	Translational activator of cytochrome c oxidase 1 OS=Homo sapiens OX=9606 GN=TACO1 PE=1 SV=1	3	1	2	1	1	297	32.5	8.13	3.94	1	0	22661.4	9382.89	19902.3	18688.9	13527.7	32217.9	36389.2	22880.9	26853		21409.5	22661.4	29073	17413	37247.4		7260.81		9382.89		13140.1			21503.6	45852.8		18420.2		18378.7			19305.1
FALSE	High	Master Protein	P46199	Translation initiation factor IF-2, mitochondrial OS=Homo sapiens OX=9606 GN=MTIF2 PE=1 SV=2	5	3	14	3	1	727	81.3	7.15	33.71	3	0	79320.9	91939.6	107157	34578.9	55263.4	116132	128915	39964	59752.5	68512	79320.9	85840.4	71537.5	75732	80837.2	85737.7	88357.8	85561.8	100208	79613.7	98843.4	95666.6		163742	134946	101253	84776	34517	120455	107157	57040.6	54303.5	26773.4	34313.5
FALSE	High	Master Protein	Q9NR50	Translation initiation factor eIF-2B subunit gamma OS=Homo sapiens OX=9606 GN=EIF2B3 PE=1 SV=1	12	4	73	4	1	452	50.2	6.47	184.69	4	0	228106	223900	234904	225875	264052	204226	260146	213426	223568	242033	177454	302884	228106	248900	213777	217168	261639	193805	209919	171512	267543	263844	223900	309223	234904	287186	120480	69369.1	296848	143571	253351	245124	188459	360848
FALSE	High	Master Protein	Q13144	Translation initiation factor eIF-2B subunit epsilon OS=Homo sapiens OX=9606 GN=EIF2B5 PE=1 SV=3	4	3	64	3	1	721	80.3	5.08	168.57	3	0	2.57852e+06	2.65297e+06	2.22395e+06	4.04583e+06	2.69472e+06	1.17498e+06	1.24115e+06	1.49915e+06	1.77427e+06	2.28549e+06	2.31243e+06	2.57852e+06	2.56352e+06	2.75599e+06	2.60143e+06	2.62076e+06	1.51301e+06	1.85427e+06	2.65297e+06	3.83551e+06	3.12379e+06	2.95875e+06	2.20876e+06	1.33531e+06	1.22463e+06	3.54005e+06	1.1219e+07	8.21675e+06	2.22395e+06	1.60504e+06	2.33065e+06	2.08778e+06	7.80609e+06	8.10521e+06
FALSE	High	Master Protein	E7ERK9	Translation initiation factor eIF-2B subunit delta OS=Homo sapiens OX=9606 GN=EIF2B4 PE=1 SV=1	10	3	101	3	1	544	59.7	9.42	260.57	3	0	143548	162469	174252	139431	157561	185495	232212	167210	157856	156911	139086	125452	196163	155823	140678	143548	162469	243024	184571	156404	131934	165385	73301.1	328307	225492	174252	117839	119433	255549	164330	228964	141308	153906	90377.8
FALSE	High	Master Protein	P49770	Translation initiation factor eIF-2B subunit beta OS=Homo sapiens OX=9606 GN=EIF2B2 PE=1 SV=3	5	1	58	1	1	351	39	6.16	169.6	1	0
FALSE	High	Master Protein	Q14232	Translation initiation factor eIF-2B subunit alpha OS=Homo sapiens OX=9606 GN=EIF2B1 PE=1 SV=1	7	1	7	1	1	305	33.7	7.33	25.9	1	0	22207	21161.9	15745.1	24580.2	24626.5	18842.2	23775.7	19725.9	27146.8	16928.6	24617.9	22853.4	17914.1		22604.4	21816.6	7984.18	29365.8	21423.6	13671.2	20903.5	25593.3				9998.51	31343.3		19553	12678.8	23717.1	31366.8	25474.6	28541.6
FALSE	High	Master Protein	Q8N442	Translation factor GUF1, mitochondrial OS=Homo sapiens OX=9606 GN=GUF1 PE=1 SV=1	2	1	4	1	1	669	74.3	8.59	9.2	1	0
FALSE	High	Master Protein	P29401	Transketolase OS=Homo sapiens OX=9606 GN=TKT PE=1 SV=3	41	17	1246	17	1	623	67.8	7.66	3907.31	17	0	2.71657e+07	3.48449e+07	2.37758e+07	2.10751e+07	2.624e+07	3.38929e+07	3.17648e+07	2.30093e+07	2.5398e+07	2.64359e+07	2.61033e+07	2.71657e+07	2.74612e+07	2.74776e+07	2.83948e+07	2.56371e+07	4.17352e+07	4.48976e+07	3.52481e+07	2.97669e+07	2.77563e+07	3.48449e+07	8.45456e+06	3.08856e+07	3.03384e+07	3.15026e+07	2.37758e+07	2.25963e+07	2.0344e+07	2.05042e+07	2.24936e+07	2.42659e+07	1.87595e+07	2.10214e+07
FALSE	High	Master Protein	P55072	Transitional endoplasmic reticulum ATPase OS=Homo sapiens OX=9606 GN=VCP PE=1 SV=4	62	35	1863	35	1	806	89.3	5.26	6268.98	35	0	2.0193e+07	1.82138e+07	1.76248e+07	1.58972e+07	1.79348e+07	1.96375e+07	2.21484e+07	1.79445e+07	2.06359e+07	1.86123e+07	2.0283e+07	1.88427e+07	2.06073e+07	2.0193e+07	1.81298e+07	2.07835e+07	2.00032e+07	1.82934e+07	1.79782e+07	1.82138e+07	1.94007e+07	1.77831e+07	9.36657e+06	2.23091e+07	2.11578e+07	1.85866e+07	1.682e+07	1.5574e+07	1.65659e+07	1.76248e+07	1.94564e+07	2.01309e+07	1.62698e+07	1.55331e+07
FALSE	High	Master Protein	Q9Y5S1	Transient receptor potential cation channel subfamily V member 2 OS=Homo sapiens OX=9606 GN=TRPV2 PE=1 SV=1	8	3	74	3	1	764	85.9	5.83	203.68	3	0	265554	335082	307438	148068	247903	268312	310682	173401	190784	320503	279459	275768	255997	194392	243843	265554	382311	247913	335082	212508	344408	244299	587119	491069	346943	447399	281216	197859	307438	244278	257286	240647	135865	144667
FALSE	High	Master Protein	O43493	Trans-Golgi network integral membrane protein 2 OS=Homo sapiens OX=9606 GN=TGOLN2 PE=1 SV=3	11	4	154	4	1	479	51	5.73	416.18	4	0	331691	346811	319633	351046	287979	360983	299614	336737	234035	423868	331691	358416	369278	297415	317433	263566	346811	188057	369534	288745	350637	316156	777405	343379	229276	411650	284476	261385	319633	387839	442979	249154	460052	243756
FALSE	High	Master Protein	P37802	Transgelin-2 OS=Homo sapiens OX=9606 GN=TAGLN2 PE=1 SV=3	77	13	1187	13	1	199	22.4	8.25	4295.39	13	0	4.35556e+07	3.96375e+07	3.1193e+07	5.43057e+07	3.88174e+07	4.08465e+07	3.44416e+07	5.93478e+07	3.93189e+07	4.78451e+07	4.42812e+07	4.44341e+07	4.29627e+07	4.19789e+07	4.35556e+07	4.13251e+07	3.81784e+07	3.70623e+07	4.21005e+07	4.55443e+07	3.96375e+07	4.40249e+07	1.42936e+07	3.65461e+07	3.1193e+07	2.73737e+07	2.63528e+07	2.90186e+07	3.48152e+07	4.13012e+07	5.71688e+07	5.61658e+07	4.99247e+07	4.50273e+07
FALSE	High	Master Protein	Q01995	Transgelin OS=Homo sapiens OX=9606 GN=TAGLN PE=1 SV=4	63	14	1596	14	1	201	22.6	8.84	4955.15	14	0	1.16555e+08	1.02637e+08	4.08609e+07	1.73445e+08	8.3768e+07	1.26856e+08	4.30891e+07	2.34998e+08	1.2331e+08	1.11947e+08	1.11408e+08	1.18965e+08	1.21522e+08	1.17847e+08	1.16555e+08	1.16248e+08	6.23209e+07	7.1015e+07	1.38384e+08	1.27435e+08	1.16921e+08	1.02637e+08	2.53997e+07	4.21408e+07	4.07796e+07	4.08609e+07	2.61474e+07	2.61079e+07	7.41018e+07	6.62824e+07	1.56003e+08	1.83846e+08	1.76383e+08	1.70556e+08
FALSE	High	Master Protein	Q15582	Transforming growth factor-beta-induced protein ig-h3 OS=Homo sapiens OX=9606 GN=TGFBI PE=1 SV=1	11	4	21	4	1	683	74.6	7.71	41	4	0	140743	120490	200548	166206	116094	119691	176067	29156.5	99805	174014	140743	144978	104112	141136	137160	100688	159923	136625	36350.4	120490	127587	86306	108866	199850	180898	97571.6	335948	304460	376446	200548	247171	107503	174441	181012
FALSE	High	Master Protein	O43294	Transforming growth factor beta-1-induced transcript 1 protein OS=Homo sapiens OX=9606 GN=TGFB1I1 PE=1 SV=2	24	5	187	5	1	461	49.8	7.03	659.28	5	0	307342	256519	211025	438837	269159	248796	202517	741144	325461	424605	653076	326088	260050	274648	307342	275234	160539	164365	256519	330407	314114	310152	202016	380661	211025	164468	114091	136869	384553	405983	497202	361358	374201	382531
FALSE	High	Master Protein	B2R7T2	Transforming growth factor beta OS=Homo sapiens OX=9606 PE=2 SV=1	6	2	32	2	1	414	47.7	8.53	66.75	2	0	105085	89732.5	49865.7	135348	80639.9	90857.8	49880	143621	94477.1	80482.1	90640	105085	91627.8	110247	105779	109114	60559.7	72675.6	150580	100904	88247.2	89732.5	238530	34509.8	47826.6	68398	49865.7	31713.3	215442	70231.5	168270	134086	119004	136623
FALSE	High	Master Protein	A0A024R0P8	Transforming growth factor beta OS=Homo sapiens OX=9606 GN=TGFB1 PE=3 SV=1	13	3	23	3	1	390	44.3	8.53	49.05	3	0	9590.77	16726.6	34544	15712	29474.1	13150.4	83365.9	13152.5	43706.9	32452.4	9590.77	8353.06	12515.7			7462.17		27827.8	11628.6	7483.87		24059.5		34544	100182			15702.6	41483.9	26010.4		6593.4		16854.8
FALSE	High	Master Protein	Q14392	Transforming growth factor beta activator LRRC32 OS=Homo sapiens OX=9606 GN=LRRC32 PE=1 SV=1	9	3	53	3	1	662	71.9	6.13	132.09	3	0	72483	59769.8	75779.2	46327.4	102164	64957.3	73443.3	51110.2	100525	156632	110663	64541.1	83051	23949.8	63820	72483	24474.4	33789.4	48804.7	74231.3	171619	123542	59769.8	61671.7	56312.6	79566	103109	21740	77007.4	75779.2	51836.4	42913.8	15591.1	20418.7
FALSE	High	Master Protein	O75410	Transforming acidic coiled-coil-containing protein 1 OS=Homo sapiens OX=9606 GN=TACC1 PE=1 SV=2	6	3	41	3	1	805	87.7	4.88	141.89	3	0	76555.8	70189.3	93959.1	66718.7	85026.4	108856	106176	87470.5	104446	93208.2	56297.2	67765.3	68836.6	76555.8	81301.4	89127.9	38158.5	108892	138712	70189.3	124970	66556.6	34321.4	106205	93959.1	126652	36337.2	26895.6	109366	59634.1	61096.4	89995.3	72858.4	49919.6
FALSE	High	Master Protein	Q13595	Transformer-2 protein homolog alpha OS=Homo sapiens OX=9606 GN=TRA2A PE=1 SV=1	5	1	12	1	1	282	32.7	11.27	36.81	1	0	63207.5	55924	54481.3	47792.8	76927.1	85118.3	66013.2	74608.6	66387.5	61332.7	63129.1	67860.7	70199.6	59978.2	63207.5	77114.9	53672.3	98864	49755.1	96303.6		58270.1	38729.8	53508.2	90953.3	23715.3		55472.2	27754.4	101579	38096.7	72224.3	29225.3	62877.4
FALSE	High	Master Protein	Q597H1	Transformation-related protein 14 OS=Homo sapiens OX=9606 GN=TRG14 PE=2 SV=1	18	4	96	4	1	394	42.8	5.82	262.57	4	0	1.05006e+06	961117	780445	1.13331e+06	962596	909598	965830	1.07575e+06	920425	979620	965841	1.06761e+06	1.05006e+06	1.09518e+06	1.08921e+06	950505	1.38552e+06	825604	961117	1.14274e+06	1.21812e+06	951813	573840	1.15301e+06	780445	1.1005e+06	751569	1.08155e+06	523138	628772	1.80457e+06	1.0637e+06	1.45404e+06	1.05204e+06
FALSE	High	Master Protein	P02786	Transferrin receptor protein 1 OS=Homo sapiens OX=9606 GN=TFRC PE=1 SV=2	16	10	201	1	1	760	84.8	6.61	581.17	10	0	98161.6	106274	192744	191886	156589	144260	302524	210009	175465	125628	118532	77723	93718.2	97035.8	98161.6	117570	20855.3				102139	110577	211930				143890	124317	398316	258186
FALSE	High	Master Protein	P25490	Transcriptional repressor protein YY1 OS=Homo sapiens OX=9606 GN=YY1 PE=1 SV=2	5	1	4	1	1	414	44.7	6.25	8.25	1	0	15846	14478.9	22295.2	15542.3	16206.2	12467.7	17033.4	9477.65	9515.99	15908.2	17165.4	20719.2	13272	15846	11932.5	13438.8	16632.4			15016.1	9460.12	13960.8		35768	17901.9	18574.7	56835.9		15434.3	26761	15542.3		14971
FALSE	Medium	Master Protein	A0A2P9APK7	Transcriptional regulatory protein CusR OS=Homo sapiens OX=9606 GN=cusR PE=4 SV=1	14	1	1	1	1	239	26.6	6.44	2.88	1	0
FALSE	High	Master Protein	P46937	Transcriptional coactivator YAP1 OS=Homo sapiens OX=9606 GN=YAP1 PE=1 SV=2	24	6	163	6	1	504	54.4	5.17	474.16	6	0	442451	368562	452896	423509	405216	439837	407019	424012	305667	438839	442451	439721	461401	424551	516518	458401	479460	270996	328556	595627	407463	368562	67512.5	776750	549400	452896	182424	427996	374790	649055	560065	336743	404228	134256
FALSE	High	Master Protein	Q96QR8	Transcriptional activator protein Pur-beta OS=Homo sapiens OX=9606 GN=PURB PE=1 SV=3	18	2	50	2	1	312	33.2	5.43	173.55	2	0	287938	229073	381810	261869	285047	198319	275228	195680	221527	175816	245350	288229	287938	347446	286967	332721	322173	162180	229767	228696	293840	201804	229073	476486	360861	403975		238750	314816	453422	307947	147380	274733	101746
FALSE	High	Master Protein	Q00577	Transcriptional activator protein Pur-alpha OS=Homo sapiens OX=9606 GN=PURA PE=1 SV=2	21	5	124	5	1	322	34.9	6.44	373.75	5	0	632710	549862	707859	552716	559283	595883	901432	700193	570678	441111	582666	729488	530493	636528	671220	632710	639963	548456	549862	874707	582576	465028	374744	707859	653299	867013	596127	486901	726786	898155	561522	680421	503347	544048
FALSE	Medium	Master Protein	Q00403	Transcription initiation factor IIB OS=Homo sapiens OX=9606 GN=GTF2B PE=1 SV=1	4	1	4	1	1	316	34.8	8.35	7.61	1	0	19781.5	20112.6	24807.1	16761.6	19763.1	21236.7	27488.7	20284.4	28609.4	19701.7		25489.4		19829.3	19655.7	19781.5		19013.7	17606.8	20112.6	23274.5	23625.5		24807.1	30447.8					18423	20083.3		13635.9
FALSE	High	Master Protein	P52655	Transcription initiation factor IIA subunit 1 OS=Homo sapiens OX=9606 GN=GTF2A1 PE=1 SV=1	5	1	2	1	1	376	41.5	4.55	7.02	1	0	11965.6	13344.4	46123.7	9584.47	21916.4	30702.7	21605.9	15440.4	23491.8	10075	47743.7	14471.2	11258.5	12717.2	10350.5		22419.7	13344.4	9053.96	8402.63			16819.3		39762.7				53502.2			9302.39
FALSE	High	Master Protein	Q04206	Transcription factor p65 OS=Homo sapiens OX=9606 GN=RELA PE=1 SV=2	3	1	5	1	1	551	60.2	5.68	8.64	1	0	40328.6	31378.9	32479.1	46499.9	53674.8	36846.5	50476.7	48511	61986.8	45363.3	47529	28551	41749.4	40328.6	31498.7	39808.1	14882.2	35369.7		31378.9	14573.3	45507.8		19863.1	54725.4		20798.3	62106.8	24478.4	43094.9	20907.6	59474.7		55135.8
FALSE	High	Master Protein	A0A024R120	Transcription factor CP2, isoform CRA_a OS=Homo sapiens OX=9606 GN=TFCP2 PE=4 SV=1	7	2	39	1	1	502	57.2	5.8	121.47	2	0	40737.2	52965.9	56569.7	69820.2	55354.5	33107.8	52471.1	47143.2	47959.8	78718		41909.1	57166.3	39598.2	37095	35563.6	52965.9	28031.6	64611.8					70170.8	40965.9	72503				45604.9
FALSE	High	Master Protein	P20290	Transcription factor BTF3 OS=Homo sapiens OX=9606 GN=BTF3 PE=1 SV=1	35	3	148	3	1	206	22.2	9.38	370.8	3	0	727525	496469	961622	517859	707222	699323	792539	563435	493406	739324	624923	632564	648305	727525	755939	737580	780050	414869	496469	828603	700854	471095	162266	1.46809e+06	1.09483e+06	961622	248397	896152	723124	1.33009e+06	753671	318103	563768	240104
FALSE	High	Master Protein	Q96K17	Transcription factor BTF3 homolog 4 OS=Homo sapiens OX=9606 GN=BTF3L4 PE=1 SV=1	34	3	133	3	1	158	17.3	6.35	395.83	3	0	773249	539614	642393	669216	604221	757847	847963	873564	867620	564408	773249	769609	772567	816713	795621	826354	433383	636996	504748	737172	524823	554821		771148	905496	370731	452505	623492	642393	1.18303e+06	678928	1.0006e+06	520146	659643
FALSE	Medium	Master Protein	B7WNT5	Transcription factor 7 (T-cell specific, HMG-box), isoform CRA_c OS=Homo sapiens OX=9606 GN=TCF7 PE=1 SV=1	3	1	3	1	1	481	52	7.94	1.73	1	0
FALSE	High	Master Protein	Q9BQ70	Transcription factor 25 OS=Homo sapiens OX=9606 GN=TCF25 PE=1 SV=1	2	1	4	1	1	676	76.6	6.35	7.52	1	0			14706.8		9025.46	7184.92		7944.22																8241.19				26245.1
FALSE	High	Master Protein	Q7KZ85	Transcription elongation factor SPT6 OS=Homo sapiens OX=9606 GN=SUPT6H PE=1 SV=2	2	1	6	1	1	1726	198.9	4.91	20.35	1	0
FALSE	High	Master Protein	O00267	Transcription elongation factor SPT5 OS=Homo sapiens OX=9606 GN=SUPT5H PE=1 SV=1	2	1	3	1	1	1087	120.9	5.06	8.18	1	0		15621.7	15297.2	11906.5	20151.2												15621.7		11572.9		19333.1			37213.9	14267.6	10352.1			15297.2	21144.2	23132.7		8335.11
FALSE	Medium	Master Protein	Q5H9L2	Transcription elongation factor A protein-like 5 OS=Homo sapiens OX=9606 GN=TCEAL5 PE=1 SV=1	4	1	14	1	1	206	23.3	4.81	27.2	1	0	45899.3	58649.1	35407.6	43591	40864.8	63559.9	69544.7	54747.4	60331.6	15074.4	44686.6	45899.3	52310.4	43896.4	52954.8	58020	66852.3	75930.9	58760.6	56931.9	55452.5	58649.1	25519.4	35407.6	56655.7	30672.4	30202.1	26465.5	40511.7	44901.5	41196.9	67736.2	36261.4	48768.5
FALSE	High	Master Protein	Q96EI5	Transcription elongation factor A protein-like 4 OS=Homo sapiens OX=9606 GN=TCEAL4 PE=1 SV=2	7	1	18	1	1	215	24.6	5.2	28.03	1	0	20580.9		29372.9	17714.1	23789.4	21976	24661.8	16303.5	24923	19842.4	13909.2	17033.8	21632.6	22236.8	20580.9	25188.1								29372.9	67732.4	57277.3	42413.4	19227.5	24250.4	19991.3	17714.1	6184.13	13228	11423.2
FALSE	High	Master Protein	A0A1W2PPZ5	Transcription elongation factor A protein 1 OS=Homo sapiens OX=9606 GN=TCEA1 PE=1 SV=1	14	4	71	4	1	301	33.9	8.38	129.59	4	0	413304	352416	456291	415616	350924	370366	517048	556934	453327	454832	413304	405912	391805	413308	389222	439377	344684	411085	352416	363466	374800	344898	243823	391717	456291	509047	251251	199662	508904	479371	401293	443669	299886	301360
FALSE	High	Master Protein	Q9NPA8	Transcription and mRNA export factor ENY2 OS=Homo sapiens OX=9606 GN=ENY2 PE=1 SV=1	17	1	58	1	1	101	11.5	9.33	124.71	1	0	81214.6	113697	92279.4	78031.3	97167.9	79018	85911.4	63313.6	68952.4	258869	100938	100009	70712.2	81214.6	71189.4	81100	135610	75653.2	117602	89530	156862	109921		140540	92279.4	148495	94419.9	57198.3	88274.9	74208.7	107335	66271.6	105357	69039.6
FALSE	High	Master Protein	P37837	Transaldolase OS=Homo sapiens OX=9606 GN=TALDO1 PE=1 SV=2	34	12	515	12	1	337	37.5	6.81	1503.02	12	0	9.61097e+06	1.02644e+07	1.08366e+07	8.23963e+06	8.91565e+06	1.00179e+07	1.34665e+07	8.00651e+06	9.33259e+06	1.07525e+07	1.06184e+07	9.70896e+06	9.52664e+06	9.03439e+06	9.61097e+06	9.06271e+06	1.18682e+07	1.21582e+07	1.00884e+07	9.3111e+06	1.07959e+07	1.02644e+07	3.45504e+06	1.13604e+07	9.92345e+06	1.09731e+07	1.30673e+07	1.00594e+07	1.08366e+07	1.00221e+07	8.87276e+06	9.14708e+06	7.6507e+06	7.06334e+06
FALSE	High	Master Protein	Q96EM0	Trans-3-hydroxy-L-proline dehydratase OS=Homo sapiens OX=9606 GN=L3HYPDH PE=1 SV=2	26	5	123	5	1	354	38.1	6.68	409.91	5	0	376452	266210	302224	349044	346349	282496	396068	448308	415930	439074	374151	592675	372223	440935	376452	338045	275658	252913	269283	239890	312517	266210	253382	337039	302224	248243	131481	285964	452618	329835	392930	350745	313081	209823
FALSE	High	Master Protein	O14545	TRAF-type zinc finger domain-containing protein 1 OS=Homo sapiens OX=9606 GN=TRAFD1 PE=1 SV=1	2	1	7	1	1	582	64.8	5.29	21.16	1	0	23257.4	28008.8	23242.2	24636.2	25920.2	25099.6	32551	19050.4	23873.2	27694.9	24858.4	22895.6	19772.3	29404.5	23257.4	18719	29455.7		32916.5	16591.6	28008.8	18916.9		36529.1	17960.6	28454.9	18984.5		29941	18091.4	29270.5	24687.1	26160.9	14962.4
FALSE	High	Master Protein	A0A087WWM0	Trafficking protein particle complex subunit OS=Homo sapiens OX=9606 GN=TRAPPC3 PE=1 SV=1	11	2	12	2	1	188	21.2	5.06	28.9	2	0	108516	96810.3	136470	100703	123012	94294.6	107970	75618.2	90611	108516	99491.7	98609.8	116210	106523	113996	126817	138513	67159.3	96810.3	136351	112330	80312.7	49389	196211	136470	141106	70178.1	117507	116393	176026	148011	68426.8	96957.7	37765.1
FALSE	High	Master Protein	Q86SZ2	Trafficking protein particle complex subunit 6B OS=Homo sapiens OX=9606 GN=TRAPPC6B PE=1 SV=1	7	1	3	1	1	158	18	8.68	6.6	1	0	23017.2	96678.9					81653.3	155952	48669.2	23017.2								43786.9		96678.9		333569
FALSE	High	Master Protein	Q9Y296	Trafficking protein particle complex subunit 4 OS=Homo sapiens OX=9606 GN=TRAPPC4 PE=1 SV=1	4	1	20	1	1	219	24.3	6.21	43.03	1	0	912343	875414	840058	1.0064e+06	931267	859646	1.05266e+06	908966	1.01465e+06	884871	912343	861168	936067	831871	955932	950534	846138	875414	1.28456e+06	646624	983978	828036	1.61303e+06	840058	842971	944854	766493	400379	1.08196e+06	488710	1.03855e+06	1.07761e+06	888996	975250
FALSE	High	Master Protein	Q8WVT3	Trafficking protein particle complex subunit 12 OS=Homo sapiens OX=9606 GN=TRAPPC12 PE=1 SV=3	1	1	2	1	1	735	79.3	4.91	5.2	1	0	45814.4	35119.9	57429.4	88773.5	77231.5	46310.7	54445.8	61097.4	81023.4	45814.4		32730.2				60803.5	35119.9							49102.1	67169
FALSE	High	Master Protein	Q9UKE5	TRAF2 and NCK-interacting protein kinase OS=Homo sapiens OX=9606 GN=TNIK PE=1 SV=1	3	3	56	1	1	1360	154.8	7.17	184.12	3	0
FALSE	High	Master Protein	Q12888	TP53-binding protein 1 OS=Homo sapiens OX=9606 GN=TP53BP1 PE=1 SV=2	10	12	173	12	1	1972	213.4	4.7	406.24	12	0	489774	534356	757763	310548	557793	729050	708082	264293	518894	606527	639830	472787	441042	464692	564244	489774	616478	501751	532170	536552	589748	506596		784511	757763	4.11979e+06	389215	486151	813326	692903	425113	620246	243554	257232
FALSE	High	Master Protein	O94842	TOX high mobility group box family member 4 OS=Homo sapiens OX=9606 GN=TOX4 PE=1 SV=1	2	1	1	1	1	621	66.2	5.06	2.66	1	0	39916.3	11841.2		11515.9	19219.7	12825.5	27047.4	12648.4	27579.5			22071.3			39916.3	41154.6			8549.92		13925.7	11841.2										28828.4	9361.36
FALSE	High	Master Protein	Q8NFQ8	Torsin-1A-interacting protein 2 OS=Homo sapiens OX=9606 GN=TOR1AIP2 PE=1 SV=1	16	4	82	4	1	470	51.2	4.96	187.2	4	0	398217	396460	344125	354102	354244	428511	431659	394889	416022	407053	407527	380030	363971	399617	398217	368344	326484	349344	524192	413990	396460	456418	331970	371802	347417	361923	291603	272561	344125	327336	413946	432263	354716	353490
FALSE	High	Master Protein	Q5JTV8	Torsin-1A-interacting protein 1 OS=Homo sapiens OX=9606 GN=TOR1AIP1 PE=1 SV=2	25	10	218	2	1	583	66.2	8.18	590.45	10	7	913130	944304	1.17187e+06	814823	849216	824776	1.13284e+06	854688	907021	1.09928e+06	876763	972252	913130	881996	948157	875068	1.23574e+06	1.15839e+06	774663	521095	1.04849e+06	944304	344470	1.49039e+06	1.18899e+06	632124	557003	881590	1.19603e+06	1.17187e+06	1.01327e+06	1.12681e+06	553570	397229
FALSE	High	Master Protein	J3KN66	Torsin-1A-interacting protein 1 OS=Homo sapiens OX=9606 GN=TOR1AIP1 PE=1 SV=1	23	9	162	1	1	599	67.8	7.9	446.79	9	0	85970.5	106656	116109	82841.6	107386	138172	146088	128100	105595	69632.5	84296.9	108837	85253.4	85970.5	96759.8	106505			192947	138503	83538.7	106656	98330.4			236635		85854	134070	100555			125013	189600
FALSE	High	Master Protein	B4DGM9	Torsin family 1, member A (Torsin A), isoform CRA_a OS=Homo sapiens OX=9606 GN=TOR1A PE=2 SV=1	8	3	41	3	1	364	40.8	7.99	87.4	3	0	151084	159632	165056	131594	143174	178835	197612	154712	183331	180469	96533.3	141523	255401	131173	156074	151084	186946	159632	212521	136366	136546	130010	276766	157430	165056	248236	138826	121826	250280	186659	133942	192805	129288	100448
FALSE	High	Master Protein	Q6ZVM7	TOM1-like protein 2 OS=Homo sapiens OX=9606 GN=TOM1L2 PE=1 SV=1	8	3	25	3	1	507	55.5	4.79	35.36	3	0	454544	328927	386810	462608	413316	400495	280728	519278	477632	442564	454544	456602	442974	485608	481710	448158	310359	358634	343591	304624	328927	377732	226877	386810	448748	318675	369760	360236	460967	476501	434059	510435	414375	485064
FALSE	High	Master Protein	Q6FIE9	TOLLIP protein OS=Homo sapiens OX=9606 GN=TOLLIP PE=1 SV=1	20	4	218	4	1	274	30.3	5.97	635.32	4	0	642235	512766	675827	565796	702564	440024	662777	538287	661405	573128	666334	692437	618095	643687	642235	557969	441961	473487	671612	507990	785637	619116	512766	660801	608126	833695	721562	656097	764829	675827	567536	524032	577794	433311
FALSE	High	Master Protein	Q96T67	TOB3 OS=Homo sapiens OX=9606 PE=2 SV=1	14	6	189	2	1	578	65.1	9.33	465.9	6	0	198426	262190	257164	111060	159550	246514	302935	113620	131169	194330	207142	198426	187680	207288	192464	211200	195346	262190	296070	279430	221078	287593	37231.3	315666	328655	257164	186235	184699	245290	266523	159451	141030	119078	109848
FALSE	High	Master Protein	Q4LE60	TNPO2 variant protein (Fragment) OS=Homo sapiens OX=9606 GN=TNPO2 variant protein PE=2 SV=1	3	3	48	1	1	1051	117.6	5.64	120.99	3	0	36999.8	31830.2	35626.1	42763.6	37034.5	33754.7	35981.6	45895.7	43104.3	34955.3	41835.9	36999.8	39808.3	34687.3	38623.6	35620.9	29760.5	34043.8	35308.8	29645	48469.2	27517.5		31890.4	35626.1	18753.2	56167.7	8300.55	54428.2	36274.1	51623.4	43644.5	37211	36910.1
FALSE	High	Master Protein	Q59EK6	TNF receptor-associated protein 1 variant (Fragment) OS=Homo sapiens OX=9606 PE=3 SV=1	19	8	234	8	1	703	79.9	8.21	744.76	8	0	756013	1.06116e+06	1.08917e+06	362561	509766	1.21023e+06	1.05953e+06	399075	538787	771574	797084	693437	713870	756013	853011	698157	1.0792e+06	704708	1.06116e+06	1.01279e+06	1.23187e+06	1.20891e+06	289088	1.12983e+06	1.17955e+06	881665	617040	1.08501e+06	1.08917e+06	1.27499e+06	424299	317349	387301	393288
FALSE	High	Master Protein	Q13077	TNF receptor-associated factor 1 OS=Homo sapiens OX=9606 GN=TRAF1 PE=1 SV=1	12	2	14	2	1	416	46.1	6.11	27.4	2	0	72473.8	15013.7	31358.9	63201.8	35628.5	13860.9	30352.8	44827.8	35707.1	72473.8	20572.3	25264	21338.7	89376.3	87101.5	82400.3	14928.1	9920.11	47973.7	12485.6		15099.9	55134.1	49010.6	46425.6				13481.2	21181.9	16826.2	144299	45021.5	157705
FALSE	High	Master Protein	Q4LE33	TNC variant protein (Fragment) OS=Homo sapiens OX=9606 GN=TNC variant protein PE=2 SV=1	21	29	467	1	1	2233	244.2	4.94	1382.69	29	0	23761.9	21062.5	24872.7	34011.7	33651.7	46357	25499.3	26732.3	26266.9	16633.2	30448	23761.9	21875.7	24432.5	19616.6	26147.6	21062.5	21950.1		11001.6		11848.3	204992	7439.01	20163.4				158392	30681.9
FALSE	High	Master Protein	Q0P5N8	TMSB4X protein (Fragment) OS=Homo sapiens OX=9606 GN=TMSB4X PE=2 SV=1	19	1	3	1	1	70	7.8	8.13	6.59	1	0	38887.5	62414.7	28515.9	24495.3	45546.7	30055.3	21051.2	10458.3	31789	29079.2	38890.4	41016.5	31527.1	38887.5	42729.7	35875.7	177563	13636.9	62414.7	57207.1	55879	76652.2	119236	100059	6804.74	170871	26208.8	31026	11856.8		22361.7		44219.6	25196.7
FALSE	High	Master Protein	B2R8Y9	Tissue factor pathway inhibitor OS=Homo sapiens OX=9606 PE=2 SV=1	3	1	6	1	1	304	35	8.25	13.06	1	0	68872.7	21776.4	177368	18792.4	50374.7	18488.6	191639	10338.7	45130.7	58937.2	67086.5	71605.9	68872.7	71267.4	64685.1	74865.9	20654.4	21776.4	17945.6	16312.9	28167.5	30714.1	83408.1	192253	177368	175564	217162	122068	261507	144623	19805.1	19388.8	18792.4
FALSE	High	Master Protein	P04066	Tissue alpha-L-fucosidase OS=Homo sapiens OX=9606 GN=FUCA1 PE=1 SV=4	8	3	52	3	1	466	53.7	6.84	184.37	3	0	169650	76785.9	89134.9	167225	220869	77799	119154	237307	242977	204075	169650	165560	175241	174809	155600	163656	53136.8	88349	60365.4	76785.9	66981.2	82986.9	176777	89134.9	101402	56585.4	35227.5	101292	70570.1	128929	174163	259788	85225.1	117677
FALSE	High	Master Protein	O75663	TIP41-like protein OS=Homo sapiens OX=9606 GN=TIPRL PE=1 SV=2	20	3	76	3	1	272	31.4	5.91	221.41	3	0	468820	420675	361345	187009	438070	464231	608667	427349	455341	436368	499054	434035	529978	501493	468820	446142	225867	467664	437446	461948	398441	420675	144092	532814	534835	478197	279653	39229.4	361345	354102	456212	127074	199206	105912
FALSE	High	Master Protein	Q5JTD0	Tight junction-associated protein 1 OS=Homo sapiens OX=9606 GN=TJAP1 PE=1 SV=1	2	1	6	1	1	557	61.8	5.97	11.66	1	0			12941.8	9988.41	9244.69		10326.2	7412.48																12941.8	10806.4					17137.7	12615.5
FALSE	High	Master Protein	A0A024R233	Tight junction protein 2 (Zona occludens 2), isoform CRA_a OS=Homo sapiens OX=9606 GN=TJP2 PE=3 SV=1	9	6	128	6	1	1190	133.9	7.4	432.47	6	0	430764	492994	299486	270354	472549	587316	465448	285937	485579	435631	349243	429306	463070	469367	423549	430764	654173	630471	657455	405325	492994	457786	209313	514597	439048	747484	299486	275924	275357	215083	356927	285549	309381	297434
FALSE	High	Master Protein	G3V1L9	Tight junction protein 1 (Zona occludens 1), isoform CRA_a OS=Homo sapiens OX=9606 GN=TJP1 PE=1 SV=1	12	15	384	15	1	1768	197.3	6.67	1021.06	15	0	981541	1.01963e+06	962759	939598	1.04722e+06	924831	990619	1.08498e+06	1.10181e+06	1.04271e+06	965367	973057	949116	1.03341e+06	1.04247e+06	981541	856535	839066	1.06804e+06	1.01963e+06	1.07589e+06	1.02712e+06	695940	1.03101e+06	980325	1.05374e+06	721057	688909	962759	942947	1.04328e+06	900920	979937	558800
FALSE	High	Master Protein	P05543	Thyroxine-binding globulin OS=Homo sapiens OX=9606 GN=SERPINA7 PE=1 SV=2	11	4	184	4	1	415	46.3	6.3	497.3	4	0	585290	664988	530848	1.13066e+06	654123	186969	311568	309614	377081	449050	582313	613043	587393	600429	575948	585290	301712	388843	806405	540273	688194	664988	1.24872e+06	222454	204351	980282	3.85152e+06	2.60571e+06	518503	530848	535526	496798	2.38715e+06	2.49984e+06
FALSE	Medium	Master Protein	Q59GA2	Thyrotropin receptor (Fragment) OS=Homo sapiens OX=9606 GN=TSHR PE=2 SV=1	3	1	3	1	1	770	87.5	7.18	4.48	1	0
FALSE	High	Master Protein	Q15643	Thyroid receptor-interacting protein 11 OS=Homo sapiens OX=9606 GN=TRIP11 PE=1 SV=3	4	5	41	5	1	1979	227.4	5.26	82.7	5	0	365402	339963	266437	369578	336236	366796	324584	420476	382092	254071	363322	365402	388739	360894	384489	389099	368222	424638	363243	339963	318468	338885	186059	352975	357571	241477	186063	168399	266437	284887	428770	408709	325218	373833
FALSE	High	Master Protein	Q9Y2W1	Thyroid hormone receptor-associated protein 3 OS=Homo sapiens OX=9606 GN=THRAP3 PE=1 SV=2	10	7	188	7	1	955	108.6	10.15	557.58	7	0	933433	1.06281e+06	1.08155e+06	816476	819303	937466	1.05553e+06	780698	813091	992817	781933	939899	933433	899284	992357	882692	1.45102e+06	1.06088e+06	1.49969e+06	1.06281e+06	347189	984831	1.5784e+06	1.63733e+06	1.39675e+06	1.08155e+06	590313	767180	1.51166e+06	853077	1.02064e+06	813948	1.05171e+06	697110
FALSE	High	Master Protein	A0A024RBE7	Thymopoietin, isoform CRA_c OS=Homo sapiens OX=9606 GN=TMPO PE=4 SV=1	25	7	157	3	1	454	50.6	9.38	492.5	7	4	456338	382357	569893	410548	484895	406727	524143	385327	589129	574983	499383	445889	423110	456338	422390	456369	417977	466409	381422	508760	353608	382357	229181	604303	793835	489390	458776	569893	432049	605684	350580	397989	474008	458298
FALSE	High	Master Protein	A0A024R3M1	Thymocyte nuclear protein 1, isoform CRA_a OS=Homo sapiens OX=9606 GN=THYN1 PE=4 SV=1	9	1	5	1	1	225	25.7	9.25	12.37	1	0	19049	18968.4	26257	18602.4	21443.4	6577.22	9579.49	9846.73	13352	19053.3		19044.7		25093.4		18089.8		8669.15			29685.4	18968.4		30924.2	8715.85				22294.2	48685.7
FALSE	High	Master Protein	B2RBL3	Thymidine phosphorylase OS=Homo sapiens OX=9606 PE=2 SV=1	26	11	129	11	1	482	49.9	5.53	371.3	11	0	1.24616e+06	628612	2.32006e+06	579543	1.09676e+06	1.16143e+06	2.24298e+06	749359	1.29978e+06	1.24616e+06	1.20145e+06	1.38392e+06	1.34758e+06	1.2521e+06	1.24314e+06	1.23541e+06	523714	574041	628612	747764	867287	900409	510230	2.32006e+06	2.32651e+06	2.78489e+06	1.4356e+06	2.00751e+06	1.68627e+06	2.35275e+06	593530	740377	306370	519286
FALSE	High	Master Protein	E9PNQ8	Thy-1 membrane glycoprotein (Fragment) OS=Homo sapiens OX=9606 GN=THY1 PE=1 SV=1	24	3	122	3	1	165	18.2	9.16	374.24	3	0	494259	416922	237462	682574	337502	34095.6	665317	582782	435604	236039	494259	534093	343896	561837	658724	383568	221399	304152	450743	890235	461338	237386	416922	28497	85440.8		265600		292124	237462	671586	186222	693742	522713
FALSE	High	Master Protein	P35443	Thrombospondin-4 OS=Homo sapiens OX=9606 GN=THBS4 PE=1 SV=2	8	5	93	3	1	961	105.8	4.68	197.39	5	2	856725	812654	1.64666e+06	1.07099e+06	640340	293916	1.07815e+06	353475	428110	785558	874230	856725	850652	820575	878523	871994	506127	475730	1.05002e+06	723333	884949	812654	3.89682e+06	943734	832954	2.39048e+06	4.44699e+06	3.61239e+06	1.64666e+06	853733	516287	511007	2.07346e+06	2.01303e+06
FALSE	High	Master Protein	P35442	Thrombospondin-2 OS=Homo sapiens OX=9606 GN=THBS2 PE=1 SV=2	12	10	272	10	1	1172	129.9	4.83	726.4	10	0	966782	1.17113e+06	1.81777e+06	882631	1.28451e+06	415920	1.66368e+06	440492	695343	836226	966782	839923	891282	1.03624e+06	979454	1.05336e+06	483654	630023	1.45698e+06	1.17113e+06	1.48182e+06	1.5218e+06	583015	1.52485e+06	1.4376e+06	2.22215e+06	1.87557e+06	1.98595e+06	1.81777e+06	967159	578178	551811	960489	828201
FALSE	High	Master Protein	A0A024R9Q1	Thrombospondin 1, isoform CRA_a OS=Homo sapiens OX=9606 GN=THBS1 PE=4 SV=1	22	22	990	22	1	1170	129.3	4.94	2794.18	22	0	8.99645e+06	9.53641e+06	1.3108e+07	9.58702e+06	5.62749e+06	5.47921e+06	1.5896e+07	6.20027e+06	5.85798e+06	8.4536e+06	9.48211e+06	8.99645e+06	8.79989e+06	9.12677e+06	8.58316e+06	9.08987e+06	5.09276e+06	5.93779e+06	1.07695e+07	1.14001e+07	8.16864e+06	9.53641e+06	1.57605e+07	1.02352e+07	1.05044e+07	1.3108e+07	2.01543e+07	2.66799e+07	1.68743e+07	1.16167e+07	6.48331e+06	6.63764e+06	9.93098e+06	1.01472e+07
FALSE	High	Master Protein	P26639	Threonine--tRNA ligase, cytoplasmic OS=Homo sapiens OX=9606 GN=TARS PE=1 SV=3	21	12	283	12	1	723	83.4	6.67	821.72	12	0	2.09645e+06	1.74959e+06	1.88428e+06	2.56873e+06	1.86648e+06	1.80667e+06	2.05265e+06	2.38193e+06	1.88649e+06	2.31735e+06	2.09645e+06	2.23161e+06	2.26208e+06	1.98007e+06	2.02584e+06	1.87825e+06	1.88567e+06	1.74959e+06	1.94994e+06	1.82893e+06	1.70841e+06	1.66269e+06	1.05747e+06	2.11417e+06	2.06573e+06	1.88428e+06	1.26954e+06	1.71953e+06	3.04528e+06	1.81553e+06	2.63304e+06	2.5881e+06	2.10701e+06	2.3823e+06
FALSE	High	Master Protein	Q8IYQ7	Threonine synthase-like 1 OS=Homo sapiens OX=9606 GN=THNSL1 PE=1 SV=2	7	3	27	3	1	743	83	7.12	64.74	3	0	54066.3	70293.9	83444.2	20273.3	46901.7	66664.9	84635	25809	51884.2	31232.5	54066.3	53975.8	56920.7	52252	59121	59514.1	46198.4	70293.9	70598.3	56120.3	70318.3	75958.5	20945.2	83444.2	89486.2	92846.8	58901.1	37074.9	98823.8	70248.5	22167.4	23721.7	19132	18304.4
FALSE	High	Master Protein	E9PB61	THO complex subunit 4 OS=Homo sapiens OX=9606 GN=ALYREF PE=1 SV=1	19	3	193	3	1	264	27.5	11.05	713.8	3	0	625180	741083	934008	459637	766456	714735	813134	504748	534590	625180	740833	768810	682967	601552	603777	560520	1.0364e+06	713701	743263	741083	939411	357650	118819	1.15047e+06	800180	865631	359542	953203	934008	1.07788e+06	674440	320962	756884	206407
FALSE	High	Master Protein	Q16762	Thiosulfate sulfurtransferase OS=Homo sapiens OX=9606 GN=TST PE=1 SV=4	23	5	317	5	1	297	33.4	7.25	990.59	5	0	2.73789e+06	2.61893e+06	3.76508e+06	1.62724e+06	2.60509e+06	2.71531e+06	4.37886e+06	1.78002e+06	2.57523e+06	2.40037e+06	2.79621e+06	2.73789e+06	2.64328e+06	2.97049e+06	2.75881e+06	2.71834e+06	2.16261e+06	2.11259e+06	3.37475e+06	2.95857e+06	2.81374e+06	2.61893e+06	1.50115e+06	4.75989e+06	3.76508e+06	4.21799e+06	2.49368e+06	2.34055e+06	3.11868e+06	3.8226e+06	2.34721e+06	2.05124e+06	1.3429e+06	1.1988e+06
FALSE	Medium	Master Protein	Q9H1E5	Thioredoxin-related transmembrane protein 4 OS=Homo sapiens OX=9606 GN=TMX4 PE=1 SV=1	3	1	1	1	1	349	38.9	4.37	2.67	1	0	136156	106481	91212.3	100317	116350	112735	165272	134695	169939	102219	82655.3	110041	144792	153023	136156	144642	71147.1	126484	94986.9	112932	100440	112885		75089.4	162868	53675.9	90092.7	115862	91212.3	118831	98158.6	177497	61328.7	102523
FALSE	High	Master Protein	Q9H3N1	Thioredoxin-related transmembrane protein 1 OS=Homo sapiens OX=9606 GN=TMX1 PE=1 SV=1	15	4	158	4	1	280	31.8	4.98	436.97	4	0	1.30022e+06	1.35895e+06	1.38851e+06	1.02891e+06	1.27385e+06	1.26575e+06	1.68559e+06	1.16308e+06	1.41079e+06	1.1693e+06	1.24844e+06	1.30589e+06	1.30022e+06	1.27092e+06	1.31956e+06	1.31753e+06	1.37773e+06	1.35895e+06	1.43679e+06	1.01158e+06	1.09627e+06	1.2462e+06	1.53271e+06	1.63802e+06	1.49579e+06	1.81187e+06	1.03484e+06	877177	1.38851e+06	1.21572e+06	1.18633e+06	1.27636e+06	1.09671e+06	979827
FALSE	Medium	Master Protein	P83876	Thioredoxin-like protein 4A OS=Homo sapiens OX=9606 GN=TXNL4A PE=1 SV=1	13	1	1	1	1	142	16.8	5.85	2.06	1	0	7655.48		10884.5		7076.83	6762	13155.4	13224.8	11521.8		8245.45			7107.73															10884.5
FALSE	High	Master Protein	O43396	Thioredoxin-like protein 1 OS=Homo sapiens OX=9606 GN=TXNL1 PE=1 SV=3	38	8	237	8	1	289	32.2	4.96	680.52	8	0	960982	1.09484e+06	1.34695e+06	713441	1.12024e+06	1.10648e+06	1.39826e+06	840649	971960	1.03161e+06	1.04495e+06	909037	960982	997518	908250	946311	1.31329e+06	1.00645e+06	1.09484e+06	1.24264e+06	1.1933e+06	851159	384601	1.85862e+06	1.34695e+06	1.3091e+06	964711	879825	1.52354e+06	1.55001e+06	1.07171e+06	707688	639369	488897
FALSE	High	Master Protein	P30048	Thioredoxin-dependent peroxide reductase, mitochondrial OS=Homo sapiens OX=9606 GN=PRDX3 PE=1 SV=3	40	7	355	7	1	256	27.7	7.78	1105.77	7	0	8.4721e+06	1.05945e+07	1.04932e+07	4.73529e+06	6.27205e+06	1.12956e+07	1.2759e+07	5.16666e+06	7.07502e+06	8.61556e+06	9.00039e+06	9.13135e+06	8.4721e+06	8.44533e+06	8.10878e+06	8.29717e+06	8.47698e+06	1.0708e+07	1.0322e+07	1.08021e+07	1.05945e+07	1.0852e+07	5.07174e+06	1.07851e+07	1.13479e+07	9.06779e+06	8.36291e+06	7.04053e+06	1.15389e+07	1.04932e+07	4.96208e+06	6.21537e+06	3.98729e+06	4.51886e+06
FALSE	High	Master Protein	Q9NNW7	Thioredoxin reductase 2, mitochondrial OS=Homo sapiens OX=9606 GN=TXNRD2 PE=1 SV=3	6	2	51	1	1	524	56.5	7.5	140.61	2	1	77907.6	106004	93527.7	46405.9	69090.8	130094	157339	41715.9	86559.3	76789.8	73645	77907.6	86976.9	92489.8	92264.2	63778	74557.6	61198.2	108470	106004	107537	138176	42125.8	86896.4	93527.7	145724	142748	145573	80598.8	84488.1	16237.5	51906.3	48269.4	44614.4
FALSE	High	Master Protein	Q59ET7	Thioredoxin reductase 2 isoform 1 variant (Fragment) OS=Homo sapiens OX=9606 PE=2 SV=1	6	2	6	1	1	511	55.2	7.34	18.93	2	0		17350.1	28646.2	19121.9	23152.3	27723.8	32083.4		14871.9									17350.1						33020.4	28907.1				25114.3	28387.7
FALSE	High	Master Protein	Q16881	Thioredoxin reductase 1, cytoplasmic OS=Homo sapiens OX=9606 GN=TXNRD1 PE=1 SV=3	35	15	890	15	1	649	70.9	7.39	3193.53	15	0	6.73706e+06	5.9676e+06	7.28176e+06	7.69267e+06	4.62412e+06	7.44043e+06	8.31757e+06	7.93966e+06	4.92557e+06	8.02542e+06	7.93273e+06	6.73706e+06	6.61289e+06	6.7934e+06	4.60494e+06	4.33889e+06	7.21052e+06	7.86669e+06	5.16584e+06	6.09665e+06	5.9676e+06	3.81131e+06	1.57661e+06	7.69929e+06	7.28176e+06	3.96883e+06	4.92031e+06	1.03481e+07	7.15786e+06	1.21994e+07	1.21661e+07	1.03333e+07	7.78817e+06	5.09911e+06
FALSE	High	Master Protein	P10599	Thioredoxin OS=Homo sapiens OX=9606 GN=TXN PE=1 SV=3	23	3	261	3	1	105	11.7	4.92	945.18	3	0	1.02757e+07	1.10853e+07	1.0674e+07	7.5251e+06	9.45696e+06	9.60051e+06	1.16749e+07	6.86897e+06	9.92585e+06	9.05964e+06	9.12127e+06	1.03533e+07	9.25027e+06	1.03397e+07	1.02757e+07	1.09918e+07	1.49994e+07	9.93565e+06	1.10853e+07	7.4962e+06	1.3176e+07	1.16138e+07	4.21829e+06	1.49318e+07	1.04967e+07	1.68156e+07	9.96667e+06	8.048e+06	1.0674e+07	1.21439e+07	8.92111e+06	6.83343e+06	8.12358e+06	5.53661e+06
FALSE	High	Master Protein	O14530	Thioredoxin domain-containing protein 9 OS=Homo sapiens OX=9606 GN=TXNDC9 PE=1 SV=2	16	2	18	2	1	226	26.5	5.88	31.02	2	0	130240	94435.1	127866	132574	119454	99048.4	149365	101281	134694	122755	138099	150049	146661	130240	102180	106786	84444.2	77041.5	138550	73006.3	121024	124322	94435.1	143841	133325	148718		35373.7	122630	114740	130387	96773.3		133213
FALSE	High	Master Protein	Q8NBS9	Thioredoxin domain-containing protein 5 OS=Homo sapiens OX=9606 GN=TXNDC5 PE=1 SV=2	51	14	657	14	1	432	47.6	5.97	1719.54	14	0	6.01521e+06	4.98007e+06	5.07066e+06	5.52635e+06	6.91997e+06	4.99385e+06	7.72855e+06	6.38207e+06	6.14594e+06	6.53262e+06	7.09039e+06	6.01521e+06	6.18682e+06	5.98695e+06	5.3364e+06	5.81062e+06	5.12807e+06	4.80675e+06	4.98007e+06	5.11011e+06	6.47639e+06	4.38368e+06	3.39324e+06	1.01545e+07	7.76134e+06	4.76548e+06	4.36684e+06	4.20833e+06	5.07066e+06	6.03004e+06	7.52847e+06	6.2637e+06	5.37313e+06	4.02653e+06
FALSE	High	Master Protein	O95881	Thioredoxin domain-containing protein 12 OS=Homo sapiens OX=9606 GN=TXNDC12 PE=1 SV=1	53	5	208	5	1	172	19.2	5.4	608.42	5	0	1.54021e+06	1.52677e+06	1.43343e+06	1.28345e+06	1.38846e+06	1.49178e+06	2.03482e+06	1.33251e+06	1.45844e+06	1.51252e+06	1.57382e+06	1.55556e+06	1.55442e+06	1.49395e+06	1.41026e+06	1.54021e+06	1.76325e+06	1.92548e+06	1.52677e+06	1.52332e+06	1.41725e+06	1.50159e+06	2.97933e+06	2.2073e+06	1.77914e+06	1.6004e+06	1.26467e+06	1.12296e+06	1.43343e+06	1.39606e+06	1.55796e+06	1.54767e+06	1.47768e+06	1.13378e+06
FALSE	High	Master Protein	P52888	Thimet oligopeptidase OS=Homo sapiens OX=9606 GN=THOP1 PE=1 SV=2	6	4	26	4	1	689	78.8	6.05	52.73	4	0	94101	70426	95434	102850	72265.9	153749	191732	149136	107696	146300	61200.2	75496.6	156295	94101	89268.1	97552.2	48979.9	93272.6	58236.3	130463	70426	72162.6	39788.4	152037	213657	64860.5	39998.5	17041.6	142033	95434	138714	152995	70603.1	129724
FALSE	High	Master Protein	Q6PGP7	Tetratricopeptide repeat protein 37 OS=Homo sapiens OX=9606 GN=TTC37 PE=1 SV=1	4	5	73	5	1	1564	175.4	7.53	207.95	5	0	411547	410348	347084	421507	389771	420482	394821	414599	441583	392945	427318	391879	427615	411547	380522	434409	422998	408915	453132	350672	410348	410546	47404.4	440074	384790	316871	347084	125892	447990	325722	436462	503104	407064	352361
FALSE	High	Master Protein	Q96AY4	Tetratricopeptide repeat protein 28 OS=Homo sapiens OX=9606 GN=TTC28 PE=1 SV=4	1	2	28	2	1	2481	270.7	6.89	42.47	2	0	8757.68	11151.7	12284.9	9618.09	12033.9	9477.59	13669.9	6516.98	9236.24		11531.7				8757.68	5866.79	29518	11965.7	9363.39	9344.77	20327.7	10393		39926.7	9313.88	14782.2			10209.6		28944.9	8797.77
FALSE	High	Master Protein	P19075	Tetraspanin-8 OS=Homo sapiens OX=9606 GN=TSPAN8 PE=1 SV=1	15	3	134	3	1	237	26	5.6	441.43	3	0	3.97878e+06	3.51409e+06	3.8285e+06	3.09441e+06	5.42048e+06	3.05213e+06	3.98667e+06	3.37298e+06	4.13077e+06	4.80429e+06	3.97844e+06	3.97878e+06	3.90348e+06	4.48036e+06	3.66851e+06	4.23565e+06	2.66279e+06	3.44309e+06	3.51409e+06	2.47173e+06	3.94505e+06	3.64239e+06	5.76381e+06	3.8285e+06	3.87284e+06	5.32048e+06	4.59305e+06	2.78022e+06	2.0335e+06	1.18895e+06	3.59947e+06	4.23868e+06	2.35572e+06	2.12626e+06
FALSE	Medium	Master Protein	J3KQ42	Tetraspanin OS=Homo sapiens OX=9606 GN=TSPAN4 PE=1 SV=1	3	1	2	1	1	257	28	7.42	4.58	1	0	48608.4	24222.5	58424.1	34833.2	43130.7	36209.5	98249.8	56512.5	67785.8	82238.5	49393	47320.9	37542.9	47836.3	52453.8			37146.1	7676.9	23528.1	24937.4			28597.7		25129.2		142246		119358			10577.1	40444.6
FALSE	High	Master Protein	G8JLH6	Tetraspanin OS=Homo sapiens OX=9606 GN=CD9 PE=1 SV=2	4	1	102	1	1	251	28.1	7.2	253.9	1	0	3.51861e+06	2.77996e+06	3.36684e+06	3.5704e+06	3.88636e+06	3.01056e+06	4.50365e+06	3.39427e+06	3.50168e+06	3.19355e+06	3.35095e+06	3.53446e+06	3.51861e+06	3.48656e+06	3.70643e+06	3.79839e+06	2.78178e+06	2.62382e+06	4.23106e+06	2.77996e+06	3.61805e+06	1.9651e+06	572751	3.95734e+06	3.36684e+06	2.29424e+06	5.15213e+06	2.34457e+06	5.15901e+06	3.09994e+06	3.88275e+06	3.44226e+06	3.7033e+06	2.1223e+06
FALSE	High	Master Protein	A6NMH8	Tetraspanin OS=Homo sapiens OX=9606 GN=CD81 PE=1 SV=1	7	1	130	1	1	274	29.8	6.92	589.95	1	0	1.02348e+06	1.59669e+06	1.4461e+06	1.68984e+06	1.6288e+06	1.09986e+06	1.07418e+06	811175	674732	1.4619e+06	1.61501e+06	1.46474e+06	1.02348e+06	994052	919981	912391	2.36507e+06	586990	1.59669e+06	1.22963e+06	2.44094e+06	841870	7.5358e+06	2.88481e+06	1.13634e+06	2.65805e+06	1.4231e+06	1.4461e+06	1.69047e+06	1.39901e+06	2.4648e+06	757361	1.64986e+06	270214
FALSE	Medium	Master Protein	Q9BZE9	Tether containing UBX domain for GLUT4 OS=Homo sapiens OX=9606 GN=ASPSCR1 PE=1 SV=1	3	1	20	1	1	553	60.1	6.64	44.81	1	0	38443.3	33857.4	53032.9	33780.9	40328.4	32536.1	49236.8	30473.9	36391.1	51599.9	38443.3	41994.6	41416.8	36578.6	34129.3	30221.2	44273.6	33012.7	44162.7	25950.8	52623.6	33857.4	25245.7	64250.9	40411	54180.1	53032.9	30301.1	65684.5	44424.7	43995.4	28752.5	35939.7	22612.5
FALSE	High	Master Protein	Q86VY4	Testis-specific Y-encoded-like protein 5 OS=Homo sapiens OX=9606 GN=TSPYL5 PE=1 SV=2	4	1	11	1	1	417	45.1	9.54	15.94	1	0
FALSE	High	Master Protein	A0A024R0H7	Testis tissue sperm-binding protein Li 44a OS=Homo sapiens OX=9606 GN=WDR77 PE=2 SV=1	7	1	2	1	1	342	36.7	5.17	5.69	1	0
FALSE	High	Master Protein	A0A140VKA9	Testis secretory sperm-binding protein Li 236P OS=Homo sapiens OX=9606 PE=2 SV=1	12	2	94	2	1	244	25.8	7.37	240.27	2	0	1.54698e+06	1.69462e+06	1.95278e+06	1.11235e+06	1.38309e+06	1.89003e+06	2.39813e+06	1.02476e+06	1.45063e+06	1.45167e+06	1.54698e+06	1.54068e+06	1.6565e+06	1.56064e+06	1.48999e+06	1.6076e+06	1.41386e+06	1.69462e+06	1.70339e+06	1.6441e+06	1.91944e+06	2.26632e+06	762658	1.95278e+06	2.06139e+06	2.1219e+06	1.58825e+06	1.91306e+06	2.09461e+06	1.86882e+06	1.028e+06	1.39327e+06	1.08458e+06	1.25529e+06
FALSE	High	Master Protein	A0A140VK73	Testis secretory sperm-binding protein Li 200a OS=Homo sapiens OX=9606 PE=2 SV=1	13	4	64	4	1	558	61	5.76	211.83	4	0	636061	646186	210829	531979	516551	830990	358607	675282	521794	623412	627853	663691	636061	660983	649293	612063	646186	976520	1.6097e+06	1.59253e+06	424989	441898	70003	170305	389071	762795	188518	112670	210829	235092	332877	502136	607858	563595
FALSE	High	Master Protein	A0A140VJM0	Testicular tissue protein Li 96 OS=Homo sapiens OX=9606 PE=2 SV=1	6	5	128	5	1	1051	116.5	6.77	342.64	5	0	2.1123e+06	1.90377e+06	1.5963e+06	2.13041e+06	2.45077e+06	1.35655e+06	1.41924e+06	1.5314e+06	1.70352e+06	2.23768e+06	2.08803e+06	2.1123e+06	2.11608e+06	2.28948e+06	1.89691e+06	2.1015e+06	1.90377e+06	1.83989e+06	2.81566e+06	1.40232e+06	2.22185e+06	1.69414e+06	6.22535e+06	1.76796e+06	1.4094e+06	1.5963e+06	1.81115e+06	1.01546e+06	2.22224e+06	1.48626e+06	2.11415e+06	2.06357e+06	2.1783e+06	2.1468e+06
FALSE	High	Master Protein	A0A140VJL6	Testicular tissue protein Li 92 OS=Homo sapiens OX=9606 PE=2 SV=1	19	4	74	4	1	248	27.6	5.3	131.28	4	0	781603	686888	663975	772229	844736	736057	887732	827462	849689	797513	781603	767976	851907	608834	605136	809678	678622	852225	673372	724107	686888	745547	329114	911470	906630	859476	599973	637097	646027	663975	893353	785398	723812	759282
FALSE	High	Master Protein	A0A140VJI7	Testicular tissue protein Li 61 OS=Homo sapiens OX=9606 PE=2 SV=1	5	2	31	2	1	540	60.6	6.71	90.76	2	0	151870	186355	108687	99162	198422	151844	125728	93032.2	141293	145791	150423	157766	160285	151870	139127	152079	206724	171687	236206	156935	255868	186355	128426	163966	169481	178563	108687	41817.9	105839	79214.7	156383	150663	128645	94216.8
FALSE	High	Master Protein	A0A140VJG8	Testicular tissue protein Li 42 OS=Homo sapiens OX=9606 PE=2 SV=1	27	5	211	5	1	271	30	5.47	535.21	5	0	1.50372e+06	1.37836e+06	1.6772e+06	1.35973e+06	1.19708e+06	1.22303e+06	1.71786e+06	1.66221e+06	1.36887e+06	1.44584e+06	1.48448e+06	1.54269e+06	1.67235e+06	1.61648e+06	1.5019e+06	1.50372e+06	1.67062e+06	1.76034e+06	1.33915e+06	1.05674e+06	1.37836e+06	1.05333e+06	1.97972e+06	1.68291e+06	1.76787e+06	1.18367e+06	1.10438e+06	809239	2.07373e+06	1.6772e+06	1.62657e+06	1.7515e+06	1.13667e+06	1.06714e+06
FALSE	High	Master Protein	A0A140VJY7	Testicular tissue protein Li 214 OS=Homo sapiens OX=9606 PE=2 SV=1	20	2	179	2	1	123	13.9	5.52	474.32	2	0	880951	858902	783467	793482	823525	885264	964807	795039	873589	719809	845302	883858	816613	885716	880951	900470	985657	858902	968275	670141	964138	825675	284787	1.05814e+06	842906	1.05514e+06	694531	548925	783467	660932	860243	819631	891831	800178
FALSE	High	Master Protein	A0A024R2Y2	Testicular tissue protein Li 201 OS=Homo sapiens OX=9606 GN=TMEM115 PE=2 SV=1	5	1	4	1	1	351	38.2	8.16	11.17	1	0	34915.4	26001.2	32926.3	41481.5	30762.8	29082.3	34978.5	45762.2	49287	29889.5	35878.6	35779.5	34670.6	34915.4	32982.3	38658	13975.1	24637.1	37535.7	21381.7	37703.7	27440.7		29586.7	34457.2	26351.1	66998.2	32926.3	41706.4	21103.9	43897.2	32549.9	57437.6	48938
FALSE	High	Master Protein	A0A140VJS3	Testicular tissue protein Li 149 OS=Homo sapiens OX=9606 PE=2 SV=1	34	10	471	10	1	406	45.6	7.55	1302.44	10	0	3.20117e+06	2.69228e+06	3.2306e+06	3.04283e+06	2.92256e+06	3.24297e+06	4.00153e+06	3.20251e+06	3.21729e+06	3.39949e+06	3.21182e+06	3.10998e+06	3.22888e+06	3.12663e+06	3.20117e+06	2.72571e+06	2.57889e+06	3.23123e+06	2.69228e+06	2.86287e+06	2.33987e+06	2.78882e+06	918240	3.2306e+06	3.48789e+06	3.00803e+06	2.45741e+06	3.32005e+06	3.22228e+06	3.57037e+06	3.23273e+06	4.02085e+06	3.2421e+06	2.51362e+06
FALSE	High	Master Protein	A0A140VK08	Testicular secretory protein Li 8 OS=Homo sapiens OX=9606 PE=2 SV=1	30	7	77	7	1	271	31.5	5.15	237.14	7	0	309183	33313.9	733628	261336	81856	31923.1	1.31573e+06	219795	58368.2	302492	269726	290669	327695	373895	309183	384405	9126.73	55528.6	156650	165352	19986.4	11749.6		157754	224479	321245	816011	733628	1.12284e+06	1.04815e+06	244547	173708	737751	548197
FALSE	High	Master Protein	A0A140VK07	Testicular secretory protein Li 7 OS=Homo sapiens OX=9606 PE=2 SV=1	66	28	3282	25	1	684	73.9	6.35	11572.5	28	0	3.8193e+07	3.52733e+07	3.12348e+07	3.89748e+07	4.32043e+07	3.66021e+07	2.94241e+07	3.49997e+07	4.50751e+07	3.65946e+07	4.0252e+07	3.71259e+07	3.71055e+07	3.84092e+07	3.8193e+07	4.22799e+07	4.11255e+07	3.69775e+07	3.52733e+07	3.53564e+07	3.2631e+07	3.33562e+07	2.75589e+07	4.62137e+07	3.76062e+07	3.65223e+07	1.80556e+07	1.85146e+07	2.57463e+07	3.12348e+07	4.76039e+07	3.89915e+07	3.89581e+07	3.11869e+07
FALSE	High	Master Protein	A0A140VK65	Testicular secretory protein Li 65 OS=Homo sapiens OX=9606 PE=2 SV=1	43	13	572	13	1	511	56.5	5.81	1745.85	13	0	2.76021e+06	3.14722e+06	2.96133e+06	1.99916e+06	2.68555e+06	2.99383e+06	3.20328e+06	2.01529e+06	2.99145e+06	2.86249e+06	2.49609e+06	2.76021e+06	2.67698e+06	2.53867e+06	2.86679e+06	2.96661e+06	3.14722e+06	3.75908e+06	2.74945e+06	2.39678e+06	3.28155e+06	3.31563e+06	2.97439e+06	2.56338e+06	3.13653e+06	2.96133e+06	3.19888e+06	1.93331e+06	2.78355e+06	3.06426e+06	2.25212e+06	2.0554e+06	1.65097e+06	1.59706e+06
FALSE	High	Master Protein	A0A140VK54	Testicular secretory protein Li 54 OS=Homo sapiens OX=9606 PE=2 SV=1	2	1	42	1	1	424	48	6.29	90.03	1	0	71285.8	67722.7	58341.8	65763.2	70904.8	67589.3	73217.1	71884.4	66125.1	71040.1	68210.1	72661.8	71285.8	74553.5	66014.5	74367.4	69575.6	61061.4	97489.2	62555.6	67722.7	59346.1	111883	93875.6	68533.6	93374.9	51905.5	39380	58341.8	47428.3	82442.8	68028.5	78224	43449.2
FALSE	High	Master Protein	A0A140VK53	Testicular secretory protein Li 53 OS=Homo sapiens OX=9606 PE=2 SV=1	4	7	63	7	1	2752	299.4	12.06	134.72	7	0	193639	176001	207693	146401	177353	225439	307500	163140	217389	222134	191923	193639	176818	229668	210212	181510	259472	189423	254770	163531		147685	45213.1	361853	292202	117733	20978.7		310854	147625	207938	197329	33447.1	10613.1
FALSE	Medium	Master Protein	A0A140VK24	Testicular secretory protein Li 24 OS=Homo sapiens OX=9606 PE=2 SV=1	3	1	1	1	1	440	49.5	6.11	2.37	1	0
FALSE	Medium	Master Protein	Q9P2T0	Testicular haploid expressed gene protein OS=Homo sapiens OX=9606 GN=THEG PE=1 SV=1	2	1	12	1	1	379	43.4	9.04	24.57	1	0	144011	48039	67632.5	63245.6	58668.8	187559	197826	284102	227825	126406	142147	172147	144011	140595	146384	161911	12380.1	152195	20752.4	111204	16754.5	164780		15728.1	201146			67632.5	29521.8	142208	24333.3	248304	18965.9	185032
FALSE	High	Master Protein	B2R694	Terpene cyclase/mutase family member OS=Homo sapiens OX=9606 PE=2 SV=1	10	6	117	6	1	732	83.4	6.61	344.7	6	0	430214	464627	471333	307473	405148	537721	539083	434261	481731	420926	471862	442788	462343	430214	425603	418312	454075	464627	560646	470299	380117	372138	679177	432063	495204	508327	324397	309488	523477	471333	320201	439125	293032	201458
FALSE	High	Master Protein	Q68CZ2	Tensin-3 OS=Homo sapiens OX=9606 GN=TNS3 PE=1 SV=2	18	15	331	13	1	1445	155.2	6.81	1043.4	15	0	514424	429639	1.18162e+06	482552	544407	435008	1.09685e+06	315796	289970	964418	2.03745e+06	789124	386332	484715	514424	414123	729300	405259	356727	429639	830720	430943	244154	1.7043e+06	1.18162e+06	1.17958e+06	1.54985e+06	652164	2.49132e+06	875869	1.23942e+06	491256	474003	334295
FALSE	High	Master Protein	A0A2R8Y4T1	Tensin-1 OS=Homo sapiens OX=9606 GN=TNS1 PE=1 SV=1	24	25	704	23	1	1860	199.4	8.34	1748.96	25	2	3.30509e+06	2.53886e+06	3.0345e+06	3.42067e+06	3.0505e+06	2.577e+06	3.50577e+06	3.62623e+06	3.32693e+06	3.47851e+06	3.16012e+06	3.30509e+06	3.20692e+06	2.98569e+06	3.37884e+06	3.32982e+06	3.32903e+06	2.41424e+06	2.53886e+06	2.41019e+06	2.83486e+06	2.91623e+06	1.86025e+06	3.80373e+06	3.0345e+06	2.79536e+06	1.92854e+06	2.5342e+06	3.27951e+06	3.33251e+06	3.7832e+06	3.28432e+06	2.67835e+06	2.502e+06
FALSE	High	Master Protein	A7E2A6	Tensin like C1 domain containing phosphatase (Tensin 2) OS=Homo sapiens OX=9606 GN=TENC1 PE=2 SV=1	3	3	70	2	1	1409	152.5	8.35	158.33	3	0	48291.4	36357.8	44234.8	25959.3	45046.7	46536.4	39859.8	25135.6	43615.7	51444.1	42215.8	59139.3	48650	32890.6	48291.4	32336.8	61839.9	37094	34403.5	34034.8	38961.9	36357.8	28771.7	45374.1	45546.2	49671.7		34874.3	43124.1	39034.1	30552.8	12406.3
FALSE	High	Master Protein	P22105	Tenascin-X OS=Homo sapiens OX=9606 GN=TNXB PE=1 SV=5	14	27	242	27	1	4244	458.1	5.17	586.72	27	0	902385	2.23032e+06	352999	317849	591106	2.28157e+06	313662	318484	728932	1.10487e+06	902385	839311	909699	794159	911849	845142	3.39513e+06	2.23032e+06	747512	895137	3.343e+06	2.56516e+06	220823	595030	379743	130086	279980	352999	375394	113156	290019	346408	383908	291644
FALSE	High	Master Protein	J3QSU6	Tenascin OS=Homo sapiens OX=9606 GN=TNC PE=1 SV=1	25	30	477	2	1	2019	220.7	4.93	1413.48	30	26	2.30542e+06	2.13797e+06	1.24222e+06	1.26864e+06	1.55143e+06	5.30986e+06	2.01984e+06	1.29392e+06	1.62004e+06	2.15904e+06	2.52478e+06	2.22695e+06	2.30542e+06	2.09929e+06	2.45445e+06	2.65558e+06	5.58708e+06	3.37277e+06	2.07027e+06	2.13797e+06	1.7899e+06	1.23368e+06	6.91965e+06	2.77278e+06	3.34176e+06	1.24222e+06	662313	980283	7.42857e+06	1.02418e+06	3.57808e+06	2.89513e+06	933148	928476
FALSE	High	Master Protein	Q9NYB0	Telomeric repeat-binding factor 2-interacting protein 1 OS=Homo sapiens OX=9606 GN=TERF2IP PE=1 SV=1	11	2	3	2	1	399	44.2	4.73	5.1	2	0	9737.57	8850.31	15376.5	13430.9	10464.9	7086.54	9801.31	10216.2	10744.3	13495.5	7623.6	10972.2			8641.88		8287	9097.5	8609.83		12270.6			10245.6			30634.5		23076.9	6991.65	15503.3	7704.7
FALSE	High	Master Protein	Q15554	Telomeric repeat-binding factor 2 OS=Homo sapiens OX=9606 GN=TERF2 PE=1 SV=3	3	1	2	1	1	542	59.6	9.35	4.18	1	0			19942.6		17529.4	14000.2	19449.7	16484.3	16603.3															20556.8	19942.6	12791.6			20671.4	17319
FALSE	High	Master Protein	Q99973	Telomerase protein component 1 OS=Homo sapiens OX=9606 GN=TEP1 PE=1 SV=2	1	1	5	1	1	2627	290.3	7.97	9.89	1	0	12686.6	17362	14863.1	19647.3	16619.8		14152.6	10735.9	20398.8	15742.3	10580.3	11582.5	11353.8	12686.6	13797.5	12853.3	17362		24905.5	17079.6	9848.49		32921.1	20439.1		17795.2			12414.1	12107.8	19647.3
FALSE	High	Master Protein	P50990	T-complex protein 1 subunit theta OS=Homo sapiens OX=9606 GN=CCT8 PE=1 SV=4	52	24	864	24	1	548	59.6	5.6	2560.52	24	0	1.12555e+07	1.04695e+07	1.1177e+07	1.01404e+07	1.02396e+07	1.12448e+07	1.38964e+07	1.18149e+07	1.1946e+07	1.08508e+07	1.14766e+07	1.10687e+07	1.15898e+07	1.12555e+07	1.15328e+07	1.12085e+07	9.24453e+06	1.19534e+07	1.05614e+07	9.37975e+06	1.04695e+07	1.05958e+07	7.77378e+06	1.17271e+07	1.27709e+07	1.19375e+07	9.95681e+06	8.82749e+06	1.1177e+07	1.03594e+07	1.11609e+07	1.26271e+07	1.00723e+07	1.01927e+07
FALSE	High	Master Protein	Q2TU64	T-complex protein 1 subunit gamma OS=Homo sapiens OX=9606 PE=2 SV=1	44	18	623	1	1	545	60.5	6.35	1860.7	18	0
FALSE	High	Master Protein	Q59H77	T-complex protein 1 subunit gamma (Fragment) OS=Homo sapiens OX=9606 PE=2 SV=1	46	19	796	2	1	577	63.5	6.43	2575.88	19	19	8.92656e+06	8.70657e+06	8.87747e+06	7.50303e+06	7.71835e+06	8.30068e+06	1.10156e+07	8.72528e+06	8.81253e+06	8.9388e+06	8.62486e+06	8.70615e+06	9.27524e+06	8.70712e+06	8.92656e+06	8.92806e+06	9.45256e+06	9.14681e+06	8.70657e+06	7.37184e+06	7.62754e+06	8.60367e+06	9.03442e+06	9.58211e+06	9.7868e+06	9.67763e+06	6.10039e+06	5.73382e+06	8.87747e+06	8.87676e+06	8.19092e+06	9.20132e+06	6.89936e+06	6.82315e+06
FALSE	High	Master Protein	Q53HV2	T-complex protein 1 subunit eta (Fragment) OS=Homo sapiens OX=9606 PE=2 SV=1	40	14	691	14	1	543	59.3	7.65	2179.56	14	0	3.60615e+06	3.30086e+06	3.52883e+06	3.22178e+06	3.1935e+06	3.37938e+06	3.85637e+06	3.50116e+06	3.59742e+06	4.51244e+06	3.64881e+06	3.68666e+06	3.27451e+06	3.5253e+06	3.33586e+06	3.60615e+06	3.37599e+06	3.59534e+06	3.30086e+06	2.68126e+06	3.50906e+06	3.12125e+06	2.41102e+06	4.17401e+06	4.00007e+06	3.52883e+06	3.15964e+06	2.57468e+06	3.92071e+06	3.52019e+06	3.93225e+06	3.87844e+06	3.46393e+06	2.95175e+06
FALSE	High	Master Protein	V9HW37	T-complex protein 1 subunit epsilon OS=Homo sapiens OX=9606 GN=HEL-S-69 PE=2 SV=1	44	20	974	20	1	541	59.6	5.66	2813.77	20	0	1.0504e+07	1.02911e+07	1.06846e+07	9.80373e+06	1.00382e+07	1.07685e+07	1.33455e+07	1.0181e+07	1.08057e+07	1.04332e+07	1.0504e+07	1.11714e+07	1.02553e+07	1.03981e+07	1.05638e+07	1.09716e+07	1.07873e+07	1.08509e+07	1.02911e+07	9.8982e+06	9.98338e+06	1.08379e+07	9.3568e+06	1.19773e+07	1.2462e+07	1.19764e+07	9.4679e+06	8.1459e+06	1.06108e+07	1.06846e+07	1.16611e+07	1.15336e+07	1.06604e+07	9.6846e+06
FALSE	High	Master Protein	P50991	T-complex protein 1 subunit delta OS=Homo sapiens OX=9606 GN=CCT4 PE=1 SV=4	47	18	638	18	1	539	57.9	7.83	1889.03	18	0	8.20736e+06	7.2933e+06	8.01205e+06	6.91027e+06	7.15469e+06	7.83861e+06	9.66003e+06	7.90489e+06	8.04458e+06	8.52971e+06	7.56131e+06	7.83927e+06	8.53723e+06	8.20736e+06	8.31495e+06	8.10342e+06	7.46102e+06	8.38072e+06	7.03186e+06	7.2933e+06	6.94791e+06	7.38838e+06	6.79232e+06	8.65458e+06	8.96993e+06	8.57179e+06	6.49273e+06	5.90098e+06	8.01205e+06	7.64966e+06	8.26926e+06	8.73728e+06	6.71259e+06	6.53609e+06
FALSE	High	Master Protein	P17987	T-complex protein 1 subunit alpha OS=Homo sapiens OX=9606 GN=TCP1 PE=1 SV=1	40	16	828	16	1	556	60.3	6.11	2949.38	16	0	6.73513e+06	6.43216e+06	7.18795e+06	6.37297e+06	6.4972e+06	6.4198e+06	7.48688e+06	6.56129e+06	6.94686e+06	6.5886e+06	6.9385e+06	6.84619e+06	6.61261e+06	6.76332e+06	6.52915e+06	6.73513e+06	6.94233e+06	6.43216e+06	6.96514e+06	5.48986e+06	6.08965e+06	6.44993e+06	5.87835e+06	7.73925e+06	7.18795e+06	8.2441e+06	5.44573e+06	5.06197e+06	7.51487e+06	6.43094e+06	6.89635e+06	6.64746e+06	6.44859e+06	6.29823e+06
FALSE	High	Master Protein	B9A6K8	TBC1 domain family, member 9B OS=Homo sapiens OX=9606 GN=TBC1D9B PE=2 SV=1	3	3	23	3	1	1250	140.4	5.24	49.51	3	0	103009	77671.7	71953	52405.6	139958	134428	49835.9	121955	48066.1	112193	103009	124806	43815.9	86789.6	92455.4	112523	129268	77671.7	169834	14213.1	153287	37759.1	75527.4	68239.7	75868.3	50822.4	44275.5		121991	113759	116821	231325	44913.7	49642.1
FALSE	High	Master Protein	B9A6K1	TBC1 domain family, member 5 OS=Homo sapiens OX=9606 GN=TBC1D5 PE=1 SV=1	9	5	73	5	1	795	88.9	6.54	214.35	5	0	150672	162092	186222	105533	160312	173583	170600	110591	168343	175328	176576	145212	152641	139095	150672	135753	188312	157989	143819	117936	202016	166301		229883	191720	138331	188711	134833	186222	152568	161187	137055	97950.2	69794.1
FALSE	High	Master Protein	A7E244	TBC1 domain family, member 10A OS=Homo sapiens OX=9606 GN=TBC1D10A PE=2 SV=1	13	4	32	4	1	508	57.1	8.65	99.74	4	0	94871.9	82440.8	104571	42178.5	76017.2	45677.2	121727	84171.2	31029.3	107957	48313.3	112179	96944.4	49860.8	94871.9	52031.1	119102	57815.7	124480	82440.8	73015.7	90797	51713.6	122891	111424	75333.2		74882.5	157707	98138.3	56256	46460.5		25677.1
FALSE	High	Master Protein	Q0IIM8	TBC1 domain family member 8B OS=Homo sapiens OX=9606 GN=TBC1D8B PE=1 SV=2	2	2	11	2	1	1120	128.6	5.95	18.44	2	0	41911	28352.9	21598	44638.9	30888	36157.6	43924.3	59840.2	58846.5	28277.1		51357.1	46909.3	42548.1	31186	41283.5	22157.4	47942.4		29400.7	20038	28352.9		15972.7	26804.4	21598			18688.9	33151.7	33441	63333.8
FALSE	Medium	Master Protein	Q9BYX2	TBC1 domain family member 2A OS=Homo sapiens OX=9606 GN=TBC1D2 PE=1 SV=3	2	1	2	1	1	928	105.3	6.58	4.77	1	0	21101.7	23684.1	18643.9	20971	24775.7	21064.2	16670.3	18818	21781.1	30487	22755.9	19559	19608.9	18861.2	21334.7	21101.7	23821.3	28136.1	32304.2	19158.4	23547.7	21095.2		21339.3	18121	21274.8			17122.5	18643.9	22047.3	22056.7	17057.9	21051
FALSE	High	Master Protein	Q9ULP9	TBC1 domain family member 24 OS=Homo sapiens OX=9606 GN=TBC1D24 PE=1 SV=2	7	3	30	3	1	559	62.9	7.36	75.94	3	0	184428	141984	157325	176003	179100	180486	235690	200099	204919	128008	232225	165767	222926	184428	179624	187147	89953.2	168148	164684	76070.7	143105	141984	29934.7	157325	192702	131753	179868	77866.5	251888	120740	232697	219423	142105	161904
FALSE	High	Master Protein	Q9NUY8	TBC1 domain family member 23 OS=Homo sapiens OX=9606 GN=TBC1D23 PE=1 SV=3	2	1	11	1	1	699	78.3	5.41	9.53	1	0	17473.7	13103.9	14599.6	17772.1	12300.1	9981.49	11611.5	15165.6	8904.33	11731.1	17473.7				17968.1		16448.8		12311	8526.09	13948			35533.9	12590.5	12958.2		12234.1	16449	19078.5	22785.2		20289.3
FALSE	High	Master Protein	Q96BZ9	TBC1 domain family member 20 OS=Homo sapiens OX=9606 GN=TBC1D20 PE=1 SV=1	2	1	1	1	1	403	45.8	6.86	2.6	1	0	26136.5	41579.1	18997.6	37475.1	24824.3	27749.7	32835.1	43255.8	43508.4	36917.1		28405.9	19017.9	23028.5	26136.5			41579.1							29251.5				18997.6	17819.7		41760.9
FALSE	High	Master Protein	Q9HA65	TBC1 domain family member 17 OS=Homo sapiens OX=9606 GN=TBC1D17 PE=1 SV=2	4	1	39	1	1	648	72.7	5.19	111.75	1	0	49557.3	38383.6	45262.4	74663.5	45343.4	44717.8	37252.2	68214.2	37679.2	50701.5	46610.5	50457.1	52427.7	48393.2	49557.3	44644.4	37312.6	32861	32225.8	53823.3	39485.3	41277.1		59090.3	70108.8	26442.3	45262.4	35675.8	38567.3	83431	92909.5	63258.1	90135	43831.6
FALSE	Medium	Master Protein	Q8TC07	TBC1 domain family member 15 OS=Homo sapiens OX=9606 GN=TBC1D15 PE=1 SV=2	3	1	1	1	1	691	79.4	5.67	2.62	1	0
FALSE	High	Master Protein	C9JA93	TBC1 domain family member 15 (Fragment) OS=Homo sapiens OX=9606 GN=TBC1D15 PE=1 SV=1	7	1	4	1	1	278	32.1	8.84	13.83	1	0
FALSE	High	Master Protein	O14907	Tax1-binding protein 3 OS=Homo sapiens OX=9606 GN=TAX1BP3 PE=1 SV=2	51	3	137	3	1	124	13.7	8.48	421.32	3	0	1.08443e+06	1.142e+06	919500	997357	1.18767e+06	1.13093e+06	954550	973964	1.09867e+06	1.06111e+06	1.10985e+06	1.09823e+06	1.11874e+06	1.01175e+06	1.03465e+06	1.08443e+06	1.40148e+06	1.142e+06	1.32078e+06	1.11043e+06	1.15151e+06	1.07871e+06	793390	1.37231e+06	1.07475e+06	1.1507e+06	609455	631727	919500	725553	1.09916e+06	986855	1.18145e+06	767001
FALSE	High	Master Protein	Q92804	TATA-binding protein-associated factor 2N OS=Homo sapiens OX=9606 GN=TAF15 PE=1 SV=1	14	4	265	2	1	592	61.8	8.02	859.59	4	2	1.6631e+06	1.52311e+06	2.21045e+06	1.49075e+06	1.87852e+06	1.45511e+06	2.17163e+06	1.50393e+06	1.59833e+06	1.79154e+06	1.80067e+06	1.65578e+06	1.6631e+06	1.65502e+06	1.66825e+06	1.55977e+06	1.80977e+06	1.50248e+06	1.52311e+06	1.60668e+06	1.83189e+06	1.31415e+06	550839	2.85671e+06	2.39429e+06	2.21045e+06	1.51772e+06	1.54882e+06	2.11066e+06	2.37225e+06	2.46033e+06	1.32399e+06	1.60191e+06	1.07348e+06
FALSE	High	Master Protein	A0A0A0MTH9	TATA-binding protein-associated factor 172 OS=Homo sapiens OX=9606 GN=BTAF1 PE=1 SV=1	1	1	1	1	1	1849	206.8	6.52	1.67	1	0
FALSE	High	Master Protein	P82094	TATA element modulatory factor OS=Homo sapiens OX=9606 GN=TMF1 PE=1 SV=2	3	2	16	2	1	1093	122.8	4.92	45.79	2	0	21404.5	12931.3	32167.2	16344.6	22485	28959.9	52323.9	23424	26222.5	32035.8	35682.2	17480	13672	38650.2	18837.9	21404.5	12928.8		37525.5	12931.3	19502.7	10977.3		41483.4	33387.7	18639.4		43402.9	30991.3	16085.5	42702.6	17135.7	14006.4	11409.1
FALSE	High	Master Protein	A0A024R4E2	TAR DNA binding protein, isoform CRA_b OS=Homo sapiens OX=9606 GN=TARDBP PE=4 SV=1	20	5	112	5	1	414	44.7	6.19	379.51	5	0	708959	723905	854675	638532	763989	657610	907028	658996	782487	757815	752616	621824	708959	758345	682097	652869	764530	920860	711915	651655	723905	864861	323037	942466	854675	856994	705415	455380	921693	814710	707083	573332	662687	651043
FALSE	Medium	Master Protein	A0A0A0MSV9	Tapasin OS=Homo sapiens OX=9606 GN=TAPBP PE=1 SV=1	2	1	2	1	1	504	53.9	7.08	4.39	1	0	82300.2	97483.1		64760.1	99661.9	115060	268337		84082.7		8340.11		88949.3	68478.6	82300.2	112860	97483.1	94533.3	83612.2	115373	541864										70837.8	64760.1
FALSE	Medium	Master Protein	A0A024QZ70	TAO kinase 1, isoform CRA_a OS=Homo sapiens OX=9606 GN=TAOK1 PE=4 SV=1	1	1	2	1	1	1001	116	7.65	4.55	1	0			18593.7	30576.4	33396.6	35518.1		25211.2	27720.4																					18593.7	32375.7	30576.4
FALSE	High	Master Protein	Q9Y4G6	Talin-2 OS=Homo sapiens OX=9606 GN=TLN2 PE=1 SV=4	15	28	758	18	1	2542	271.4	5.57	2044.9	28	0	990192	911927	873661	641632	1.07871e+06	1.02444e+06	1.05943e+06	692723	1.20168e+06	1.26934e+06	990192	1.02953e+06	1.00304e+06	791336	967033	986851	1.00266e+06	911927	867774	894069	924480	967711	692614	1.13072e+06	1.20138e+06	959910	726543	478714	873661	861432	740801	864259	366085	319777
FALSE	High	Master Protein	Q9Y490	Talin-1 OS=Homo sapiens OX=9606 GN=TLN1 PE=1 SV=3	56	90	5182	80	1	2541	269.6	6.07	17727	90	10	5.30841e+07	5.39614e+07	4.21173e+07	1.42551e+08	5.34422e+07	5.24003e+07	4.48854e+07	5.66905e+07	5.58937e+07	5.56052e+07	5.40525e+07	5.34264e+07	5.30841e+07	5.24008e+07	5.19754e+07	5.17509e+07	5.57461e+07	5.2881e+07	5.39614e+07	5.35196e+07	1.73991e+08	8.62243e+07	2.86523e+07	5.40016e+07	4.68982e+07	4.21173e+07	3.42155e+07	3.56919e+07	4.07134e+07	4.56768e+07	1.91357e+08	5.72013e+07	1.06193e+08	4.45582e+07
FALSE	High	Master Protein	O00186	Syntaxin-binding protein 3 OS=Homo sapiens OX=9606 GN=STXBP3 PE=1 SV=2	7	4	82	4	1	592	67.7	7.8	232.41	4	0	381397	289222	435178	331473	279242	352661	387648	374715	349225	337413	392115	512798	183934	427996	340853	381397	208182	308156	340137	289222	335097	241584	204997	291771	445867	329384	355138	435178	444814	446643	272494	454340	288969	97100.2
FALSE	Medium	Master Protein	Q15833	Syntaxin-binding protein 2 OS=Homo sapiens OX=9606 GN=STXBP2 PE=1 SV=2	3	1	1	1	1	593	66.4	6.55	0	1	0
FALSE	High	Master Protein	P61764	Syntaxin-binding protein 1 OS=Homo sapiens OX=9606 GN=STXBP1 PE=1 SV=1	34	11	199	11	1	594	67.5	6.96	601.69	11	0	705703	555961	532536	603732	617366	740403	855036	881351	712776	803787	658165	776874	476671	711276	705703	703037	555961	668584	609515	730332	531663	499092	187685	532536	754200	425791	344172	441134	573905	788655	681192	834684	301020	572697
FALSE	High	Master Protein	Q9UNK0	Syntaxin-8 OS=Homo sapiens OX=9606 GN=STX8 PE=1 SV=2	12	2	78	2	1	236	26.9	4.98	244.53	2	0	284544	273911	250444	273054	270221	249828	320814	320788	293270	438451	285779	284544	268208	270352	276174	294526	226456	283363	289917	229288	245893	273911	408301	300427	313991	296751	233165	221875	215310	250444	262581	290162	238102	264732
FALSE	High	Master Protein	O15400	Syntaxin-7 OS=Homo sapiens OX=9606 GN=STX7 PE=1 SV=4	57	10	466	10	1	261	29.8	5.55	1466.17	10	0	2.40606e+06	2.58407e+06	2.78016e+06	2.42521e+06	2.3603e+06	1.91154e+06	2.28494e+06	2.09057e+06	1.78404e+06	2.6874e+06	2.42718e+06	2.40606e+06	2.46295e+06	2.37076e+06	2.17316e+06	2.20974e+06	2.83351e+06	1.84257e+06	2.58407e+06	2.13342e+06	2.86089e+06	2.15534e+06	2.92861e+06	3.13114e+06	2.05539e+06	3.05102e+06	2.59412e+06	1.71141e+06	3.09855e+06	2.78016e+06	2.73307e+06	1.89439e+06	2.41116e+06	1.77435e+06
FALSE	High	Master Protein	Q13190	Syntaxin-5 OS=Homo sapiens OX=9606 GN=STX5 PE=1 SV=2	8	2	34	2	1	355	39.6	9.16	87.77	2	0	92752.8	77997.5	119946	101876	72345.6	95290	114192	74542.6	92024.5	70562.1	85775.7	55576.2	97603.6	132693	92752.8	98485	108774	82140.5	56479.3	77022.8	48071.5	79506.4	77997.5	178999	85786.8	119946	189784	40150.3	135503	80420.3	119346	86963.2	53546.3	132340
FALSE	High	Master Protein	Q12846	Syntaxin-4 OS=Homo sapiens OX=9606 GN=STX4 PE=1 SV=2	39	8	167	8	1	297	34.2	6.28	527.02	8	0	627166	553011	850781	376704	630415	583832	826711	413760	554004	627166	408893	580792	670620	663453	555591	751311	618827	482432	452501	553011	696000	506260	571252	909780	871622	850781	431429	508459	614437	852999	591590	333096	404049	307440
FALSE	High	Master Protein	P32856	Syntaxin-2 OS=Homo sapiens OX=9606 GN=STX2 PE=1 SV=3	8	2	30	2	1	288	33.3	6.28	60.08	2	0	35989.6	27105.5	32691.1	27973.6	29752.9	24996.4	49391.5	38645.1	78287.1	38077.1	102273	33817.8	35989.6	33683.6	30462.1	36738.1	21457	17232.4		89785.8	21960.7	85722.5	33455.5	31990.9	34703	18175.8		33406.6	22805.8	53277.9	24868.9	30944.7		25287.9
FALSE	High	Master Protein	Q9P2W9	Syntaxin-18 OS=Homo sapiens OX=9606 GN=STX18 PE=1 SV=1	4	1	3	1	1	335	38.7	5.49	7.77	1	0
FALSE	High	Master Protein	Q86Y82	Syntaxin-12 OS=Homo sapiens OX=9606 GN=STX12 PE=1 SV=1	37	6	193	6	1	276	31.6	5.59	545.16	6	0	1.16571e+06	1.31199e+06	1.36261e+06	1.28737e+06	1.18112e+06	1.07574e+06	1.06115e+06	1.31025e+06	1.12494e+06	1.44263e+06	1.38055e+06	1.32072e+06	1.16463e+06	1.09429e+06	1.16571e+06	978531	1.35296e+06	958324	1.20866e+06	1.107e+06	1.51103e+06	1.31199e+06	1.39933e+06	1.71142e+06	1.19834e+06	1.48254e+06	1.06359e+06	495130	1.39685e+06	1.36261e+06	1.32243e+06	1.17366e+06	1.25325e+06	917741
FALSE	High	Master Protein	A7MD96	SYNPO protein (Fragment) OS=Homo sapiens OX=9606 GN=SYNPO PE=2 SV=1	13	7	163	7	1	887	94.7	9.74	546.18	7	0	3.0185e+06	2.25657e+06	2.67797e+06	2.77348e+06	2.49438e+06	2.3508e+06	2.56473e+06	2.86506e+06	2.56119e+06	1.58633e+06	1.77507e+06	2.69907e+06	3.15511e+06	3.05965e+06	3.0185e+06	3.06402e+06	2.78542e+06	1.83346e+06	2.24265e+06	3.8469e+06	1.95582e+06	2.25657e+06	2.55442e+06	2.67797e+06	2.1919e+06	2.75002e+06	1.18269e+06	3.54694e+06	1.38616e+06	4.26285e+06	3.43543e+06	2.56084e+06	3.00379e+06	2.07144e+06
FALSE	High	Master Protein	A0A087WUM0	SYNJ2BP-COX16 readthrough (Fragment) OS=Homo sapiens OX=9606 GN=SYNJ2BP-COX16 PE=4 SV=1	27	3	93	3	1	186	20.8	5.19	198.76	3	0	254508	263705	279740	205868	243947	256080	314517	228702	266979	260901	253108	232457	254508	284890	249712	283006	258696	253070	277857	245414	300990	263705	298585	321966	279740	302591	228475	234709	273419	295005	208921	202858	192280	212239
FALSE	High	Master Protein	O15061	Synemin OS=Homo sapiens OX=9606 GN=SYNM PE=1 SV=2	7	7	45	7	1	1565	172.7	5.16	114.66	7	0	86937.9	312832	110705	76655.4	424158	43880	145815	99551.3	125150	129059	86937.9	115575	40836	36984.9	95016.3	50486.6	664583	202232	362167	108273	349789	312832	43856.4	97905.5	204236	62894.3	49913.7	110705	245830	122413	532027	49306.2	468838	27808.7
FALSE	High	Master Protein	Q9NPQ8	Synembryn-A OS=Homo sapiens OX=9606 GN=RIC8A PE=1 SV=3	14	4	54	4	1	531	59.7	5.33	130.87	4	0	195703	177657	182106	169631	209569	204841	190387	210429	175048	106509	181756	199912	214436	176593	195703	233589	234623	194257	177657	154022	164170	205332	156182	233670	233522	188424	120621	28871	182106	155773	296441	221542	153757	102141
FALSE	High	Master Protein	A0A024R9D1	Syndecan OS=Homo sapiens OX=9606 GN=SDC2 PE=3 SV=1	7	2	13	2	1	201	22.1	4.86	26.99	2	0		80982.8	55931.4	98868.9	68243.9	50660.8	33950.1	42509	44593.7								80982.8	17810.3	72420.5	159548	85358.3	55310.8	139091	90257.2		59347.4	42005.9	52712	35445.9	101811	121537	38408.1	117066	50157.9
FALSE	High	Master Protein	G5EA09	Syndecan binding protein (Syntenin), isoform CRA_a OS=Homo sapiens OX=9606 GN=SDCBP PE=1 SV=1	31	4	109	4	1	318	34.8	8.51	334.57	4	0	238432	104072	454092	77073.5	274578	107701	427284	118603	247708	203213	245226	196289	212825	260692	258005	238432	147039	44523.9	104072	92003.3	147358	90177.1	215919	656229	454092	315556	280864	461407	394729	563242	106077	44140.2	68577.6
FALSE	High	Master Protein	Q9H7C4	Syncoilin OS=Homo sapiens OX=9606 GN=SYNC PE=1 SV=3	13	5	178	5	1	482	55.3	4.61	470.52	5	0	588014	543551	496810	751225	549159	568214	663048	792906	615614	677031	588014	554517	578854	667476	620943	427953	521571	543551	650010	525868	664365	581926	329252	566585	496810	603529	266505	417969	599065	488056	769368	886200	733510	640139
FALSE	High	Master Protein	Q59GL1	Synaptotagmin binding, cytoplasmic RNA interacting protein variant (Fragment) OS=Homo sapiens OX=9606 PE=2 SV=1	41	16	768	1	1	534	59.6	8.73	2444.81	16	0	151211	120351	139416	165687	140254	97657.2	156286	180681	184927	112746	154665	158664	111042	154877	145593	151211	92889.2	131997	136845	90264.1	127354	120351	37465.1	138721	141186	120986	202780	139416	205314	123070	166026	165349	208377	184801
FALSE	High	Master Protein	A8K287	Synaptosomal-associated protein OS=Homo sapiens OX=9606 GN=SNAP23 PE=2 SV=1	38	6	218	6	1	211	23.3	5.01	673.81	6	0	1.48086e+06	1.46467e+06	1.61103e+06	1.4302e+06	1.40378e+06	1.38777e+06	1.91791e+06	1.43205e+06	1.57283e+06	1.32806e+06	1.44362e+06	1.58496e+06	1.48086e+06	1.4872e+06	1.39134e+06	1.53977e+06	1.46467e+06	1.46199e+06	1.34731e+06	1.01936e+06	1.55766e+06	1.5134e+06	2.74793e+06	1.9362e+06	1.53449e+06	2.0989e+06	2.06853e+06	1.237e+06	1.61103e+06	1.4197e+06	1.63915e+06	1.65215e+06	1.33757e+06	1.27551e+06
FALSE	High	Master Protein	O95721	Synaptosomal-associated protein 29 OS=Homo sapiens OX=9606 GN=SNAP29 PE=1 SV=1	9	2	38	2	1	258	29	5.81	113.47	2	0	97079.8	96886.1	109850	88784.5	88700	90879	110743	87469.5	101914	56882.6	97079.8	100385	108105		88576.4		95126.1	86972.6	105371	81851.5	100369	98678.6		145396	115694	109850	87249	57694.9	139743	70333.5	123829	98145.2	83623.3	46548.9
FALSE	High	Master Protein	B9EG60	Synaptopodin 2 OS=Homo sapiens OX=9606 GN=SYNPO2 PE=2 SV=1	10	8	42	8	1	1261	136.2	8.79	105.99	8	0	2.16638e+06	1.73037e+06	1.33802e+06	1.69352e+06	1.90226e+06	2.23686e+06	2.36136e+06	2.28218e+06	2.68279e+06	1.61864e+06	1.75504e+06	2.16435e+06	2.16638e+06	2.39814e+06	2.56967e+06	2.8163e+06	1.39272e+06	2.31563e+06	2.35358e+06	1.62911e+06	1.73037e+06	2.60336e+06	632562	1.33802e+06	1.87397e+06	1.92195e+06	1.41276e+06	1.10374e+06	1.31516e+06	1.30168e+06	1.4389e+06	2.31603e+06	1.82566e+06	2.48587e+06
FALSE	High	Master Protein	O15056	Synaptojanin-2 OS=Homo sapiens OX=9606 GN=SYNJ2 PE=1 SV=3	4	4	35	4	1	1496	165.4	7.34	104.54	4	0	94339.2	62187.5	160603	32284.2	143911	94159.6	187215	44169.6	181164	94339.2	183121	124346	81040.7	57883.8	56159.3	168495	69765.7	46852.4	104781	36636.5	71229.5	62187.5	45269.4	124819	209731	160603	95075.5	74610.3	207675	177639	70648.8	26460.6	20802.8	24809.4
FALSE	High	Master Protein	O43759	Synaptogyrin-1 OS=Homo sapiens OX=9606 GN=SYNGR1 PE=1 SV=2	10	2	11	1	1	233	25.4	4.68	23.7	2	0
FALSE	High	Master Protein	A0A024R8T9	Synaptogyrin OS=Homo sapiens OX=9606 GN=SYNGR2 PE=3 SV=1	4	1	31	1	1	224	24.8	4.94	74.13	1	0	257110	231863	218163	200583	212170	237538	351413	302025	236163	202208	257689	245643	257110	244491	273898	290468	196889	224534	241329	212054	250062	231863	510115	130015	182342	218163	277309	294528	215708	285356	131142	199839	140013	303744
FALSE	High	Master Protein	Q59FY1	Synapse-associated protein 102 variant (Fragment) OS=Homo sapiens OX=9606 PE=2 SV=1	2	1	3	1	1	917	99.7	6.86	7.11	1	0		26210.2		21232.1	31774.1	12490.1		13669.5									33468.5	12104.2	31992.9		21472.8	20253.6	32559.3								23903.1
FALSE	High	Master Protein	A0A2X0SFL9	SYDE1 (Fragment) OS=Homo sapiens OX=9606 GN=SYDE1 PE=4 SV=1	2	1	8	1	1	737	80	8.43	10.18	1	0		10994.2	13552.8	8513.32	10624.9		7824.37	8758.01	7795.48										10994.2					9467.08	13552.8	13933.5
FALSE	High	Master Protein	Q969G3	SWI/SNF-related matrix-associated actin-dependent regulator of chromatin subfamily E member 1 OS=Homo sapiens OX=9606 GN=SMARCE1 PE=1 SV=2	6	2	37	2	1	411	46.6	4.88	108.97	2	0	85324.4	87555.5	99892.8	56022.2	94093.3	79812.8	118579	70664.2	90587	71506.2	94701.5	88438.1	114206	46335.6	43449	85324.4	92950.4	92682.8	88811.5	49676.6	87555.5	37327.8	59839.9	120809	108904	99000	22310.1		100794	90500.5	63874.6	70727	30654.7	36970.4
FALSE	High	Master Protein	Q92925	SWI/SNF-related matrix-associated actin-dependent regulator of chromatin subfamily D member 2 OS=Homo sapiens OX=9606 GN=SMARCD2 PE=1 SV=3	4	1	6	1	1	531	58.9	9.64	7.96	1	0
FALSE	High	Master Protein	Q58EY4	SWI/SNF related, matrix associated, actin dependent regulator of chromatin, subfamily c, member 1 OS=Homo sapiens OX=9606 GN=SMARCC1 PE=2 SV=1	1	1	3	1	1	1105	122.8	5.72	4.04	1	0	6240.73	11469.5	13275.1	11072.7	9925.09	6701.67	12552.9	6573.42	6547.47	8019.95		6240.73			5890.71		11469.5							14938.7	11796.9						11072.7
FALSE	High	Master Protein	F8VXC8	SWI/SNF complex subunit SMARCC2 OS=Homo sapiens OX=9606 GN=SMARCC2 PE=1 SV=1	4	5	80	5	1	1245	136.1	5.71	238.92	5	0	323086	341912	359827	307634	328864	371229	383757	271494	298204	301143	411107	345519	251214	323086	407291	307280	313714	397730	232384	341912	360038	558848	173083	377069	417962	359827	269455	499983	331554	347101	219903	333042	193353	461379
FALSE	High	Master Protein	B3KUB9	SWAP-70 protein, isoform CRA_b OS=Homo sapiens OX=9606 GN=SWAP70 PE=2 SV=1	8	3	42	3	1	527	62	6.01	100.93	3	0	286203	384072	376359	262540	371419	330372	344007	298603	396065	490609	266227	457604	271271	282389	286203	334646	276560	368641	423280	537846	349874	459237	384072	295690	376359	474969	18842.8	38875.8	427435	557766	318197	287184	152110	247788
FALSE	High	Master Protein	P78539	Sushi repeat-containing protein SRPX OS=Homo sapiens OX=9606 GN=SRPX PE=1 SV=1	5	2	3	2	1	464	51.5	8.66	9.63	2	0	119381	120019	145309	70684.3	112685	78788.5	137482	61555.5	95028	130369	102980	119381	110716	109653	126414	130822	100685	152967	122759		114977	117341	283310	120865	174740	166080	145309	112475	173854	103090	79137.3	93533.4	59240.6	70684.3
FALSE	High	Master Protein	A0A140VJW3	Sushi domain containing 2, isoform CRA_a OS=Homo sapiens OX=9606 GN=SUSD2 PE=2 SV=1	7	3	90	3	1	822	90.2	6.28	320.41	3	0	296137	298164	159555	427125	211578	281739	103971	426239	203602	290872	351315	320437	365150	296137	285594	293311	298164	190730	729949	717856	167133	145416	1.46821e+06	130915	96521.8	292410		17146.6	195866	194459	407495	315636	619006	447701
FALSE	High	Master Protein	O75940	Survival of motor neuron-related-splicing factor 30 OS=Homo sapiens OX=9606 GN=SMNDC1 PE=1 SV=1	4	1	1	1	1	238	26.7	7.24	2.49	1	0	60297.4	58256.6	71077.3	46651.6	53923.9	63172	78880.6	55274.6	56945.5	51100.3	50634.3	60297.4	56448.1	66435	63539.3	69498.5	76623	58256.6	75461.3	49420.6	74352	46604.5	20305.2	92539.8	71077.3	91038.4	45736.3	45112.9	82020.6	60885.3	70369.4	55318.9	56688.7	38406.6
FALSE	High	Master Protein	O15260	Surfeit locus protein 4 OS=Homo sapiens OX=9606 GN=SURF4 PE=1 SV=3	4	1	48	1	1	269	30.4	7.78	108.92	1	0	294185	380155	443290	194987	243494	387208	419079	272273	223403	382491	294185	511752	202467	328543	196994	197770	686245	380155	251411	470434	234676	309224	488503	580910	484798	593173	230149	431337	214118	443290	313024	152473	193224	67639.7
FALSE	High	Master Protein	A0A024R8C5	Surfeit 5, isoform CRA_a OS=Homo sapiens OX=9606 GN=SURF5 PE=4 SV=1	5	1	2	1	1	200	22.2	4.68	4.82	1	0	19473.7	24869.9	26424.5	16658.5	25601.3	18758.7	28477.1	14821.3	17832.3	14056.3	19473.7	22517	27780.3	18822.5	16525.1	20182.2	30901.1	27274.9	18249.9	15253.2	33501.7	20235.9	24869.9	46300	21586.1	27611.4	26137		26715.2	19100	28150.5	14574.9
FALSE	High	Master Protein	E5KRX5	SURF1-like protein OS=Homo sapiens OX=9606 GN=SURF1 PE=2 SV=1	14	2	68	2	1	300	33.3	9.6	164.3	2	0	61906.6	82856.1	97942.6	36804.5	47234.2	81859.5	80281.8	31968.4	35893.2	63522.3	67715.2	61906.6	74847.2	47750.2	48168.3	59705.3	50305.2	66995.1	146671	82856.1	72568.5	87868.1	101889	101830	97942.6	99432.5	132104	63476.2	42858.6	86029	30802.8	40109	48491.6	33772.3
FALSE	High	Master Protein	O95425	Supervillin OS=Homo sapiens OX=9606 GN=SVIL PE=1 SV=2	21	31	699	17	1	2214	247.6	6.98	1971.61	31	13	3.43065e+06	3.13538e+06	3.63455e+06	2.93382e+06	4.11002e+06	3.26034e+06	3.5166e+06	2.85725e+06	3.336e+06	3.35669e+06	3.43065e+06	3.38665e+06	3.63549e+06	3.52086e+06	3.51525e+06	3.19428e+06	3.34609e+06	3.13538e+06	3.5126e+06	3.73998e+06	2.58015e+06	2.59743e+06	2.89783e+06	4.67488e+06	4.15344e+06	7.54159e+06	1.98832e+06	1.8398e+06	3.33517e+06	3.63455e+06	3.59214e+06	3.06513e+06	2.80814e+06	1.99268e+06
FALSE	High	Master Protein	P04179	Superoxide dismutase [Mn], mitochondrial OS=Homo sapiens OX=9606 GN=SOD2 PE=1 SV=3	76	10	655	10	1	222	24.7	8.25	2124.63	10	0	6.75496e+07	9.27473e+07	1.53491e+08	6.5158e+06	2.40302e+07	1.00113e+08	1.75484e+08	5.09525e+06	2.78581e+07	6.99556e+07	7.05319e+07	6.70614e+07	6.75496e+07	6.73021e+07	6.96151e+07	6.6388e+07	6.67936e+07	9.40669e+07	3.28501e+07	2.79053e+07	9.90066e+07	9.27473e+07	9.72053e+07	1.98082e+08	1.73747e+08	1.18914e+08	1.51143e+08	1.12008e+08	1.75764e+08	1.53491e+08	1.16934e+07	1.29762e+07	3.80138e+06	4.30732e+06
FALSE	High	Master Protein	B2R9V7	Superoxide dismutase [Cu-Zn] OS=Homo sapiens OX=9606 PE=2 SV=1	16	3	33	3	1	240	25.9	6.79	94.54	3	0	928370	716478	1.53077e+06	117728	1.03618e+06	642102	2.70027e+06	107978	1.04278e+06	881272	908289	948161	916980	956771	928370	1.24025e+06	721288	774705	161208	277118	611827	716478	749056	2.50679e+06	2.96278e+06	442880	1.37289e+06	1.53077e+06	1.13149e+06	1.73505e+06	246404	318488	23880.5	39368
FALSE	High	Master Protein	P00441	Superoxide dismutase [Cu-Zn] OS=Homo sapiens OX=9606 GN=SOD1 PE=1 SV=2	51	7	344	7	1	154	15.9	6.13	1128.16	7	0	1.35995e+07	1.15438e+07	1.40134e+07	1.3891e+07	1.42382e+07	1.31279e+07	1.55009e+07	1.37283e+07	1.25961e+07	1.51517e+07	1.38708e+07	1.41741e+07	1.35995e+07	1.32097e+07	1.23197e+07	1.26706e+07	1.1314e+07	1.2425e+07	1.07645e+07	1.50701e+07	1.17297e+07	1.15438e+07	1.35776e+06	1.588e+07	1.55133e+07	9.88857e+06	1.28892e+07	1.33849e+07	1.40134e+07	1.79998e+07	1.46271e+07	1.42972e+07	1.15322e+07	1.14308e+07
FALSE	Medium	Master Protein	B0QYN7	SUMO-conjugating enzyme UBC9 OS=Homo sapiens OX=9606 GN=UBE2I PE=1 SV=1	7	1	28	1	1	184	20.4	8.46	49.45	1	0	216151	195987	193328	170739	197677	193484	286745	196873	253967	206423	216521	219138	216151	230520	209010	138196	121374	224695	183498	210282	140458	209325		225038	281317	187177	140951	193328	154021	225945	131171	212379	154182	208587
FALSE	High	Master Protein	A0A024R0R4	SUMO-1 activating enzyme subunit 1, isoform CRA_b OS=Homo sapiens OX=9606 GN=SAE1 PE=4 SV=1	25	6	262	6	1	346	38.4	5.3	782.48	6	0	715261	641052	954546	631094	780748	685069	926437	696481	779816	810348	796394	707815	763477	590203	715261	652744	686043	636605	641052	559664	778418	656499	323077	999524	954546	1.05058e+06	898914	554902	1.27567e+06	862008	781906	609209	653765	489104
FALSE	High	Master Protein	A0A024QZB4	Sulfotransferase OS=Homo sapiens OX=9606 GN=hCG_1993905 PE=3 SV=1	36	8	215	8	1	295	34.2	6.62	530.73	8	0	1.1965e+06	1.18884e+06	724454	1.09248e+06	1.11006e+06	1.67187e+06	1.01357e+06	1.4163e+06	1.27662e+06	1.08636e+06	1.19712e+06	1.1965e+06	1.27683e+06	1.22815e+06	1.11779e+06	1.19153e+06	1.18884e+06	1.50756e+06	1.53554e+06	1.87464e+06	729588	819343	317965	1.02334e+06	1.19004e+06	970625	270277	407335	564103	724454	1.1673e+06	1.42372e+06	1.02246e+06	1.4293e+06
FALSE	Medium	Master Protein	A0A2P9AHM2	Sulfonate ABC transporter substrate-binding protein OS=Homo sapiens OX=9606 GN=BQ8482_160096 PE=4 SV=1	2	1	12	1	1	332	35.1	6.58	22.45	1	0	89320.6	55262.4	64713.1	75214.5	75541.1	89850.3	132653	141629	95981.2	83152.3	95319.7	89320.6	86439.6	90330.2	93504.3	87061.1	31989.1	85593.1	56742.7	97448.8	34647.7	53820.6		44571	73448.8	27321.9	64713.1	84750.8	61623	116236	55251.3	160474	55586.9	86874.2
FALSE	High	Master Protein	P51687	Sulfite oxidase, mitochondrial OS=Homo sapiens OX=9606 GN=SUOX PE=1 SV=2	8	2	14	2	1	545	60.2	6.11	38.94	2	0	26612.1	19155.6	105380	97912.9	126981	49105.3	89477.1	9337.39		16404.9	43170							19155.6	18880		35244.3			66396.1	42366.2	842504	707773	802384	105380	82198.7
FALSE	High	Master Protein	Q9BYN0	Sulfiredoxin-1 OS=Homo sapiens OX=9606 GN=SRXN1 PE=1 SV=2	7	1	2	1	1	137	14.3	8.19	4.85	1	0	78014.8	85340.5	91444.7	70176.9	49370.2	133441	125023	80162.4	86167.1	72599.2	78014.8	73720.6	106946	75525.5	93352.8	118245	97350.5	169529	85340.5	78479.6	77127.8			104399	110103	91444.7	41961.9	85948	77090	125556	75538.4	84511.3	51919.5	72670.5
FALSE	High	Master Protein	O00391	Sulfhydryl oxidase 1 OS=Homo sapiens OX=9606 GN=QSOX1 PE=1 SV=3	4	2	81	2	1	747	82.5	8.92	218.35	2	0	182058	241614	236398	204795	222412	140542	106540	136023	150334	180345	175597	165455	188982	182058	187274	196909	187683	221265	335948	241614	215641	251432	670453	155231	397937	291177	354047	236398	224109	164367	168676	200239	170631	234582
FALSE	High	Master Protein	P55809	Succinyl-CoA:3-ketoacid coenzyme A transferase 1, mitochondrial OS=Homo sapiens OX=9606 GN=OXCT1 PE=1 SV=1	45	13	456	13	1	520	56.1	7.46	1417.21	13	0	2.53238e+06	3.40425e+06	3.44475e+06	1.51702e+06	2.46857e+06	3.45997e+06	3.81799e+06	1.21191e+06	2.4489e+06	2.70649e+06	2.88018e+06	2.57707e+06	2.49963e+06	2.51165e+06	2.53238e+06	2.32818e+06	2.81841e+06	2.56335e+06	3.40425e+06	3.81805e+06	3.49098e+06	3.98794e+06	1.15148e+06	4.38959e+06	3.97257e+06	4.42956e+06	2.984e+06	2.37028e+06	3.44475e+06	3.41583e+06	2.3103e+06	1.50897e+06	1.4789e+06	1.063e+06
FALSE	High	Master Protein	Q96I99	Succinate--CoA ligase [GDP-forming] subunit beta, mitochondrial OS=Homo sapiens OX=9606 GN=SUCLG2 PE=1 SV=2	34	12	324	12	1	432	46.5	6.39	851.96	12	0	2.83268e+06	4.36124e+06	3.17106e+06	1.40612e+06	1.98252e+06	4.81226e+06	3.6925e+06	1.48607e+06	2.23023e+06	2.45155e+06	2.64587e+06	2.82615e+06	2.90006e+06	2.83268e+06	2.86948e+06	2.85071e+06	4.36124e+06	4.49168e+06	3.88692e+06	3.0147e+06	4.38809e+06	4.76573e+06	551356	4.65311e+06	4.78568e+06	3.62096e+06	3.17106e+06	2.38501e+06	2.89404e+06	2.75526e+06	2.3024e+06	2.13493e+06	1.42895e+06	1.13073e+06
FALSE	High	Master Protein	E5KS55	Succinate--CoA ligase [ADP-forming] subunit beta, mitochondrial OS=Homo sapiens OX=9606 GN=SUCLA2 PE=3 SV=1	11	3	43	3	1	463	50.3	7.42	149.19	3	0	633895	676960	871789	341707	461554	762737	923369	365882	485685	475445	559521	638561	647266	625983	633895	651881	493467	623164	762600	676960	705551	860133	309039	698911	748258	925003	871789	801716	898973	874543	386210	428811	324334	324520
FALSE	High	Master Protein	P53597	Succinate--CoA ligase [ADP/GDP-forming] subunit alpha, mitochondrial OS=Homo sapiens OX=9606 GN=SUCLG1 PE=1 SV=4	18	4	89	4	1	346	36.2	8.79	192.97	4	0	1.22916e+06	1.48748e+06	1.49798e+06	618038	962737	1.82277e+06	1.66108e+06	624374	980180	1.45368e+06	1.29493e+06	1.25317e+06	1.22916e+06	1.15468e+06	1.18342e+06	1.14121e+06	1.48748e+06	1.81088e+06	1.42209e+06	1.96949e+06	1.31725e+06	1.89744e+06	392304	1.69171e+06	1.64873e+06	1.3908e+06	1.15586e+06	1.2244e+06	1.49798e+06	1.56356e+06	770933	958830	600666	635914
FALSE	High	Master Protein	P21912	Succinate dehydrogenase [ubiquinone] iron-sulfur subunit, mitochondrial OS=Homo sapiens OX=9606 GN=SDHB PE=1 SV=3	14	3	84	3	1	280	31.6	8.76	241.69	3	0	935863	701577	1.24937e+06	653612	870616	671804	1.30403e+06	670420	1.06426e+06	812821	1.01067e+06	968773	875646	935863	990608	921159	625532	701577	820242	679901	770553	903682	112604	1.32696e+06	1.24937e+06	1.27701e+06	918190	875596	1.31257e+06	1.18242e+06	764329	808209	520254	515520
FALSE	High	Master Protein	P31040	Succinate dehydrogenase [ubiquinone] flavoprotein subunit, mitochondrial OS=Homo sapiens OX=9606 GN=SDHA PE=1 SV=2	26	10	205	10	1	664	72.6	7.39	669	10	0	952024	757224	1.12761e+06	699151	944230	794854	1.41024e+06	740372	920559	911413	1.01072e+06	992541	952024	809533	1.01448e+06	935985	627875	757224	614693	871620	769198	972229	518784	1.19746e+06	1.0498e+06	1.12761e+06	2.03784e+06	990611	989038	1.7238e+06	673024	738194	513227	539836
FALSE	Medium	Master Protein	P02814	Submaxillary gland androgen-regulated protein 3B OS=Homo sapiens OX=9606 GN=SMR3B PE=1 SV=2	27	1	1	1	1	79	8.2	9.57	2.48	1	0						88555.4
FALSE	High	Master Protein	B0AZQ4	Structural maintenance of chromosomes protein OS=Homo sapiens OX=9606 PE=2 SV=1	6	6	59	6	1	1217	141.4	7.18	144.72	6	0	403316	409403	369032	314897	382771	264981	346700	233022	281132	427350	405536	416030	308473	291467	403316	396383	453972	409139	465518	252556	511836	409403	189325	441023	457812	369032	230826	37420.5	618686	312848	307013	226221	322983	116265
FALSE	High	Master Protein	Q8NDV3	Structural maintenance of chromosomes protein 1B OS=Homo sapiens OX=9606 GN=SMC1B PE=2 SV=2	1	1	28	1	1	1235	143.8	7.66	86.43	1	0
FALSE	High	Master Protein	Q14683	Structural maintenance of chromosomes protein 1A OS=Homo sapiens OX=9606 GN=SMC1A PE=1 SV=2	2	2	7	2	1	1233	143.1	7.64	18.33	2	0	81332.2	68107.4	110642	40838.9	94360.6	72107.8	104677	97315.8	96136.1	36224.4	81332.2	105232	37300.1	158547	78367.4	164210	68107.4	41989.1	36708.3	82352.7	31593.8	184214	214348	136935	125855	146685	21865.8	28123.2	110642	30767.8	51792.1	93775.5	32202	15611
FALSE	High	Master Protein	A0A024R084	Stromal cell derived factor 4, isoform CRA_c OS=Homo sapiens OX=9606 GN=SDF4 PE=4 SV=1	28	5	159	5	1	362	41.8	4.86	432.91	5	0	628402	474222	418114	821189	795632	594342	574403	627568	663072	510565	716765	773392	830896	628402	551023	625081	428639	342338	566459	533050	786546	474222	343955	629233	389687	418114	495725	253019	365177	467661	1.18235e+06	643448	899473	636937
FALSE	High	Master Protein	A0AV58	Striatin, calmodulin binding protein 3 OS=Homo sapiens OX=9606 GN=STRN3 PE=2 SV=1	11	5	113	5	1	713	77.7	5.26	348.22	5	0	230577	255003	244682	232974	246439	394925	311863	468456	213222	219835	236611	198383	239229	225678	230577	267737	271801	491477	250653	183972	255003	355871	153442	266906	487984	209965	106051	36732.7	244682	433601	294711	217082	219421	166339
FALSE	High	Master Protein	O43815	Striatin OS=Homo sapiens OX=9606 GN=STRN PE=1 SV=4	5	3	86	3	1	780	86.1	5.27	256.61	3	0	269834	296184	252943	306949	318553	163739	198903	209300	221870	207314	390436	269834	363069	258095	228774	280680	260027	274600	328925	404367	296184	320969	211120	218549	179839	486929	542168	284329	240204	252943	295512	250576	719834	318828
FALSE	High	Master Protein	P38646	Stress-70 protein, mitochondrial OS=Homo sapiens OX=9606 GN=HSPA9 PE=1 SV=2	57	32	1804	32	1	679	73.6	6.16	6190.21	32	0	2.44542e+07	2.7249e+07	3.45876e+07	1.51059e+07	1.63276e+07	2.7801e+07	3.6144e+07	1.4702e+07	1.72933e+07	2.65175e+07	2.53125e+07	2.50807e+07	2.36202e+07	2.44542e+07	2.3752e+07	2.2633e+07	2.98134e+07	2.65737e+07	2.7249e+07	2.37208e+07	3.22621e+07	2.87669e+07	1.90791e+07	3.45876e+07	2.80771e+07	3.81631e+07	2.76432e+07	2.68087e+07	4.37462e+07	3.658e+07	1.67131e+07	1.61613e+07	1.51414e+07	1.461e+07
FALSE	High	Master Protein	Q3MIM1	STON1-GTF2A1L readthrough transcript OS=Homo sapiens OX=9606 GN=STON1-GTF2A1L PE=2 SV=1	2	2	75	2	1	1182	132	5.36	234.75	2	0	135315	134875	157500	117979	165496	113193	229026	179642	206488	173730	80218.8	158758	135315	131908	176725	127829	72340.4	94063.6	151673	70016.6	134875	236643	174151	160688	184334	157500	46485	119899	141450	207806	106122	173481	102228	78963.7
FALSE	High	Master Protein	Q9UJZ1	Stomatin-like protein 2, mitochondrial OS=Homo sapiens OX=9606 GN=STOML2 PE=1 SV=1	57	12	512	12	1	356	38.5	7.39	1442.15	12	0	7.21858e+06	1.02099e+07	3.87996e+06	2.89899e+06	7.12348e+06	3.15999e+06	8.70714e+06	1.20543e+06	3.68157e+06	1.18656e+07	7.21858e+06	2.29495e+06	8.98828e+06	2.57924e+06	2.35643e+06	7.825e+06	1.05916e+07	1.5278e+07	1.02099e+07	6.83037e+06	1.25716e+07	6.23995e+06	4.0867e+06	3.87996e+06	1.02913e+07	3.80799e+06	2.63465e+06	3.03093e+06	7.52373e+06	1.14125e+07	4.85989e+06	1.88598e+06	1.20205e+06	1.23378e+06
FALSE	High	Master Protein	A0A024R882	Stomatin, isoform CRA_a OS=Homo sapiens OX=9606 GN=STOM PE=4 SV=1	31	6	168	6	1	288	31.7	7.88	473.41	6	0	2.30332e+07	1.92894e+07	2.09863e+07	3.59306e+07	1.95353e+07	1.17173e+07	2.47128e+07	1.5554e+07	2.32692e+07	2.41079e+07	2.21194e+07	2.30332e+07	2.4371e+07	2.30738e+07	2.29945e+07	2.25885e+07	9.49487e+06	1.65071e+07	1.92894e+07	2.06476e+07	1.64249e+07	2.88401e+07	2.46323e+07	9.14144e+06	1.54055e+07	2.88558e+07	9.12406e+07	7.9959e+07	1.97412e+07	2.09863e+07	1.34099e+07	2.63258e+07	4.90397e+07	7.45444e+07
FALSE	High	Master Protein	A0A2R3XZB7	Stimulator of interferon protein OS=Homo sapiens OX=9606 GN=STING PE=2 SV=1	6	1	1	1	1	379	42.2	7.21	4.16	1	0		26637.8			36724.7	22485.1	33721.4	21022.7	23853.8									21210.7	33453.3
FALSE	High	Master Protein	G0XQ39	STIM1L OS=Homo sapiens OX=9606 GN=STIM1 PE=1 SV=1	3	2	37	2	1	791	88.6	6.64	94.34	2	0	126624	105950	116024	129771	129404	179094	184275	183110	178635	140856	159055	126624	105614	187834	85507.7	120407	105950	164666	77606.9	155931	167327	87169.6	19068.2	107526	164330	101585		112094	127930	120091	130006	170936	81310.8	129537
FALSE	High	Master Protein	Q15738	Sterol-4-alpha-carboxylate 3-dehydrogenase, decarboxylating OS=Homo sapiens OX=9606 GN=NSDHL PE=1 SV=2	7	2	35	2	1	373	41.9	8.06	89.76	2	0	235925	232117	263626	186443	179064	193794	294885	181743	200078	234671	235925	249678	191011	281201	250116	180735	298967	232117	327027	200461	161497	244526	180126	296153	274903	319105	181106	158193	263626	213154	197514	163128	191348	181664
FALSE	High	Master Protein	Q8IVG5	Sterile alpha motif domain-containing protein 9-like OS=Homo sapiens OX=9606 GN=SAMD9L PE=1 SV=2	1	1	4	1	1	1584	184.4	8.02	10.42	1	0	15596.7	14062.3	24863.8	14717.3	18087.6	16111.5	19928.9	15478.1	16118.7	17206.3	21984.5		15530	9245.32	11721.7	15663.7	14197.2	16972	11369.5	14528.2	13928.6	10908.7		25763.8	24863.8	37316.3			18564.4	12916	14717.3	12155.8
FALSE	High	Master Protein	Q5K651	Sterile alpha motif domain-containing protein 9 OS=Homo sapiens OX=9606 GN=SAMD9 PE=1 SV=1	5	5	69	5	1	1589	184.2	7.83	159.17	5	0	109521	69584.4	101353	91442.4	135864	114166	134325	104472	148528	126182	116103	87513.5	84795.2	85549.2	111346	109521	52179.4	121466	98790.7	84280.4	65948.5	69584.4	32387.4	142842	182037	91300.4	32056.8	78892.1	101353	120671	94056.6	141594	88900.8	106487
FALSE	High	Master Protein	Q5U0B9	Stem cell growth factor; lymphocyte secreted C-type lectin OS=Homo sapiens OX=9606 PE=2 SV=1	3	1	3	1	1	323	35.6	5.16	7.71	1	0
FALSE	High	Master Protein	Q9H2G2	STE20-like serine/threonine-protein kinase OS=Homo sapiens OX=9606 GN=SLK PE=1 SV=1	14	12	198	11	1	1235	142.6	5.15	615.89	12	1	972121	653766	749872	612108	916470	913699	1.07597e+06	1.13364e+06	1.30416e+06	913150	977389	972121	972939	871793	946914	997686	639717	901544	653766	655461	620013	869944	400296	923837	1.23507e+06	931218	471303	490588	540840	749872	784539	1.12724e+06	498548	555721
FALSE	High	Master Protein	Q9UEW8	STE20/SPS1-related proline-alanine-rich protein kinase OS=Homo sapiens OX=9606 GN=STK39 PE=1 SV=3	15	4	32	4	1	545	59.4	6.29	103.55	4	0	150244	137264	135766	167239	148093	145152	152155	188592	150197	158896	132314	156063	141369	132573	150244	159594	84594.1	142561	124951	173505	152669	137264	47717.6	72689.1	162300	62100.7	176117	67572.5	135766	144015	161455	249785	160731	181278
FALSE	High	Master Protein	Q59F99	Staufen isoform b variant (Fragment) OS=Homo sapiens OX=9606 PE=2 SV=1	10	5	105	5	1	591	64.7	9.42	307.19	5	0	330383	328379	346601	309999	374532	406971	359527	376137	461339	421310	363266	330383	376073	248414	329803	267654	328379	368300	373616	398936	325805	323930	161308	383403	374086	401154	168143	162542	346601	293635	319702	361469	307003	242017
FALSE	High	Master Protein	B5BU83	Stathmin OS=Homo sapiens OX=9606 GN=STMN1 PE=2 SV=1	38	5	201	5	1	149	17.3	5.97	516.11	5	0	2.75137e+06	3.49874e+06	1.85381e+06	1.58562e+06	3.49039e+06	3.32498e+06	1.72449e+06	1.41099e+06	2.87235e+06	2.57924e+06	2.75137e+06	3.31606e+06	2.92126e+06	2.67061e+06	2.48125e+06	2.79999e+06	3.82423e+06	3.49874e+06	4.26811e+06	3.7664e+06	3.03526e+06	3.0816e+06	448551	3.85011e+06	3.21786e+06	3.28224e+06	1.41122e+06	1.23971e+06	1.85381e+06	1.54313e+06	2.10656e+06	1.70607e+06	2.76674e+06	2.39093e+06
FALSE	High	Master Protein	Q9NSY2	StAR-related lipid transfer protein 5 OS=Homo sapiens OX=9606 GN=STARD5 PE=1 SV=2	4	1	39	1	1	213	23.8	6.67	80.41	1	0	84747.7	77031.9	46284.1	101160	55615.2	82807.2	44943.8	101628	76517	75579.8	84747.7	90307.2	88297	86143.8	81510.2	76227.5	50323	77031.9	85730.2	74124.3	108765	107018	27974.1	38373.5	49046.9	49058.9	17934	11324.3	54358.1	46284.1	74650	120458	84524.8	104625
FALSE	High	Master Protein	H3BLV9	SRSF protein kinase 1 (Fragment) OS=Homo sapiens OX=9606 GN=SRPK1 PE=1 SV=1	4	2	13	2	1	671	76	6.28	22.36	2	0		29004.9	36996.7	18109.3		24514.2			35856.2								29453.5	29004.9	32131.2	17878.9	17668.4	25794.1	29989.6	36277.6	38053.1	37730.1	22448.6		44010.5	14189.3	20658.2
FALSE	High	Master Protein	Q14247	Src substrate cortactin OS=Homo sapiens OX=9606 GN=CTTN PE=1 SV=2	39	19	892	19	1	550	61.5	5.4	2813.4	19	0	1.16504e+07	1.11083e+07	1.26256e+07	8.81104e+06	1.33974e+07	1.15237e+07	1.32427e+07	1.024e+07	1.43869e+07	1.15795e+07	1.13003e+07	1.23247e+07	1.15586e+07	1.34569e+07	1.22462e+07	1.16504e+07	1.15558e+07	1.09268e+07	1.11083e+07	1.03706e+07	1.35203e+07	1.2266e+07	6.00866e+06	1.41983e+07	1.26686e+07	1.43799e+07	9.45847e+06	9.64005e+06	1.19363e+07	1.26256e+07	1.03749e+07	9.79486e+06	8.63526e+06	8.94622e+06
FALSE	High	Master Protein	Q9GZT3	SRA stem-loop-interacting RNA-binding protein, mitochondrial OS=Homo sapiens OX=9606 GN=SLIRP PE=1 SV=1	30	3	77	3	1	109	12.3	10.24	189.98	3	0	129910	170153	181429	85928.4	91997.6	153370	173614	76411.5	111675	131329	129910	102128	118025	148909	124019	147228	202238	235085	170153	297134	121390	123570	105938	274352	146190	181429	93232.7	244524	168574	345247	174499	107728	68768	36516.1
FALSE	High	Master Protein	Q15020	Squamous cell carcinoma antigen recognized by T-cells 3 OS=Homo sapiens OX=9606 GN=SART3 PE=1 SV=1	3	2	7	2	1	963	109.9	5.57	20.93	2	0	105381	115742	154813	87572.4	134284	106062	120124	103799	114676	82463.6	100812	149925	84623.4	138703	106250	105381	155545	167162	128888	41508.9	115742	109406	29657.9	180127	148914	179962		75119.6	143713	160946	139296		87572.4
FALSE	High	Master Protein	P23246	Splicing factor, proline- and glutamine-rich OS=Homo sapiens OX=9606 GN=SFPQ PE=1 SV=2	18	8	409	7	1	707	76.1	9.44	1259.18	8	0	2.24531e+06	969510	2.42564e+06	1.58888e+06	2.0608e+06	1.07804e+06	2.80032e+06	1.17411e+06	2.17798e+06	2.51839e+06	2.24531e+06	2.46386e+06	1.1053e+06	1.09784e+06	2.32343e+06	1.12657e+06	969510	1.08138e+06	2.16722e+06	1.09199e+06	827618	789723	433167	2.60427e+06	1.66331e+06	3.19928e+06	2.27235e+06	1.76234e+06	2.42564e+06	2.69339e+06	1.54799e+06	1.80899e+06	817451	1.63085e+06
FALSE	High	Master Protein	A8K644	Splicing factor, arginine/serine-rich 4, isoform CRA_b OS=Homo sapiens OX=9606 GN=SFRS4 PE=2 SV=1	11	4	86	2	1	494	56.7	11.52	190.66	4	2	805941	771839	409322	642211	511928	711972	676351	968136	526484	793234	835309	805941	763040	744683	813310	883575	771839	875892	895837	790019	125222	499376	494085	634648	765517	339231	83070.9	360448	409322	878011	591094	853776	374710	556244
FALSE	High	Master Protein	O95104	Splicing factor, arginine/serine-rich 15 OS=Homo sapiens OX=9606 GN=SCAF4 PE=1 SV=3	2	1	6	1	1	1147	125.8	9.55	12.63	1	0		26311.5	40577.5	14637.4	13785.8				13932.2								39086			17712.1				69834.7						23577.6		8502.11		25199.9
FALSE	High	Master Protein	P26368	Splicing factor U2AF 65 kDa subunit OS=Homo sapiens OX=9606 GN=U2AF2 PE=1 SV=4	25	6	253	6	1	475	53.5	9.09	721.05	6	0	1.04654e+06	1.16747e+06	732469	815046	1.07259e+06	1.1103e+06	1.11176e+06	1.13045e+06	1.13527e+06	844887	1.11594e+06	1.02776e+06	1.04654e+06	1.16403e+06	1.01998e+06	1.09235e+06	1.20891e+06	1.18747e+06	1.16747e+06	1.24634e+06	625558	1.00825e+06	247555	1.45489e+06	1.33169e+06	665140	574270	732469	222876	1.4718e+06	833693	1.21957e+06	796816	1.06262e+06
FALSE	High	Master Protein	B2R6F3	Splicing factor arginine/serine-rich 3 OS=Homo sapiens OX=9606 GN=SFRS3 PE=2 SV=1	18	2	24	2	1	164	19.3	11.65	45.22	2	0	282417	247527	314297	223888	264679	276798	244638	244988	256560	251121	297117	303500	285656	263596	270743	282417	388583	269777	234008	395050	121370	247527	109346	552231	375691	151497	46300.1	314297	150447	559871	286096	173558	200166	173941
FALSE	High	Master Protein	Q9Y3B4	Splicing factor 3B subunit 6 OS=Homo sapiens OX=9606 GN=SF3B6 PE=1 SV=1	21	2	9	2	1	125	14.6	9.38	30.33	2	0	47247.1	89662.6	111975	75416.8	85575.5	97125.9	113405	80840.9	103492					31668.8		70488.6	108899	90767.9	95504.6	65308.2	89662.6	56947.6	20072.1	127994	116755	106617	72255.1		118078	107390	76455.6	85280.9	62802.7	56604.5
FALSE	High	Master Protein	Q9BWJ5	Splicing factor 3B subunit 5 OS=Homo sapiens OX=9606 GN=SF3B5 PE=1 SV=1	17	1	16	1	1	86	10.1	6.35	25.04	1	0	12809.8	12105.8	21140.3	19522.5	17561.5		10652.3	11461.6	10657.3	17320.5	12809.8	13912	12429.4	11371.8	9470.32	16872	19629.7	10024.4	16692.5	7695.5	13318.3	11003.7		27565	20603.2		14492.6		21691.3		24537.5	5963.68	22232.9
FALSE	High	Master Protein	Q15427	Splicing factor 3B subunit 4 OS=Homo sapiens OX=9606 GN=SF3B4 PE=1 SV=1	17	4	208	4	1	424	44.4	8.56	793.61	4	0	439621	444229	725464	347264	467629	384906	561195	359425	353925	527570	571413	428323	423267	407469	444747	439621	517348	444229	453260	414746	557435	339008	247037	745944	490446	725464	1.48404e+06	314960	1.43103e+06	507660	432169	269448	463711	261253
FALSE	High	Master Protein	Q13435	Splicing factor 3B subunit 2 OS=Homo sapiens OX=9606 GN=SF3B2 PE=1 SV=2	7	4	67	4	1	895	100.2	5.67	166.76	4	0	280813	281618	268354	215593	283052	331468	331529	282459	329122	280813	264335	271477	290176	264870	305595	292687	310910	334596	280068	281618	205499	283803	37670.3	388987	391677	268354	55307.8	119458	149199	340296	360762	283103	172400	208991
FALSE	High	Master Protein	O75533	Splicing factor 3B subunit 1 OS=Homo sapiens OX=9606 GN=SF3B1 PE=1 SV=3	12	9	175	9	1	1304	145.7	7.09	555.74	9	0	579762	558275	739978	346731	580496	488006	748647	390071	437833	765756	445702	579762	660733	420699	536915	648996	754836	534172	558275	660372	591495	514054	156924	936195	618367	709224	388135	739978	948551	1.45994e+06	617922	344902	322423	227801
FALSE	High	Master Protein	A0A024R1K8	Splicing factor 3a, subunit 1, 120kDa, isoform CRA_a OS=Homo sapiens OX=9606 GN=SF3A1 PE=4 SV=1	13	7	115	7	1	793	88.8	5.22	341.79	7	0	461407	460813	535554	423356	468563	453524	608223	391573	488486	578706	439004	499463	492338	461407	458069	459018	457378	479269	555383	441402	460813	461631	206116	512375	548137	535554	548615	386527	480788	576621	385177	430149	515788	416670
FALSE	High	Master Protein	A0A024R572	Splicing factor 1, isoform CRA_h OS=Homo sapiens OX=9606 GN=SF1 PE=4 SV=1	13	5	195	5	1	639	68.3	8.98	579.68	5	0	316978	336928	456173	249968	368085	318118	355434	253268	297858	395849	440487	272671	326136	316978	278789	283302	459969	336928	310386	362974	410551	304892	212916	606812	461651	456173	271031	296476	470929	446581	349571	237274	228209	184529
FALSE	High	Master Protein	Q9P013	Spliceosome-associated protein CWC15 homolog OS=Homo sapiens OX=9606 GN=CWC15 PE=1 SV=2	5	1	15	1	1	229	26.6	5.71	34.23	1	0	22504.7	16714.2	24660.3	19611.5	25948.3	24619.3	15845.3	26618.9	14129.7	41830.4	22504.7	18071.5					16493.3		15531.2	16938	23729.4			21027.2	25904.1	21641.4	24660.3	30702.1	38904.7	23704	18799.7	20458.3	13307.1
FALSE	High	Master Protein	O95470	Sphingosine-1-phosphate lyase 1 OS=Homo sapiens OX=9606 GN=SGPL1 PE=1 SV=3	2	1	37	1	1	568	63.5	9.16	88.32	1	0	34002.7	36186.5	35683.3	39907	35631.9	37278.8	45069.8	41219.6	39084	67064.7	45818.7	33099.9	33005.2	34002.7	43379.8	27706.3	33720.6	36186.5	42766	32436.8	29413.8	42318.8	36903.7	41376.4	40343.2	35683.3	33129.7	23510.4	52845	25419.5	47230.3	48561.6	39098	40732.8
FALSE	High	Master Protein	E5RJR5	S-phase kinase-associated protein 1 OS=Homo sapiens OX=9606 GN=SKP1 PE=1 SV=1	44	5	142	5	1	163	18.7	4.7	466.44	5	0	218389	310318	424661	393627	449002	267365	257531	191969	159181	440603	438476	200498	185824	218389	206316	349156	310318	222855	334459	476717	542242	129804	214230	424661	415346	448143	403264	311193	550075	450106	593716	274850	514187	113249
FALSE	High	Master Protein	D3DR65	SPFH domain family, member 1, isoform CRA_a OS=Homo sapiens OX=9606 GN=SPFH1 PE=4 SV=1	21	6	143	4	1	348	39.1	7.87	443.74	6	0	374266	330892	388531	237302	328349	393513	529553	316924	387414	386477	374266	334476	383014	366122	414114	340127	337195	367164	280607	303132	283559	330892	401967	512544	497404	388531	250159	281081	344777	439475	317587	369556	172343	257624
FALSE	High	Master Protein	P52788	Spermine synthase OS=Homo sapiens OX=9606 GN=SMS PE=1 SV=2	36	7	218	7	1	366	41.2	5.02	735.64	7	0	515920	462907	642352	697537	782492	772403	505728	632605	428186	949184	763699	515920	539159	445625	471866	460769	666698	379229	887847	624902	456013	462907	317067	1.09147e+06	635743	642352	225968	193779	713583	747775	917959	540070	864797	921916
FALSE	High	Master Protein	P19623	Spermidine synthase OS=Homo sapiens OX=9606 GN=SRM PE=1 SV=1	31	6	272	6	1	302	33.8	5.49	793.62	6	0	1.53539e+06	1.10276e+06	1.16727e+06	1.3429e+06	1.52631e+06	1.378e+06	1.88301e+06	1.83675e+06	1.87592e+06	1.34909e+06	1.5496e+06	1.52876e+06	1.50794e+06	1.55078e+06	1.53539e+06	1.59857e+06	1.10276e+06	1.54201e+06	1.09932e+06	1.27917e+06	952066	1.27869e+06	834658	1.54598e+06	1.70065e+06	1.1457e+06	872167	1.12832e+06	1.16727e+06	1.36664e+06	1.32673e+06	1.76109e+06	1.23592e+06	1.58978e+06
FALSE	High	Master Protein	Q59FP5	Spectrin, beta, erythrocytic (Includes spherocytosis, clinical type I) variant (Fragment) OS=Homo sapiens OX=9606 PE=2 SV=1	1	2	27	1	1	2332	268.1	5.36	69.93	2	0
FALSE	High	Master Protein	B2ZZ89	Spectrin beta chain OS=Homo sapiens OX=9606 GN=SPTBN1 PE=2 SV=1	52	89	4299	88	1	2364	274.4	5.57	13076.3	89	1	3.78089e+07	3.26722e+07	4.10563e+07	3.082e+07	4.49566e+07	3.26717e+07	3.72972e+07	3.6364e+07	3.93692e+07	3.67738e+07	3.78089e+07	3.73182e+07	3.83716e+07	3.77774e+07	3.94611e+07	3.96754e+07	3.69554e+07	3.64486e+07	3.20547e+07	3.22278e+07	3.35659e+07	3.26722e+07	2.47547e+07	4.10563e+07	3.96503e+07	4.33633e+07	3.41618e+07	4.12017e+07	3.48071e+07	4.70285e+07	3.9066e+07	3.79972e+07	3.19399e+07	3.10285e+07
FALSE	High	Master Protein	Q13813	Spectrin alpha chain, non-erythrocytic 1 OS=Homo sapiens OX=9606 GN=SPTAN1 PE=1 SV=3	48	92	4184	4	1	2472	284.4	5.35	13436.8	92	92	4.43657e+07	4.13257e+07	4.42928e+07	4.32255e+07	5.56236e+07	3.80743e+07	4.05081e+07	4.25e+07	4.53146e+07	4.61298e+07	4.38386e+07	4.43657e+07	4.32783e+07	4.62082e+07	4.49194e+07	4.42056e+07	4.32326e+07	4.13257e+07	4.23172e+07	4.07813e+07	4.52599e+07	4.09472e+07	3.28532e+07	4.87482e+07	4.16761e+07	5.21095e+07	4.42928e+07	4.64755e+07	3.80096e+07	3.75513e+07	4.83713e+07	4.46229e+07	4.40249e+07	4.17387e+07
FALSE	High	Master Protein	A0A0D9SF54	Spectrin alpha chain, non-erythrocytic 1 OS=Homo sapiens OX=9606 GN=SPTAN1 PE=1 SV=1	47	89	4133	1	1	2457	282.7	5.34	13315	89	0	86236.1	99417.8	105155	87312.2	119474	124526	65269.4	93366.3	63220	114048	102172	86193.3	86236.1	84505.8			99417.8	61001.8		117351				130150	105614		67772	104697	77695.7	127538	106680	82917.7	91939.6	48957.3
FALSE	High	Master Protein	Q9NUQ6	SPATS2-like protein OS=Homo sapiens OX=9606 GN=SPATS2L PE=1 SV=2	12	4	95	4	1	558	61.7	9.64	325.27	4	0	285450	346274	205128	189738	279762	402899	351578	263324	298957	295848	261782	289691	269238	285450	305215	270365	366225	372865	352439	346274	239375	333363	16982.1	381320	352231	270029	108755	205128	172676	201146	259691	288320	213049	166324
FALSE	High	Master Protein	A0A024RDV9	Spastic paraplegia 20 isoform 1 OS=Homo sapiens OX=9606 GN=SPG20 PE=2 SV=1	5	2	51	2	1	666	72.8	5.91	159.18	2	0	175185	204392	245730	225603	188110	120349	198304	133127	125553	173206	184013	200076	163885	198771	175185	175016	204392	154740	221885	131170	241047	157522	248894	245730	146911	306488	362794	298977	233432	239657	246001	227159	243734	114337
FALSE	High	Master Protein	Q9Y5X1	Sorting nexin-9 OS=Homo sapiens OX=9606 GN=SNX9 PE=1 SV=1	33	12	276	12	1	595	66.6	5.58	912.95	12	0	2.04326e+06	1.47101e+06	2.0046e+06	1.15729e+06	2.15041e+06	1.38892e+06	2.3831e+06	1.32999e+06	2.33331e+06	1.7354e+06	2.21192e+06	2.13126e+06	2.04326e+06	2.01103e+06	1.9592e+06	2.05469e+06	2.25539e+06	2.03876e+06	1.44445e+06	1.43482e+06	1.73752e+06	1.47101e+06	399348	3.82245e+06	3.1899e+06	1.82521e+06	1.39185e+06	1.74621e+06	2.0046e+06	2.77644e+06	1.68828e+06	1.44363e+06	907269	919285
FALSE	High	Master Protein	O95219	Sorting nexin-4 OS=Homo sapiens OX=9606 GN=SNX4 PE=1 SV=1	12	4	60	4	1	450	51.9	5.99	178.76	4	0	154372	150934	140008	148026	147012	152342	175818	140830	131160	133335	154372	130275	167436	159236	133049	166126	150934	75719.7	183857	138844	182209	127494	160127	135624	157558	200825	134708	108900	171741	140008	188881	160733	136052	95515.1
FALSE	High	Master Protein	Q8WV41	Sorting nexin-33 OS=Homo sapiens OX=9606 GN=SNX33 PE=1 SV=1	5	2	9	2	1	574	65.2	6.79	16.99	2	0	75503.7	58248.5	72535	60409.3	77733.7	66907.8	89238.4	74835.1	96908.7	71066	80018.4	76708.7	75503.7	72458.5	66981.4	83632.4	32628.5	66362.9	61748.4	53023.1	58248.5	71981	44391.8	72535	75783.2	97858.9	60145.5	64669.3	80950.5	62300.3	35975.3	64220.1	28672.4	59224
FALSE	High	Master Protein	O60493	Sorting nexin-3 OS=Homo sapiens OX=9606 GN=SNX3 PE=1 SV=3	23	4	112	3	1	162	18.8	8.66	278.22	4	0	731159	518297	614094	650399	701914	844940	1.00377e+06	848714	940303	556908	820850	710681	733125	692967	741916	731159	409139	703916	505687	518297	543176	766500	447215	483352	675350	632245	387577	376277	813149	614094	673619	933068	428507	627979
FALSE	Medium	Master Protein	H0YA25	Sorting nexin-24 (Fragment) OS=Homo sapiens OX=9606 GN=SNX24 PE=4 SV=1	13	1	1	1	1	68	8.2	10.29	2.37	1	0	489363	479730	456495	453980	467722	434625	532371	530866	469388	596273	441782	487587	493426	471997	489363	507486	479730	390663	519250	400487	516877	454052	507147	525794	408731	605970	388082	399122	537724	456495	513293	436313	442345	409793
FALSE	High	Master Protein	Q96RF0	Sorting nexin-18 OS=Homo sapiens OX=9606 GN=SNX18 PE=1 SV=2	14	6	134	6	1	628	68.9	5.68	442.97	6	0	801642	547782	627877	842670	696877	630812	749000	1.11366e+06	772099	801642	834985	757418	833317	794250	814278	800203	547782	631660	515119	545582	626202	747530	455163	705812	712357	597199	358635	323158	627877	645587	886808	1.01039e+06	577836	752622
FALSE	High	Master Protein	Q15036	Sorting nexin-17 OS=Homo sapiens OX=9606 GN=SNX17 PE=1 SV=1	9	3	31	3	1	470	52.9	7.46	76.51	3	0	156073	116523	140836	136544	137147	136735	184931	184164	183660	129700	143394	156310	159158	143736	176575	156073	74156.2	117487	120412	120998	115567	101758		140836	167779	120211	78850	206216	96843.2	154519	134506	156214	81088.9	138613
FALSE	High	Master Protein	A0A087X0R6	Sorting nexin-12 OS=Homo sapiens OX=9606 GN=SNX12 PE=1 SV=1	45	6	155	5	1	172	19.8	7.78	323.44	6	1	1.13663e+06	938153	1.18265e+06	1.06067e+06	1.215e+06	965036	1.19397e+06	1.31729e+06	1.4085e+06	1.26206e+06	1.14845e+06	1.13663e+06	1.09513e+06	1.18025e+06	1.08214e+06	1.07828e+06	919710	1.10453e+06	927192	950572	938153	1.16117e+06	346817	1.26087e+06	1.18265e+06	1.09161e+06	766730	804451	1.28067e+06	1.21966e+06	1.04505e+06	1.12631e+06	847048	994442
FALSE	High	Master Protein	Q13596	Sorting nexin-1 OS=Homo sapiens OX=9606 GN=SNX1 PE=1 SV=3	27	12	349	10	1	522	59	5.15	1056.8	12	2	2.14259e+06	1.75496e+06	2.19037e+06	1.98942e+06	2.07382e+06	2.10186e+06	2.3266e+06	2.12544e+06	2.42818e+06	1.7321e+06	2.49224e+06	2.21948e+06	1.9914e+06	2.14259e+06	2.17979e+06	2.12274e+06	2.03573e+06	1.75496e+06	1.60371e+06	1.82725e+06	1.94141e+06	1.63988e+06	982253	2.51656e+06	2.4762e+06	1.71482e+06	1.38128e+06	1.61529e+06	2.39284e+06	2.19037e+06	2.2874e+06	2.256e+06	2.01027e+06	1.51947e+06
FALSE	High	Master Protein	A0A0A0MRI2	Sorting nexin OS=Homo sapiens OX=9606 GN=SNX6 PE=1 SV=1	11	4	142	4	1	418	47.8	6.43	393.95	4	0	1.56566e+06	1.36975e+06	1.66133e+06	1.3285e+06	1.63755e+06	1.47856e+06	1.85431e+06	1.42787e+06	1.83224e+06	1.55584e+06	1.61408e+06	1.56016e+06	1.57195e+06	1.4899e+06	1.59675e+06	1.56566e+06	1.36975e+06	1.4469e+06	1.35149e+06	960029	1.44113e+06	1.67272e+06	589304	1.67124e+06	1.78788e+06	1.81747e+06	1.54951e+06	1.09226e+06	1.66133e+06	1.23163e+06	1.32967e+06	1.47313e+06	1.15899e+06	1.45179e+06
FALSE	High	Master Protein	Q9Y512	Sorting and assembly machinery component 50 homolog OS=Homo sapiens OX=9606 GN=SAMM50 PE=1 SV=3	9	3	15	3	1	469	51.9	6.9	27.16	3	0	278039	302616	408075	162278	268262	372596	434515	191210	226410	230750	259877	257173	297134	293383	335688	278039	337573	370465	266913	302616	293624	387007	235880	439333	409903	408075	244400	373809	345643	452899	231277	160859	147451	163709
FALSE	High	Master Protein	P30626	Sorcin OS=Homo sapiens OX=9606 GN=SRI PE=1 SV=1	11	2	44	2	1	198	21.7	5.59	103.72	2	0	630927	557876	518006	430399	642877	585189	764109	659301	867956	579516	630927	610130	623062	636573	692776	716956	557876	844603	484715	587137	384114	538902	850014	670472	746116	518006	264133	467358	375259	693608	443206	610561	278576	417963
FALSE	High	Master Protein	Q00796	Sorbitol dehydrogenase OS=Homo sapiens OX=9606 GN=SORD PE=1 SV=4	11	3	95	3	1	357	38.3	7.97	241.66	3	0	487420	541213	423982	386688	384299	556233	528338	432211	460960	344034	487420	472511	539603	505392	520607	482216	703856	787721	637954	541213	517903	509099	440641	456129	510341	497986	378248	406781	423982	405600	514171	589321	321588	430885
FALSE	High	Master Protein	O94875	Sorbin and SH3 domain-containing protein 2 OS=Homo sapiens OX=9606 GN=SORBS2 PE=1 SV=3	11	10	139	10	1	1100	124	8.31	323.81	10	0	742160	436761	256300	1.31202e+06	728920	451346	483164	1.88924e+06	705813	709627	719529	726256	841800	742160	822863	756683	358581	187069	878350	979150	436761	415500	439174	256300	114277	870962	198725	201298	668329	744781	528851	510894	1.86404e+06	1.86949e+06
FALSE	High	Master Protein	Q96GZ6	Solute carrier family 41 member 3 OS=Homo sapiens OX=9606 GN=SLC41A3 PE=1 SV=2	3	1	40	1	1	507	54.7	7.83	95.34	1	0	32395.9	31888.8	28578	30666.4	38175.8	28758.9	34227	31508.2	35220.6	25055.4	34129.5	32395.9	34691.6	29582.9	33641.5	29684.7	31909.2	31868.3	38968.5	26463.6	38277.8	25991.9		29772.3	28578	15795.9	54209.5	27282.3	37972.7	26496.9	40113.3	35604.1	30690.9	30631
FALSE	High	Master Protein	A0A024R0W3	Solute carrier family 38, member 2, isoform CRA_b OS=Homo sapiens OX=9606 GN=SLC38A2 PE=4 SV=1	4	1	5	1	1	506	56	8	13.47	1	0	86121.6		120283		111200	96019.9	94004	74786.6	98192.1	106157	142519	101363		73172	62046.1	62198.4								178676	99692.8	187936			102374	120283
FALSE	High	Master Protein	Q8N357	Solute carrier family 35 member F6 OS=Homo sapiens OX=9606 GN=SLC35F6 PE=1 SV=1	4	1	1	1	1	371	40.2	6.93	2.27	1	0
FALSE	High	Master Protein	A0A024R9W8	Solute carrier family 30 (Zinc transporter), member 9, isoform CRA_b OS=Homo sapiens OX=9606 GN=SLC30A9 PE=4 SV=1	7	3	50	3	1	568	63.4	8.32	177.24	3	0	200541	225412	247256	120644	161496	210250	268956	121834	179787	202638	155679	180451	183262	200541	202417	397757	231397	178593	267677	133451	270397	225412	119145	288006	247256	253930	70429.7	47584.9	381916	213441	167474	131361	40285.4	49790.3
FALSE	High	Master Protein	A0A220K8H0	Solute carrier family 29 member 1 (Augustine blood group) OS=Homo sapiens OX=9606 GN=SLC29A1 PE=4 SV=1	4	1	10	1	1	456	50.2	8.29	13.5	1	0	66040.2	52875.7	53517.8	100724	93835.1	59520.9	40402.6	62472.7	60445.2	87656.5	63535.4	66040.2	77792	50986.3	63820.9	77999.2	48032	23657.4	41618.9	107059	65671.5	58207.8		53517.8	53886.4	22092.3	27571.3	60110.9	33710.2	67260.8	101055	22650.4	108504	44588.9
FALSE	High	Master Protein	Q53GR7	Solute carrier family 25, member 13 (Citrin) variant (Fragment) OS=Homo sapiens OX=9606 PE=2 SV=1	17	6	131	5	1	675	74.1	8.38	384.48	6	0	204587	259463	297926	37027.1	140706	269989	279542	85665	144896	204587	207924	237482	173076	182522	223302	174944	277595	245178	343628	237328	215135	259463	394104	451636	356416	418541	86735.1	47802.5	202462	297926	38105.8	96414		14271.1
FALSE	Medium	Master Protein	D3DVZ8	Solute carrier family 23 (Nucleobase transporters), member 2, isoform CRA_a OS=Homo sapiens OX=9606 GN=SLC23A2 PE=4 SV=1	3	1	2	1	1	659	71.3	7.69	4.7	1	0
FALSE	High	Master Protein	Q59GX2	Solute carrier family 2 (Facilitated glucose transporter), member 1 variant (Fragment) OS=Homo sapiens OX=9606 PE=2 SV=1	5	2	5	2	1	517	57	9.47	10.17	2	0	207220	153805	206708	409047	90788	286379	308231	560187	333041	183368	199506	220502	206847	227556	207220	219497	96407.6	195666	126520	253515	91104.5	153805	263232	59726.9	328413	30204.8	175707	255628	206708	250677	468444	643293	138713	430550
FALSE	High	Master Protein	A0A024RBB2	Solute carrier family 16 (Monocarboxylic acid transporters), member 7, isoform CRA_a OS=Homo sapiens OX=9606 GN=SLC16A7 PE=4 SV=1	3	1	1	1	1	478	52.2	9.31	3.11	1	0
FALSE	High	Master Protein	A0A024R0H1	Solute carrier family 16 (Monocarboxylic acid transporters), member 1, isoform CRA_b OS=Homo sapiens OX=9606 GN=SLC16A1 PE=4 SV=1	6	2	11	2	1	500	53.9	8.66	7.17	2	0	91593.4	77213.8	119328	122012	112075	80413.4	60492.1	85204.1	60440.8	104590	105156	82947.9	93282.5	82347.9	86812.2	91593.4	115674	55275.8	50776.5	143802	100070	47070.1	77213.8	136847	119328	52558.7	104737	247251	82492	223891	235647	57327.9	171013	51984.9
FALSE	High	Master Protein	Q9BXP2	Solute carrier family 12 member 9 OS=Homo sapiens OX=9606 GN=SLC12A9 PE=1 SV=1	2	1	4	1	1	914	96	8.07	10.76	1	0	176550		153792	169918	147354						172873				180305														194888	121363
FALSE	High	Master Protein	Q9UP95	Solute carrier family 12 member 4 OS=Homo sapiens OX=9606 GN=SLC12A4 PE=1 SV=2	2	1	10	1	1	1085	120.6	6.44	19.93	1	0	14200	8913.09	15813.9	14915.2	13832.6	9082.43	12860.9	14273.4	10285.1	15167.1	14200	11042.5					7694.67				10324.4				17700.7			12929.1	14128.2	23830.5	16087.3
FALSE	High	Master Protein	P54709	Sodium/potassium-transporting ATPase subunit beta-3 OS=Homo sapiens OX=9606 GN=ATP1B3 PE=1 SV=1	21	5	294	5	1	279	31.5	8.35	775.76	5	0	975837	703037	1.07288e+06	918774	927052	861535	1.6019e+06	960565	1.12777e+06	872638	805266	1.25297e+06	983909	976973	953345	975837	638487	918714	703037	706858	779462	631618	616923	980509	1.00568e+06	558731	1.07288e+06	1.19141e+06	1.16692e+06	1.38278e+06	843911	975988	779051	794256
FALSE	High	Master Protein	P05026	Sodium/potassium-transporting ATPase subunit beta-1 OS=Homo sapiens OX=9606 GN=ATP1B1 PE=1 SV=1	20	4	148	4	1	303	35	8.53	438.82	4	0	1.2056e+06	1.25608e+06	1.24249e+06	1.35891e+06	1.22736e+06	962995	1.48732e+06	1.05749e+06	1.02043e+06	1.2019e+06	1.42157e+06	1.22479e+06	1.13274e+06	1.2603e+06	1.2056e+06	1.05794e+06	1.14788e+06	1.25608e+06	2.04913e+06	1.29169e+06	1.06376e+06	1.1628e+06	3.44129e+06	1.24249e+06	867419	2.99592e+06	2.82365e+06	2.01166e+06	1.03298e+06	848873	1.11958e+06	1.0511e+06	2.11783e+06	1.78979e+06
FALSE	High	Master Protein	P05023	Sodium/potassium-transporting ATPase subunit alpha-1 OS=Homo sapiens OX=9606 GN=ATP1A1 PE=1 SV=1	36	27	1281	20	1	1023	112.8	5.49	4424.24	27	8	1.12334e+07	9.8297e+06	1.35223e+07	8.86668e+06	1.02321e+07	1.05332e+07	1.59536e+07	9.51582e+06	1.08311e+07	1.10932e+07	1.12334e+07	1.09272e+07	1.10342e+07	1.17155e+07	1.14545e+07	1.17089e+07	1.16664e+07	9.8297e+06	9.58074e+06	9.46213e+06	1.01751e+07	8.87614e+06	2.8363e+07	1.35223e+07	1.20668e+07	1.38938e+07	1.47234e+07	1.4145e+07	1.21623e+07	1.20616e+07	9.11231e+06	8.44475e+06	8.62636e+06	6.56265e+06
FALSE	High	Master Protein	B3KW93	Sodium/potassium-transporting ATPase subunit alpha OS=Homo sapiens OX=9606 PE=2 SV=1	13	8	455	1	1	920	101.2	5.63	1601.61	8	0
FALSE	High	Master Protein	B2RAH2	Sodium/hydrogen exchanger OS=Homo sapiens OX=9606 PE=2 SV=1	5	2	37	2	1	815	90.7	7.21	125.64	2	0	165033	166996	134087	138296	152856	171573	163688	159420	141389	183863	196683	161914	165033	175686	161617	163458	468699	186784	166996	96612.7	191560	147269	88882.2	189241	207607	133230	134087	74438.6	194813	128368	137653	139397	138942	93142.8
FALSE	High	Master Protein	Q92581	Sodium/hydrogen exchanger 6 OS=Homo sapiens OX=9606 GN=SLC9A6 PE=1 SV=2	1	1	2	1	1	669	74.1	6.48	4.17	1	0		75859.5	59937.8	78072.3	67987	70470.8		75293.8	64190.1								76467.1		73058.2	98217.9	75256.8	74608.2	96455.6	86940.2	10373.4	99524.5	51607		52049.2	69022.1	91275.1		83274
FALSE	High	Master Protein	Q6P5V6	SNX5 protein (Fragment) OS=Homo sapiens OX=9606 GN=SNX5 PE=2 SV=1	11	4	89	4	1	412	47.4	7.52	267.84	4	0	490581	492260	430247	271154	442730	559280	603165	418702	584463	490581	647896	465475	569490	364329	564803	415844	560925	638827	492260	359316	441751	655533	293692	599825	543608	610031	151362	144286	430247	351053	278925	443915	187187	154163
FALSE	High	Master Protein	A4D2J0	SNARE protein Ykt6 OS=Homo sapiens OX=9606 GN=YKT6 PE=2 SV=1	13	3	133	3	1	198	22.4	6.92	320.49	3	0	1.22687e+06	1.30042e+06	1.07979e+06	1.17147e+06	1.40538e+06	1.17666e+06	1.26921e+06	1.17575e+06	1.45472e+06	1.33122e+06	1.31677e+06	1.19606e+06	1.22687e+06	1.02139e+06	1.25593e+06	1.0928e+06	1.59714e+06	1.51454e+06	1.45976e+06	1.2631e+06	1.30042e+06	1.15031e+06	744007	1.75414e+06	1.26462e+06	1.07979e+06	489572	560065	1.38485e+06	995494	1.46249e+06	1.44613e+06	620698	784428
FALSE	High	Master Protein	A0A087X1R1	Smoothelin OS=Homo sapiens OX=9606 GN=SMTN PE=1 SV=1	4	3	17	3	1	1002	108	9.06	44.29	3	0	2.17514e+06	2.65236e+06	2.22657e+06	1.74025e+06	2.78928e+06	1.71733e+06	1.79109e+06	1.61428e+06	2.21795e+06	2.8509e+06	2.34468e+06	2.17514e+06	2.37863e+06	1.91559e+06	1.71955e+06	1.56896e+06	3.33273e+06	2.65236e+06	2.59672e+06	1.46218e+06	3.03526e+06	2.251e+06	2.73356e+06	2.8987e+06	2.03367e+06	3.00129e+06	2.22657e+06	1.20708e+06	2.45419e+06	1.62737e+06	2.16705e+06	1.19027e+06	1.84537e+06	970953
FALSE	High	Master Protein	B4DUC8	S-methyl-5'-thioadenosine phosphorylase OS=Homo sapiens OX=9606 GN=MTAP PE=1 SV=1	33	6	176	6	1	300	33.2	7.46	507.42	6	0	385046	319454	400138	304289	400312	328986	412035	258748	300859	388461	440226	390463	309278	315373	385046	334313	435662	306370	319454	402570	297128	322040	101934	601200	534087	396085	268475	400138	318113	639681	410388	300699	307921	241186
FALSE	High	Master Protein	Q8NHG7	Small VCP/p97-interacting protein OS=Homo sapiens OX=9606 GN=SVIP PE=1 SV=1	14	1	2	1	1	77	8.4	8.91	5.92	1	0	59624.3	48220	79612.2	44267.2	60705.6	44287.2	60329.7	46484.3	56700.9	65089.4	58847.9	52612.4	63060.5	59391.8	59624.3	60746.6	78426.8	47946.7	37011.6	59060.2	48220	52607.1	39796.7	117564	85684.9	61671.2	36705.1	79612.2	59857.9	94699.6	81836	41665.1	34327.8	22467.9
FALSE	High	Master Protein	A8MU27	Small ubiquitin-related modifier 3 OS=Homo sapiens OX=9606 GN=SUMO3 PE=1 SV=1	14	2	160	1	1	147	16.9	9.67	467.94	2	1	2.08274e+06	1.72647e+06	3.63545e+06	1.59524e+06	1.95873e+06	3.49784e+06	2.37304e+06	1.45024e+06	2.1776e+06	2.08274e+06	3.49942e+06	1.91922e+06	2.14671e+06	1.97594e+06	2.21167e+06	1.98826e+06	1.45937e+06	2.03954e+06	2.29218e+06	1.65607e+06	1.72647e+06	2.25771e+06	337035	4.31144e+06	3.63545e+06	5.62008e+06	2.69574e+06	2.19932e+06	5.1169e+06	2.9674e+06	1.57044e+06	1.95821e+06	746173	540161
FALSE	High	Master Protein	P61956	Small ubiquitin-related modifier 2 OS=Homo sapiens OX=9606 GN=SUMO2 PE=1 SV=3	23	2	163	1	1	95	10.9	5.5	526.36	2	0	297671	345317	317600	286055	333403	254081	366935	295696	316038	575973	390225	297671	281916	250715	355312	211901	345317	320156	415284	286764	381412	363175	62847.7	388373	282723	317600	380985	225227	457886	203483	409405	286204	285907	201530
FALSE	Medium	Master Protein	B8ZZN6	Small ubiquitin-related modifier 1 OS=Homo sapiens OX=9606 GN=SUMO1 PE=1 SV=1	8	1	5	1	1	146	16.6	6.2	2.13	1	0	267992	285435	282745	257483	246297	289822	345121	262534	303934	258289	240378	300544	267992	251109	281356	292873	249467	391761	308147	226151	285435	336848	102858	282745	342659	479632	212515	182098	356859	276398	248318	291813	189099	216613
FALSE	High	Master Protein	Q15182	Small nuclear ribonucleoprotein-associated protein OS=Homo sapiens OX=9606 GN=SNRPB PE=2 SV=1	5	1	4	1	1	285	29.7	10.07	11.18	1	0
FALSE	High	Master Protein	P62318	Small nuclear ribonucleoprotein Sm D3 OS=Homo sapiens OX=9606 GN=SNRPD3 PE=1 SV=1	25	2	90	2	1	126	13.9	10.32	274.98	2	0	760264	587654	685134	525178	685663	811312	1.06383e+06	746612	883001	639077	668527	637998	760264	767949	820698	807828	562871	1.03468e+06	587654	634759	488646	852695	350386	755352	1.04531e+06	648776	531103	685134	582949	725077	392977	781203	452588	554257
FALSE	High	Master Protein	P62316	Small nuclear ribonucleoprotein Sm D2 OS=Homo sapiens OX=9606 GN=SNRPD2 PE=1 SV=1	16	2	66	2	1	118	13.5	9.91	180.06	2	0	1.12531e+06	912864	1.10148e+06	908686	1.05298e+06	1.11632e+06	1.32926e+06	911468	1.02089e+06	1.14785e+06	1.0487e+06	1.12531e+06	1.09363e+06	1.22054e+06	998872	1.30113e+06	970493	909858	1.04996e+06	912864	962188	731310	597959	1.10148e+06	1.15524e+06	755647	900822	1.03401e+06	1.1942e+06	1.12535e+06	878815	939573	968900	761041
FALSE	High	Master Protein	B5BTZ8	Small nuclear ribonucleoprotein polypeptide B'' OS=Homo sapiens OX=9606 GN=SNRPB2 PE=2 SV=1	9	2	38	2	1	225	25.4	9.72	109.17	2	0	117904	131284	238740	103124	102076	428233	304127	219046	244343	255089	115633	105062	113453	500830	141182	117904	87718.7	199839	75719.4	446068	286299	131284	44953.3	134809	150275	74611.8	238740	333065	428658	1.23064e+06	322334	420863	52344.9	219253
FALSE	High	Master Protein	P62308	Small nuclear ribonucleoprotein G OS=Homo sapiens OX=9606 GN=SNRPG PE=1 SV=1	58	2	59	2	1	76	8.5	8.88	221.12	2	0	102456	91898.7	130512	81408.6	86903.4	80958.2	103285	82131.7	119459	98108.7	117997	112670	109580	100605	102456	97804.3	109765	69815.5	98772.4	85503.3	125087	76395.1		167850	145760	57595.5	63951.3	70507.4	130512	173418	102721	103791	47310.8	83324.9
FALSE	High	Master Protein	P62306	Small nuclear ribonucleoprotein F OS=Homo sapiens OX=9606 GN=SNRPF PE=1 SV=1	56	2	86	2	1	86	9.7	4.67	287.56	2	0	170533	200682	314163	130379	231498	169405	131108	107325	99157.5	234536	242167	170533	179773	162163	166157	149197	263158	149764	94877.4	320808	305128	135042	200682	439257	314163	271224	217007	376037	293317	352611	191141	55925.1	181410	68767.8
FALSE	High	Master Protein	P62304	Small nuclear ribonucleoprotein E OS=Homo sapiens OX=9606 GN=SNRPE PE=1 SV=1	52	3	38	3	1	92	10.8	9.44	108.47	3	0	376998	315084	453224	300968	344078	429527	458225	386365	480433	376998	397785	394647	389174	343114	356967	339777	282541	433868	342089	315084	282440	354771	198802	341443	465695	310290	453224	375850	555065	456161	263176	401574	293713	308403
FALSE	High	Master Protein	A0A024QZD5	Small nuclear ribonucleoprotein 70kDa polypeptide (RNP antigen), isoform CRA_b OS=Homo sapiens OX=9606 GN=SNRP70 PE=4 SV=1	14	5	184	5	1	437	51.5	9.94	400.87	5	0	711550	793762	630533	684343	733962	818834	882618	711247	736510	966881	702949	844244	666699	684110	711550	743147	1.03951e+06	817056	793762	826745	466244	671141	654791	904586	897422	505832	409181	630533	620998	864463	827284	704715	525411	370855
FALSE	High	Master Protein	Q8N5G0	Small integral membrane protein 20 OS=Homo sapiens OX=9606 GN=SMIM20 PE=1 SV=3	21	1	32	1	1	67	7.7	9.86	88.74	1	0	97428.9	116694	121238	58166.4	86400.8	104488	126334	54931.3	87239.3	75432.9	90240.1	96108.1	103683	100231	97428.9	121753	142390	116694	115917	88139.4	141602	126848	45537.5	159217	123010	173778	113306	69189.4	121238	108693	79134.2	66214.2	59038.3	54710.7
FALSE	High	Master Protein	Q96EQ0	Small glutamine-rich tetratricopeptide repeat-containing protein beta OS=Homo sapiens OX=9606 GN=SGTB PE=1 SV=1	9	2	64	2	1	304	33.4	4.92	152.45	2	0	110731	107250	98965.3	101957	116852	137130	118131	101933	108971	115491	112710	106904	110731	110691	104234	124043	151968	105948	108568	48869	153286	89852.7		147180	123726	98965.3	89709.9	60185.6	109604	89187.6	182353	110978	126628	86809.6
FALSE	High	Master Protein	O43765	Small glutamine-rich tetratricopeptide repeat-containing protein alpha OS=Homo sapiens OX=9606 GN=SGTA PE=1 SV=1	15	4	108	4	1	313	34	4.87	246.46	4	0	293251	269746	295140	284443	304105	311395	369631	345755	343515	263022	285971	293251	296635	327018	270846	340919	234819	346680	269746	256232	280432	318024	65985.3	358083	394952	295140	149235	173910	286234	328896	313564	317758	258903	312502
FALSE	High	Master Protein	Q0VAQ4	Small cell adhesion glycoprotein OS=Homo sapiens OX=9606 GN=SMAGP PE=1 SV=1	26	1	15	1	1	97	10.7	4.22	43.02	1	0	76312.1	56735.5	56728.9	67678.8	93110.3	50785.6	61068.4	63450	94757.2		66361.8	81744.6	76421.2	76203.1	71804	106652	64014.9	50283.9	44637	74980.3	81501		32470.4	127245	88744.7	42530.7	38776.6		49256.3	65335.1	115991	68518.2	64804.8	51130.4
FALSE	High	Master Protein	O00193	Small acidic protein OS=Homo sapiens OX=9606 GN=SMAP PE=1 SV=1	9	2	127	2	1	183	20.3	4.72	313.1	2	0	139183	139227	319917	129301	213090	174544	151516	83409.9	108204	218761	159789	139183	108195	140279	132293	118845	217418	90722.7	107694	217234	178341	108691		417284	226935	354180	64024	319917	181612	400115	222685	66679.7	177155	34409.5
FALSE	High	Master Protein	O75044	SLIT-ROBO Rho GTPase-activating protein 2 OS=Homo sapiens OX=9606 GN=SRGAP2 PE=1 SV=3	2	2	8	2	1	1071	120.8	6.7	15.41	2	0	87578.9	116762	104294	84297.9	119150	98246.1	119486	117552	139940	91080.9	87589.7	91515.6	87438.5	80037.1	86508.3	87578.9	147659	165639	125705	116762	91542.3	93419.9	79674.2	143495	104294	90588.6	318745	76770	146273	74878.1	70501.9	125063	100794	66931.8
FALSE	High	Master Protein	O75094	Slit homolog 3 protein OS=Homo sapiens OX=9606 GN=SLIT3 PE=2 SV=3	11	10	184	10	1	1523	167.6	7.65	498.16	10	0	583484	663287	327395	1.018e+06	427585	597894	364695	731248	372176	705497	687717	636456	507328	525585	512904	583484	1.01706e+06	1.05393e+06	663287	665776	477833	584530	477194	450441	327468	327395	121099	173771	701024	306509	1.52348e+06	1.59279e+06	681670	1.06153e+06
FALSE	High	Master Protein	A0A024R5J4	Slingshot homolog 3 (Drosophila), isoform CRA_f OS=Homo sapiens OX=9606 GN=SSH3 PE=4 SV=1	5	2	38	2	1	659	73	5.3	94.82	2	0	157528	171195	122435	140531	146438	134044	118757	135254	164585	125538	20188.7	157528	153400	170794	192560	185115	171195	180568	216172	36860.1	124540			168580	141069	121688			94753.9	122435	156737	192596	26479.9
FALSE	High	Master Protein	Q6NTG0	SLC9A3R2 protein (Fragment) OS=Homo sapiens OX=9606 GN=SLC9A3R2 PE=2 SV=1	9	3	11	3	1	372	40.6	8.13	32.84	3	0	481296	363502	565109	395216	486408	446062	819734	496993	490571	609347	557607	449558	520847	399362	481296	421238	267875	246420	401978	363502	412930	372678	276538	406922	374104	579123	565109	352566	820098	570182	371052	337834	347497	423259
FALSE	High	Master Protein	Q6NVC0	SLC25A5 protein (Fragment) OS=Homo sapiens OX=9606 GN=SLC25A5 PE=2 SV=1	23	6	217	2	1	323	35.3	9.82	644.32	6	0	2.93567e+06	3.20861e+06	3.49261e+06	1.49764e+06	2.03976e+06	3.22951e+06	3.90022e+06	1.49894e+06	2.12031e+06	2.33772e+06	2.8313e+06	3.10635e+06	3.08271e+06	3.045e+06	2.58611e+06	2.93567e+06	3.11269e+06	3.0052e+06	3.25243e+06	3.20861e+06	2.82225e+06	4.72105e+06	4.30008e+06	3.7377e+06	3.49261e+06	6.3507e+06	2.51498e+06	3.01899e+06	2.84415e+06	3.68022e+06	1.95151e+06	1.78581e+06	1.59582e+06	1.82494e+06
FALSE	High	Master Protein	Q9P270	SLAIN motif-containing protein 2 OS=Homo sapiens OX=9606 GN=SLAIN2 PE=1 SV=2	2	1	27	1	1	581	62.5	9.45	89.75	1	0	81031.5	87262.2	80781.5	85335.6	71551	76870.1	88229.9	83498.1	87194.7	81031.5	83539.9	79955.8	88630.7	79468.6	73743.5	93215.1	93472.4	81464.6	113009	55626.3	97600.4	80693.5		128001	76103.4	126420	59038.2		85747.1	45214.6	81436.4	91766.6	74913.2
FALSE	High	Master Protein	A0A1U9X8I9	SKIV2L OS=Homo sapiens OX=9606 PE=4 SV=1	10	7	82	7	1	1246	137.7	6.01	200.09	7	0	238980	328487	200936	306750	238151	305705	301727	357367	327187	196210	300526	408465	238980	184908	319818	209626	235863	344276	363204	320337	208653	328487	441399	171577	290378	377382	430225	156801	200936	137906	149989	367252	283602	229658
FALSE	High	Master Protein	Q9NTI5	Sister chromatid cohesion protein PDS5 homolog B OS=Homo sapiens OX=9606 GN=PDS5B PE=1 SV=1	1	1	7	1	1	1447	164.6	8.47	22.21	1	0	47726.7	44908.4	38841.6	30687.5	45237.2	38524.6	64230	46804.3	47811.1	33141.5	41772.4	47726.7	43101.4	53027.7	48204.7	53096.8	52980.9	45119.6	47644.9	38199.7	13266.9	44698.3		63837.4	61435.3	28860.6	26371.7		35718.9	42237.2	30045.4	42211.2
FALSE	High	Master Protein	Q29RF7	Sister chromatid cohesion protein PDS5 homolog A OS=Homo sapiens OX=9606 GN=PDS5A PE=1 SV=1	2	2	28	2	1	1337	150.7	7.91	52.89	2	0	37677.1	15553.2	40429.1	14800.1	33570.2	14050.6	31644	38829.3	19067.5	37677.1	39683.3	51927.2	14076.1	13925.9	45104	18295.7	40626.3	9706.71	15553.2		40308.6	13215.2		62875.1	19386.9	56816.4		32173.9	17932.7	50802.5	9750.99	14267.4	19204.9	32898.4
FALSE	High	Master Protein	A4D1U3	Single-stranded DNA binding protein 1 OS=Homo sapiens OX=9606 GN=SSBP1 PE=2 SV=1	34	4	300	4	1	148	17.2	9.6	1007.5	4	0	3.27577e+06	4.16487e+06	5.25122e+06	1.85531e+06	2.6599e+06	4.39604e+06	5.35712e+06	1.81829e+06	2.65302e+06	3.21588e+06	3.4361e+06	3.60717e+06	3.27577e+06	3.30372e+06	3.17611e+06	3.12521e+06	3.90334e+06	4.13716e+06	4.16487e+06	3.4182e+06	4.82441e+06	4.72085e+06	6.30699e+06	5.54313e+06	5.25122e+06	5.96364e+06	4.25284e+06	3.15808e+06	6.15203e+06	5.22733e+06	2.34302e+06	2.3087e+06	1.6658e+06	1.63133e+06
FALSE	High	Master Protein	Q8TA92	Similar to AFG3 ATPase family gene 3-like 2 (Yeast) (Fragment) OS=Homo sapiens OX=9606 PE=2 SV=1	12	8	191	7	1	812	90.1	9.11	486.96	8	0	534004	551770	757774	258539	397131	612543	812702	305544	436919	563624	513054	539472	539904	520258	534004	457500	551770	539549	536703	565114	583447	553200	440797	925112	757774	822737	426240	538939	677704	772643	390791	367935	242108	221665
FALSE	High	Master Protein	O43166	Signal-induced proliferation-associated 1-like protein 1 OS=Homo sapiens OX=9606 GN=SIPA1L1 PE=1 SV=4	1	1	17	1	1	1804	199.9	8.19	40.66	1	0	26264.1	16398.2	19057.4	25683.9	22856.2	23425	15803.5	35001	28816	33503.9	22891.6	26414.3	22526.6	26114.8		27505.4	10479.3	9042.66	31957.7	13311.5	20200.5	21817.8							38324.4	9476.56	27226.4	23624.6	24399.6
FALSE	High	Master Protein	O75886	Signal transducing adapter molecule 2 OS=Homo sapiens OX=9606 GN=STAM2 PE=1 SV=1	17	6	77	5	1	525	58.1	5.07	212.98	6	0	312948	305698	339234	282992	337056	309603	368679	301390	379011	271121	345546	307894	312948	301862	374572	369339	276122	305698	339317	227780	328339	312791	214984	393244	359575	409464	298499	181326	339234	305401	319252	292333	263619	266061
FALSE	High	Master Protein	Q92783	Signal transducing adapter molecule 1 OS=Homo sapiens OX=9606 GN=STAM PE=1 SV=3	23	8	273	7	1	540	59.1	4.82	733.12	8	1	768371	693876	783534	657949	801610	736563	791575	772025	812665	743976	745943	693432	826835	827951	768371	821507	583866	625365	741027	693876	823633	725278	649149	729129	783534	832547	729482	427884	1.00063e+06	838476	721951	722659	611310	567317
FALSE	High	Master Protein	A8K6I5	Signal transducer and activator of transcription OS=Homo sapiens OX=9606 PE=2 SV=1	2	1	2	1	1	794	90.6	6.25	5.25	1	0	11880.2	12166.8	22592.9	9977.07	14593.3	13132.8	20094.8	16321	13468.4		13928.6	10926.4	12739			11079.4	11606.4	13523.9	7162.26	14735.6	12166.8			18668.3	22592.9	13354.8			39660	23075.4	12437.6	8003.3
FALSE	High	Master Protein	A8K4S9	Signal transducer and activator of transcription OS=Homo sapiens OX=9606 PE=2 SV=1	4	1	4	1	1	847	94.1	6.29	12.96	1	0	13572	19766.9	85587.1		17029.1	42333.7				13572							19766.9							119963						61061.6
FALSE	High	Master Protein	P40763	Signal transducer and activator of transcription 3 OS=Homo sapiens OX=9606 GN=STAT3 PE=1 SV=2	16	8	289	8	1	770	88	6.3	845.56	8	0	900197	767178	1.05569e+06	887313	907193	719804	1.12543e+06	838154	861799	885456	852779	977567	900197	1.06636e+06	906353	890199	816494	615950	838982	716270	931519	767178	442836	1.33576e+06	1.33504e+06	1.16377e+06	873869	1.05569e+06	890237	953925	1.06604e+06	747477	970467	696675
FALSE	High	Master Protein	P52630	Signal transducer and activator of transcription 2 OS=Homo sapiens OX=9606 GN=STAT2 PE=1 SV=1	9	5	64	5	1	851	97.9	5.49	142.38	5	0	185462	117166	230554	127811	188178	82283.5	224496	176536	257309	310451	185462	178922	190010	178944	190004	111418	65700.4	46775.2	117166	180842	176804	76853.9	176266	238292	275666	150657	205884	166805	276236	230554	122346	229853	128307	74934.5
FALSE	High	Master Protein	P42224	Signal transducer and activator of transcription 1-alpha/beta OS=Homo sapiens OX=9606 GN=STAT1 PE=1 SV=2	33	19	812	19	1	750	87.3	6.05	1992.78	19	0	5.93149e+06	4.63201e+06	6.53472e+06	6.28371e+06	4.77013e+06	6.30814e+06	5.85379e+06	7.28554e+06	5.4345e+06	6.02621e+06	5.48917e+06	5.68435e+06	5.93203e+06	5.17812e+06	5.93149e+06	6.10853e+06	3.86043e+06	3.51368e+06	4.63201e+06	4.3607e+06	5.70238e+06	5.83091e+06	5.40845e+06	7.24637e+06	6.35993e+06	7.65502e+06	4.31965e+06	4.39902e+06	7.13742e+06	6.53472e+06	6.47787e+06	5.34134e+06	4.72138e+06	4.89649e+06
FALSE	High	Master Protein	V9HWK0	Signal recognition particle subunit SRP72 OS=Homo sapiens OX=9606 GN=HEL103 PE=2 SV=1	16	8	198	8	1	671	74.6	9.26	591.75	8	0	1.18878e+06	922589	1.16098e+06	962961	874803	1.13509e+06	1.22182e+06	1.23869e+06	1.178e+06	1.24867e+06	1.30447e+06	1.1061e+06	1.10793e+06	1.23835e+06	1.18878e+06	1.01233e+06	1.04776e+06	999676	1.15407e+06	922589	852213	767552	316723	1.22937e+06	1.16098e+06	654023	1.67349e+06	306657	1.32864e+06	903530	1.528e+06	1.09512e+06	888274	791084
FALSE	High	Master Protein	Q9UHB9	Signal recognition particle subunit SRP68 OS=Homo sapiens OX=9606 GN=SRP68 PE=1 SV=2	13	7	211	7	1	627	70.7	8.56	559.85	7	0	812714	741194	821876	649453	658561	780900	1.01207e+06	773906	816685	718887	844736	787206	841967	853144	800847	812714	785834	824386	892545	741194	645506	694723	226475	912804	866787	745662	554980	617705	821876	873715	871651	938539	578100	607259
FALSE	High	Master Protein	Q9Y5M8	Signal recognition particle receptor subunit beta OS=Homo sapiens OX=9606 GN=SRPRB PE=1 SV=3	29	6	141	6	1	271	29.7	9.04	373.25	6	0	1.48192e+06	1.41708e+06	1.41685e+06	1.36233e+06	1.26054e+06	1.60228e+06	1.87479e+06	1.74028e+06	1.66529e+06	1.47566e+06	1.51959e+06	1.48192e+06	1.48785e+06	1.42772e+06	1.51698e+06	1.44066e+06	1.31877e+06	1.47159e+06	1.49534e+06	1.51237e+06	1.21096e+06	1.41708e+06	1.31276e+06	1.38483e+06	1.54012e+06	1.41685e+06	961662	1.14427e+06	1.47924e+06	1.52655e+06	1.41414e+06	1.55861e+06	1.31006e+06	1.42484e+06
FALSE	High	Master Protein	P08240	Signal recognition particle receptor subunit alpha OS=Homo sapiens OX=9606 GN=SRPRA PE=1 SV=2	17	7	138	7	1	638	69.8	8.95	447.75	7	0	540691	683014	690852	532801	496369	686602	952817	646612	665719	475735	540691	665244	565058	1.00039e+06	535125	525803	683014	700159	790949	624505	646431	758375	462829	762469	814388	690852	456239	310559	734736	642094	525348	538505	527157	424916
FALSE	High	Master Protein	P49458	Signal recognition particle 9 kDa protein OS=Homo sapiens OX=9606 GN=SRP9 PE=1 SV=2	22	2	17	2	1	86	10.1	7.97	45.5	2	0	666138	666637	767818	558222	645935	642021	864436	647754	779754	600252	629943	666138	695282	645902	673214	673851	666637	890070	839087	524947	711323	636816	300733	775826	767818	958199	743579	421485	935440	584891	562135	623136	450060	624268
FALSE	High	Master Protein	P61011	Signal recognition particle 54 kDa protein OS=Homo sapiens OX=9606 GN=SRP54 PE=1 SV=1	19	7	156	7	1	504	55.7	8.75	466.89	7	0	625994	534225	669558	524854	482101	707127	953516	662628	678648	579113	554417	625994	654302	660633	617677	657114	538550	602924	608988	476946	497427	534225	244583	732997	756453	645365	364032	357455	736224	669558	676436	679220	553578	474507
FALSE	High	Master Protein	P09132	Signal recognition particle 19 kDa protein OS=Homo sapiens OX=9606 GN=SRP19 PE=1 SV=3	36	3	66	3	1	144	16.1	9.85	228.18	3	0	140836	227139	199110	218959	157858	331540	192556	254081	142221	164395	161345	128167	152516	96723.4	140836	82908	296502	325193	229670	131087	227139	100799	162342	224519	144511	188907	155351	199110	239554	202619	375269	240341	204575	91775.8
FALSE	High	Master Protein	P37108	Signal recognition particle 14 kDa protein OS=Homo sapiens OX=9606 GN=SRP14 PE=1 SV=2	21	1	21	1	1	136	14.6	10.04	81.1	1	0	49558.3	48263.7	322049	165282	231820		471243	212869	284173	26788.9	44417.6	49558.3	42025.9	51356.4	55571.9	57630.2							48263.7						318179	325967
FALSE	High	Master Protein	D3DP46	Signal peptidase complex subunit 3 OS=Homo sapiens OX=9606 GN=SPCS3 PE=3 SV=1	18	3	163	3	1	180	20.3	8.97	399.33	3	0	1.00585e+06	988989	926638	894742	783460	833796	1.26728e+06	919287	1.00821e+06	763589	1.03372e+06	1.07766e+06	875861	1.08336e+06	1.00585e+06	1.00317e+06	811731	1.11673e+06	988989	940263	811401	1.08469e+06	3.1368e+06	834886	1.12444e+06	1.20201e+06	1.06256e+06	903937	866199	926638	875038	1.16611e+06	945394	1.11074e+06
FALSE	High	Master Protein	E9PI68	Signal peptidase complex subunit 2 OS=Homo sapiens OX=9606 GN=SPCS2 PE=1 SV=1	18	3	61	3	1	257	28.5	8.79	207.84	3	0	657653	670795	647475	585128	689826	638711	718483	575781	522274	739912	732516	579533	854745	617687	576354	657653	686256	628277	594697	670795	607381	693810	3.23608e+06	809980	574567	724511	159231	626486	688587	647475	1.05047e+06	623847	583573	145401
FALSE	High	Master Protein	Q9Y6A9	Signal peptidase complex subunit 1 OS=Homo sapiens OX=9606 GN=SPCS1 PE=1 SV=4	26	2	80	2	1	102	11.8	9.31	173.35	2	0	939427	850121	872799	865750	804105	907533	1.12297e+06	870995	845752	793449	966128	793266	927157	939427	1.18069e+06	1.07737e+06	816102	976554	848405	850121	1.00967e+06	656943	1.17021e+06	1.05543e+06	972471	870814	694324	768685	872799	1.03709e+06	1.02063e+06	1.09714e+06	828997	737729
FALSE	High	Master Protein	A0A024RC78	Signal peptidase complex catalytic subunit SEC11 OS=Homo sapiens OX=9606 GN=SEC11L1 PE=3 SV=1	16	3	35	3	1	179	20.6	9.48	97.63	3	0	213735	175531	135231	149703	220322	296783	306617	429068	359402	241382	213735	143718	152755	209007	281787	269075		232486	25998.4	269397	132529	122224	325987	24658.6	244627	135231	110770	201056	73463.8	350862	138696	272249	125128	273816
FALSE	High	Master Protein	Q9H9B4	Sideroflexin-1 OS=Homo sapiens OX=9606 GN=SFXN1 PE=1 SV=4	30	8	235	7	1	322	35.6	9.07	671.49	8	0	1.60178e+06	1.87505e+06	1.45024e+06	740250	1.25581e+06	1.80281e+06	2.48067e+06	711354	732789	1.5515e+06	1.60178e+06	2.02337e+06	1.56742e+06	1.62156e+06	1.93139e+06	1.4017e+06	1.62229e+06	1.49412e+06	2.07111e+06	1.82314e+06	1.87505e+06	2.37956e+06	2.75693e+06	1.1543e+06	2.39861e+06	1.96009e+06	889959	1.7048e+06	1.33541e+06	1.45024e+06	700201	1.0731e+06	660840	803428
FALSE	High	Master Protein	B4DRS6	Sideroflexin OS=Homo sapiens OX=9606 PE=2 SV=1	45	11	389	10	1	329	36.3	9.01	1185.4	11	1	3.5954e+06	4.19717e+06	3.73462e+06	1.76199e+06	3.26611e+06	4.31885e+06	4.84769e+06	2.06895e+06	3.79458e+06	3.16936e+06	3.59578e+06	3.49498e+06	3.73857e+06	3.60637e+06	3.5954e+06	3.19486e+06	3.61386e+06	3.82246e+06	4.29107e+06	4.19717e+06	4.07226e+06	4.79783e+06	9.84308e+06	5.08599e+06	4.94336e+06	5.45375e+06	3.00457e+06	2.97262e+06	3.1699e+06	3.73462e+06	2.32424e+06	2.51769e+06	1.66755e+06	1.92125e+06
FALSE	High	Master Protein	Q9NR45	Sialic acid synthase OS=Homo sapiens OX=9606 GN=NANS PE=1 SV=2	23	4	264	4	1	359	40.3	6.74	743	4	0	1.64997e+06	1.72318e+06	1.37842e+06	1.3994e+06	1.51359e+06	1.44958e+06	1.84826e+06	1.42986e+06	1.65221e+06	2.23916e+06	1.62665e+06	1.95095e+06	1.52287e+06	1.85392e+06	1.64997e+06	1.36603e+06	1.72318e+06	1.9686e+06	1.74948e+06	2.02152e+06	1.4247e+06	1.298e+06	741219	2.47709e+06	2.15109e+06	1.24625e+06	748676	600379	1.37842e+06	1.40046e+06	1.96393e+06	1.82181e+06	1.32254e+06	982300
FALSE	High	Master Protein	Q9HAT2	Sialate O-acetylesterase OS=Homo sapiens OX=9606 GN=SIAE PE=1 SV=1	8	3	6	3	1	523	58.3	7.33	10.17	3	0	52911.1	40941.1	31591	69067.1	80427.1	40587.8	55823	38617.5	88859	71970.5	42900.8	52911.1	49542.7	51677.5	63155.3	73553	40941.1	59812.2	35514.5	30265.9	30616.4	47720.4	78705.5	72036.3	31591	54029.8	26298.2	29686.8	27487.6	41116.7	76814.9	93273.8	33110.6	39682.5
FALSE	High	Master Protein	D4QEZ8	Short-chain acyl-CoA dehydrogenase OS=Homo sapiens OX=9606 GN=ACADS PE=2 SV=1	23	6	86	6	1	412	44.3	7.72	216.25	6	0	306986	497303	288070	93195.8	239456	572095	593098	146371	232079	306986	239354	314274	321118	269274	308605	263173	426214	505144	470208	520040	489585	563837		402166	456979	450817	200199	116022	222058	288070	195266	201788	11438.1	93195.8
FALSE	High	Master Protein	Q9UIL1	Short coiled-coil protein OS=Homo sapiens OX=9606 GN=SCOC PE=1 SV=2	11	1	1	1	1	159	18	8.85	3.6	1	0
FALSE	High	Master Protein	P29353	SHC-transforming protein 1 OS=Homo sapiens OX=9606 GN=SHC1 PE=1 SV=4	5	2	17	2	1	583	62.8	6.44	31.24	2	0	47932.9	54440	65956.3	42531.6	66578.1	67382.4	67819.6	84705.8	73472.9	30842.7	37503.5	64235.7		52319.9	69904.3	43913.8	37129.5	80988.5	66932.1	57732	38491.2	43676.3	54440	109468	51015.6	52428.2	31089.7		92651.7	82975.1	42531.6	78138.5		34404.2
FALSE	High	Master Protein	A0A0U1RQE4	SH3 domain-containing protein 19 OS=Homo sapiens OX=9606 GN=SH3D19 PE=1 SV=1	8	5	58	5	1	1047	114.7	8.53	163.57	5	0	96750.4	117156	85182.3	69824.2	119012	91451.9	83898.4	69595.4	93851.4	115355	96750.4	89491.7	79345.4	127143	104537	76761.9	130718	96464.2	117156	96877.4	146578	127892	62042.2	156960	80093.8	46669.9	93393.7	57623.7	85182.3	95230.1	103383	73141.7	21598.9	52529.3
FALSE	High	Master Protein	Q96B97	SH3 domain-containing kinase-binding protein 1 OS=Homo sapiens OX=9606 GN=SH3KBP1 PE=1 SV=2	16	7	115	7	1	665	73.1	6.62	292.5	7	0	207632	150116	215500	109289	304211	126886	234958	77372	286554	204595	257139	206807	218954	217862	190315	207632	159142	95826.1	141602	90338.6	272669	205860		296384	241121	262874	152975	108567	215500	159097	102887	37116.8	16552.1	50782.7
FALSE	High	Master Protein	Q7L8J4	SH3 domain-binding protein 5-like OS=Homo sapiens OX=9606 GN=SH3BP5L PE=1 SV=1	10	2	7	2	1	393	43.5	5.77	22.1	2	0	25943.6	37886.3	36165.8	53274.2	45649	29144	26689.1		18914	68305	25881.2	34060.8	25655.7	25943.6			50078.9		27930.3	34040.4	42166.8			60654.5	35772.7	30806.2			36165.8	37312.7	53274.2		34147.4
FALSE	High	Master Protein	V9HW48	SH3 domain-binding glutamic acid-rich-like protein OS=Homo sapiens OX=9606 GN=HEL-S-115 PE=2 SV=1	46	4	301	4	1	114	12.8	5.25	888.24	4	0	2.42816e+06	1.84948e+06	1.85881e+06	1.57989e+06	2.19969e+06	2.38112e+06	2.32254e+06	2.73335e+06	3.53674e+06	3.11742e+06	2.58403e+06	2.42816e+06	1.94203e+06	2.65605e+06	2.19627e+06	2.05381e+06	1.48694e+06	2.46464e+06	2.0024e+06	2.55544e+06	1.46228e+06	1.84948e+06	183020	1.85881e+06	2.1839e+06	1.5753e+06	935642	1.89177e+06	1.22621e+06	1.89976e+06	1.29064e+06	2.36195e+06	1.03151e+06	1.44374e+06
FALSE	High	Master Protein	P55822	SH3 domain-binding glutamic acid-rich protein OS=Homo sapiens OX=9606 GN=SH3BGR PE=2 SV=3	14	2	49	2	1	239	26.1	4.15	103.04	2	0	38437.6	42477.7	31783.3	84765.1	16002.6	50507.3	15814	104386	21742.7	49209	38126.7	57156.2	38350.2	38437.6	34439.1	38517.9	35912.9	16306.5	73200.8	50242.6	78327.2	35327		19743.7	12801.7				75745.8	51164.5	113925	73085.4	80035.6	56934.1
FALSE	High	Master Protein	D3DPK5	SH3 domain binding glutamic acid-rich protein like 3, isoform CRA_a (Fragment) OS=Homo sapiens OX=9606 GN=SH3BGRL3 PE=4 SV=1	11	2	152	2	1	257	26.8	8.38	430.86	2	0	1.40953e+07	1.18976e+07	1.41777e+07	1.06441e+07	1.53243e+07	1.49712e+07	1.45565e+07	1.28054e+07	1.45311e+07	1.36226e+07	1.23284e+07	1.57681e+07	1.40953e+07	1.64214e+07	1.40407e+07	1.46231e+07	1.42882e+07	1.77791e+07	1.06947e+07	1.53435e+07	8.74062e+06	1.18976e+07	4.5418e+06	1.4537e+07	1.55326e+07	1.41777e+07	7.45904e+06	1.31029e+07	8.4274e+06	1.62782e+07	1.10946e+07	1.16448e+07	9.43393e+06	1.06346e+07
FALSE	High	Master Protein	A1X283	SH3 and PX domain-containing protein 2B OS=Homo sapiens OX=9606 GN=SH3PXD2B PE=1 SV=3	9	6	107	6	1	911	101.5	8.69	306.8	6	0	581074	398321	511208	356072	376991	664592	700915	597411	620505	593873	556730	541355	595782	511286	581074	612825	453593	366468	411535	371165	413367	398321	176337	468042	609898	761343	387093	511208	587903	469239	453853	327181	364441	286044
FALSE	Medium	Master Protein	Q9H788	SH2 domain-containing protein 4A OS=Homo sapiens OX=9606 GN=SH2D4A PE=1 SV=1	4	1	2	1	1	454	52.7	8.06	5.16	1	0
FALSE	High	Master Protein	A0A024R704	SFRS protein kinase 2, isoform CRA_b OS=Homo sapiens OX=9606 GN=SRPK2 PE=4 SV=1	4	2	16	2	1	688	77.5	4.97	44.59	2	0	115606	117673	109389	121321	115970	109342	121173	45917.3	109908	135785	107373	122279	115606	124615	106965	113451	113504	112300	129693	101935	150161	117673	121764	109389	129074	131673	57752.5	57336.5	132625	34109.7	116596	109205	166158	56898.9
FALSE	High	Master Protein	A0A140VJJ2	S-formylglutathione hydrolase OS=Homo sapiens OX=9606 GN=ESD PE=2 SV=1	52	9	435	9	1	282	31.4	7.02	1388.52	9	0	5.00841e+06	4.16578e+06	4.59624e+06	4.03565e+06	4.79344e+06	4.67522e+06	5.91559e+06	4.72378e+06	5.48343e+06	4.58108e+06	5.07386e+06	5.00708e+06	5.00841e+06	5.0884e+06	5.02845e+06	4.52425e+06	4.16578e+06	5.15346e+06	3.71013e+06	4.2114e+06	3.79024e+06	4.47083e+06	2.40416e+06	5.53533e+06	5.59539e+06	4.32153e+06	4.21226e+06	4.11818e+06	4.59624e+06	5.57898e+06	4.59902e+06	4.9097e+06	3.41505e+06	3.1917e+06
FALSE	High	Master Protein	P04278	Sex hormone-binding globulin OS=Homo sapiens OX=9606 GN=SHBG PE=1 SV=2	4	1	5	1	1	402	43.8	6.71	14.57	1	0	14426.7		28996.7	25160.1	7750.35							14426.7															28996.7						24381.2	25963.9
FALSE	High	Master Protein	A0A024R895	SET translocation (Myeloid leukemia-associated), isoform CRA_b OS=Homo sapiens OX=9606 GN=SET PE=3 SV=1	31	6	464	6	1	277	32.1	4.22	1346.45	6	0	4.83745e+06	5.09001e+06	7.2762e+06	4.75669e+06	5.83943e+06	4.18605e+06	4.60996e+06	4.48473e+06	4.44064e+06	6.88178e+06	5.21302e+06	5.9117e+06	4.77063e+06	4.77913e+06	4.29794e+06	4.83745e+06	6.35843e+06	3.07268e+06	5.09001e+06	5.64767e+06	6.77968e+06	3.57441e+06	1.67936e+06	8.76757e+06	6.59926e+06	8.29098e+06	6.90116e+06	5.78323e+06	7.2762e+06	7.67774e+06	5.37854e+06	3.49684e+06	5.62235e+06	4.15704e+06
FALSE	High	Master Protein	P58005	Sestrin-3 OS=Homo sapiens OX=9606 GN=SESN3 PE=1 SV=2	2	1	5	1	1	492	57.3	6.25	15.87	1	0	63498.2	56948.4	39986.9	86861.7	52610.6	51162	44080.1	110057	67340.7	67533.6	61720.5	59247.2	63584	63498.2	63771.5	63116.2		20980	86930	69875.5		46412.9		49231		67337.6	31055.8	32312.6	36623	43659.8	80444.3	49642.7	149862	81863
FALSE	High	Master Protein	P02768	Serum albumin OS=Homo sapiens OX=9606 GN=ALB PE=1 SV=2	20	12	855	12	1	609	69.3	6.28	2060.28	12	0	1.04778e+08	7.43824e+07	8.44286e+07	1.76736e+08	1.06154e+08	4.43266e+07	5.82581e+07	6.46932e+07	7.12452e+07	8.37388e+07	9.89711e+07	9.78565e+07	1.04778e+08	1.10184e+08	1.07566e+08	1.06491e+08	4.49454e+07	6.92052e+07	9.58233e+07	1.2562e+08	7.43824e+07	1.10707e+08	5.86894e+07	2.77655e+07	4.07963e+07	8.44286e+07	3.82289e+08	5.37289e+08	5.37887e+07	1.16291e+08	9.31369e+07	1.27261e+08	3.36479e+08	4.31573e+08
FALSE	High	Master Protein	Q9BXP5	Serrate RNA effector molecule homolog OS=Homo sapiens OX=9606 GN=SRRT PE=1 SV=1	12	8	170	8	1	876	100.6	5.96	393.24	8	0	445257	478398	464157	360267	487100	474899	607001	395646	457231	548119	463280	443458	445257	445113	454628	431886	440396	469422	478398	546254	491890	513821	149640	719627	564167	402023	262243	383499	464157	610027	438817	325524	339878	514269
FALSE	High	Master Protein	D3DQ69	SERPINE1 mRNA binding protein 1, isoform CRA_c OS=Homo sapiens OX=9606 GN=SERBP1 PE=4 SV=1	29	9	263	1	1	450	49.1	9.33	819.7	9	0	147616	162517	149471	101565	210425	123946	92002.9	75882.2	74681.4	180500	129567	136307	135864	147616	156281	175075	238063	72885.9	106999	350991	162517			260562	171792		54816.5	130051	107623	270167	237102	30750.7	181224	61525.3
FALSE	High	Master Protein	A0A024R498	Serpin peptidase inhibitor, clade E (Nexin, plasminogen activator inhibitor type 1), member 2, isoform CRA_b OS=Homo sapiens OX=9606 GN=SERPINE2 PE=3 SV=1	37	14	667	14	1	397	44	9.38	2053.89	14	0	1.06062e+07	4.34893e+06	9.03359e+06	1.38225e+07	8.34405e+06	3.54236e+06	1.18352e+07	1.12941e+07	9.81187e+06	9.8744e+06	1.06062e+07	1.02496e+07	1.07188e+07	1.09803e+07	1.0758e+07	1.03725e+07	3.14265e+06	4.34893e+06	4.28223e+06	3.31694e+06	5.76547e+06	7.10913e+06	1.12729e+07	7.73036e+06	9.03359e+06	5.05116e+06	9.46864e+06	8.86949e+06	1.68423e+07	1.1808e+07	1.78298e+07	1.92616e+07	7.74101e+06	8.21034e+06
FALSE	High	Master Protein	A0A024QYT5	Serpin peptidase inhibitor, clade E (Nexin, plasminogen activator inhibitor type 1), member 1, isoform CRA_b OS=Homo sapiens OX=9606 GN=SERPINE1 PE=3 SV=1	25	6	161	6	1	402	45	7.2	367.42	6	0	820069	630526	777131	1.26506e+06	608926	580919	287440	958835	392645	1.13354e+06	561272	869687	820069	805960	543866	864989	630526	556889	615720	590326	901211	810169	1.27123e+06	844940	411390	361412	777131	424382	1.1121e+06	868503	1.82926e+06	1.67294e+06	798575	408042
FALSE	High	Master Protein	P50454	Serpin H1 OS=Homo sapiens OX=9606 GN=SERPINH1 PE=1 SV=2	47	14	1042	14	1	418	46.4	8.69	3020.51	14	0	2.17157e+07	2.0882e+07	1.33361e+07	2.62531e+07	1.91276e+07	2.32583e+07	1.59056e+07	2.67606e+07	2.02743e+07	2.30965e+07	2.34164e+07	2.05503e+07	2.22581e+07	2.17157e+07	2.14127e+07	2.13875e+07	1.96572e+07	2.21049e+07	2.0882e+07	2.73037e+07	1.91014e+07	2.43968e+07	1.49514e+07	1.65347e+07	1.60112e+07	1.42218e+07	1.00329e+07	1.33361e+07	1.03186e+07	1.2007e+07	3.12134e+07	2.93478e+07	2.8901e+07	2.91582e+07
FALSE	High	Master Protein	P50453	Serpin B9 OS=Homo sapiens OX=9606 GN=SERPINB9 PE=1 SV=1	9	3	27	2	1	376	42.4	5.86	61.98	3	0	60752.9	53960.5	23922.4	39465.8	56737.1	92882	59207.3	54557.1	76616.6	70130.6	60752.9	24392.1	79123.8	63632.7	25816.9	25763.6	24867.1	98750.3	49620.6	84067	17034	58679.9		17449.4	104224	13269.4				32796.7	19798.1	147945		40189.2
FALSE	High	Master Protein	A0A087X1N8	Serpin B6 OS=Homo sapiens OX=9606 GN=SERPINB6 PE=1 SV=1	44	14	635	13	1	395	44.8	5.68	2017.97	14	1	2.55343e+06	2.37211e+06	2.59381e+06	2.46533e+06	2.95594e+06	2.76484e+06	3.07497e+06	2.71021e+06	3.21607e+06	3.05302e+06	2.72247e+06	2.49974e+06	2.54471e+06	2.52131e+06	2.58025e+06	2.55343e+06	2.06185e+06	2.64601e+06	2.37211e+06	2.28771e+06	2.41357e+06	2.55614e+06	785277	2.59381e+06	2.85459e+06	2.16451e+06	3.07636e+06	2.03736e+06	2.65564e+06	2.5426e+06	2.25093e+06	2.87148e+06	2.14243e+06	2.97694e+06
FALSE	High	Master Protein	P29508	Serpin B3 OS=Homo sapiens OX=9606 GN=SERPINB3 PE=1 SV=2	10	2	3	2	1	390	44.5	6.81	4.79	2	0			90815.2		17582.4				64444.3																	52950.1	155758
FALSE	High	Master Protein	Q5T5C7	Serine--tRNA ligase, cytoplasmic OS=Homo sapiens OX=9606 GN=SARS PE=1 SV=1	14	6	357	6	1	536	61.3	7.06	1151.32	6	0	1.59565e+06	1.46172e+06	1.47725e+06	1.18674e+06	1.51969e+06	1.79228e+06	1.92636e+06	1.55443e+06	1.88958e+06	1.32634e+06	1.58576e+06	1.59565e+06	1.77586e+06	1.58232e+06	1.63374e+06	1.80153e+06	1.38799e+06	1.93613e+06	1.36525e+06	1.68651e+06	1.46172e+06	2.21849e+06	278567	1.41388e+06	1.988e+06	1.18934e+06	1.3764e+06	1.47725e+06	1.74987e+06	2.10375e+06	1.06979e+06	1.62358e+06	1.15442e+06	1.21995e+06
FALSE	High	Master Protein	Q9Y3F4	Serine-threonine kinase receptor-associated protein OS=Homo sapiens OX=9606 GN=STRAP PE=1 SV=1	42	9	365	9	1	350	38.4	5.12	1001.37	9	0	1.89069e+06	1.59326e+06	2.01773e+06	1.5801e+06	1.80479e+06	1.84262e+06	2.42569e+06	1.83603e+06	1.60386e+06	1.86666e+06	1.99784e+06	1.89069e+06	2.01755e+06	1.78987e+06	1.97744e+06	1.84025e+06	1.59326e+06	1.90609e+06	1.55038e+06	1.86762e+06	1.48278e+06	1.64253e+06	1.05974e+06	2.09428e+06	2.01773e+06	2.29013e+06	902567	1.04218e+06	1.98125e+06	2.09091e+06	1.56586e+06	1.89725e+06	1.59448e+06	1.06835e+06
FALSE	High	Master Protein	P36873	Serine/threonine-protein phosphatase PP1-gamma catalytic subunit OS=Homo sapiens OX=9606 GN=PPP1CC PE=1 SV=1	19	6	131	2	1	323	37	6.54	456.02	6	0	240041	176667	205227	206968	218220	202274	261695	294860	288693	200075	230683	240041	242286	232601	244787	246061	142119	176667	214185	208685	139229	183321	78557.6	173182	205227	216666	162326	265694	154923	208572	165919	228409	187538	264027
FALSE	High	Master Protein	P62140	Serine/threonine-protein phosphatase PP1-beta catalytic subunit OS=Homo sapiens OX=9606 GN=PPP1CB PE=1 SV=3	30	8	215	3	1	327	37.2	6.19	713.75	8	5	609653	320046	651713	713570	613773	485693	532724	983962	870854	537549	698918	661686	461054	624606	609653	593901	167909	282659	320046	591227	329254	428705	111151	286628	453559	193916	739587	675313	651713	758160	552878	836220	526700	812398
FALSE	High	Master Protein	Q96HS1	Serine/threonine-protein phosphatase PGAM5, mitochondrial OS=Homo sapiens OX=9606 GN=PGAM5 PE=1 SV=2	8	2	18	2	1	289	32	8.68	44.57	2	0	377145	374530	449467	343853	368121	461448	497905	371046	455807	423359	323344	360155	416905	367431	377145	485855	306169	460960	351540	481956	374530	469523	190357	372436	457478	298849	183803	646548	449467	567269	350263	396505	196959	337560
FALSE	High	Master Protein	B2R6R6	Serine/threonine-protein phosphatase OS=Homo sapiens OX=9606 PE=2 SV=1	12	4	86	4	1	499	56.8	6.16	221	4	0	416588	390707	482855	397005	425659	390955	469512	384775	501186	385467	499520	417631	393049	416237	488631	416588	471049	544080	390707	349579	398847	313635	139886	559787	510964	484056	454361	200740	482855	327732	453388	394437	364491	376490
FALSE	High	Master Protein	A0A140VJS9	Serine/threonine-protein phosphatase OS=Homo sapiens OX=9606 PE=2 SV=1	21	7	147	2	1	341	38.6	6.62	502.52	7	0	603818	409525	435590	343824	413108	677115	932741	668365	753560	299359	670867	463363	338496	603818	694929	675363	327657	605359	249890	389637	409525	550552	465121	579540	810813	435590	283937	319330	618120	383927	215420	410140	319582	523658
FALSE	High	Master Protein	A0A140VJS0	Serine/threonine-protein phosphatase OS=Homo sapiens OX=9606 PE=2 SV=1	23	5	158	5	1	309	35.6	5.43	500.57	5	0	719639	726387	884929	703338	768811	945078	789151	817438	787379	861253	738048	719639	1.01833e+06	649490	658193	605676	726387	889094	639858	814880	914586	462555	329193	884929	990716	649433	396485	590148	1.12694e+06	899061	709925	680568	845095	555604
FALSE	High	Master Protein	A0A024R625	Serine/threonine-protein phosphatase OS=Homo sapiens OX=9606 GN=PPP4C PE=3 SV=1	4	1	48	1	1	307	35.1	5.06	145.62	1	0	64570.1	64873.6	65210	55601.2	59488.4	69935.8	78033.5	59657	66732.1	39719	65292.4	68721.9	64570.1	60581.5	57532.9	64885.5	66412.4	72500.3	64873.6	63938.9	54708.6	82126	42806.8	75545.2	77897.6	80421.9	52306.1	55255.4	41609.1	65210	59914.5	61512.7	61666.6	57331.7
FALSE	High	Master Protein	Q9BRF8	Serine/threonine-protein phosphatase CPPED1 OS=Homo sapiens OX=9606 GN=CPPED1 PE=1 SV=3	12	3	120	3	1	314	35.5	6.2	395.97	3	0	840024	794835	617398	706648	808005	727584	649062	906558	723013	840024	944871	844406	680213	814178	660776	881584	887153	824577	840276	794835	706870	570362	133352	686801	575762	723640	447727	327646	617398	677587	947749	910246	741360	540316
FALSE	High	Master Protein	Q5H9R7	Serine/threonine-protein phosphatase 6 regulatory subunit 3 OS=Homo sapiens OX=9606 GN=PPP6R3 PE=1 SV=2	3	2	10	2	1	873	97.6	4.6	23.53	2	0	16090.2	21500.6	28109.1	44489.6	29224.6	14905.1	15103	27608.6	25884.2	47190.3	11391.1	20323.3	14593.6	16090.2	16805.1	12744.4	33798	12401.4	23799.5	15342.6	27610.6	19423.8		34498.2	15588.1	22903.3	38641.1		65716.1	18773.3	44489.6	43579.2
FALSE	High	Master Protein	Q9UPN7	Serine/threonine-protein phosphatase 6 regulatory subunit 1 OS=Homo sapiens OX=9606 GN=PPP6R1 PE=1 SV=5	3	2	59	2	1	881	96.7	4.55	115.15	2	0	88241.5	88729.3	100421	90745.8	78977.2	83070.2	83307.2	72222.1	66933.6	79233.3	89121.4	88241.5	95627.3	108900	87831.5	79028.1	128050	63803.9	88729.3	73128	102124	63952.2	177785	120517	98912.1	112499		94217.5	101954	95469	82895.5	94532	89499.1	74086.2
FALSE	Medium	Master Protein	A0A2R8Y7Y4	Serine/threonine-protein phosphatase 6 regulatory ankyrin repeat subunit B OS=Homo sapiens OX=9606 GN=ANKRD44 PE=1 SV=1	1	1	1	1	1	1056	114.2	6.14	2.49	1	0	12771.9								17442.9	12771.9
FALSE	High	Master Protein	Q6IN85	Serine/threonine-protein phosphatase 4 regulatory subunit 3A OS=Homo sapiens OX=9606 GN=PPP4R3A PE=1 SV=1	4	2	24	2	1	833	95.3	4.94	66.22	2	0	66093.2	51305.6	35741.7	23882.5	32299.1	34903.2	114470	33606.5	55019.8	69861.7	37093.5	80398.2	66093.2	102586	19627	19845.6	29865.2	45026.1	58460.8	62344		30671.6	158081	37823	101165	33774.9	22471.4		21711.2	43422.7	25018	71533.7	17402.8	30494
FALSE	High	Master Protein	Q9NY27	Serine/threonine-protein phosphatase 4 regulatory subunit 2 OS=Homo sapiens OX=9606 GN=PPP4R2 PE=1 SV=3	7	2	3	2	1	417	46.9	4.54	5.18	2	0	10600.5	13898.6	16249.5	9486.84	11982.4	55629.1	19195.8	61043.8	10976.4	10600.5	14213.8	9002.17	13455.7	12441.8	10135.8	8454.26	13985.4	7193.33	13812.4	41101.3	86625.6	13328.6		27149.7	12560.1	21204.9			16249.5	9893	8715.46
FALSE	High	Master Protein	Q8TF05	Serine/threonine-protein phosphatase 4 regulatory subunit 1 OS=Homo sapiens OX=9606 GN=PPP4R1 PE=1 SV=1	3	2	33	2	1	950	106.9	4.77	101.4	2	0	783657	798976	743506	1.19165e+06	866433	468712	461074	638090	622300	776736	783657	945696	877109	731669	889301	698635	548684	673313	798976	1.20775e+06	708883	997844	1.60521e+06	484895	501816	967109	2.10729e+06	3.08124e+06	530213	743506	748320	825007	2.53064e+06	2.88186e+06
FALSE	High	Master Protein	Q15257	Serine/threonine-protein phosphatase 2A activator OS=Homo sapiens OX=9606 GN=PTPA PE=1 SV=3	21	4	174	4	1	358	40.6	5.94	539.73	4	0	1.5318e+06	1.14243e+06	1.28245e+06	1.42304e+06	1.18035e+06	1.29397e+06	1.71629e+06	1.62584e+06	1.80227e+06	1.83938e+06	1.84413e+06	1.39079e+06	1.41107e+06	1.49976e+06	1.5318e+06	1.64716e+06	941258	1.4506e+06	1.14243e+06	1.09072e+06	1.52619e+06	1.05307e+06	1.19376e+06	1.3586e+06	1.67052e+06	958622	2.31055e+06	453140	1.28245e+06	1.21747e+06	2.00391e+06	1.98269e+06	634223	1.27203e+06
FALSE	High	Master Protein	A8K6Y2	Serine/threonine-protein phosphatase 2A 56 kDa regulatory subunit OS=Homo sapiens OX=9606 PE=2 SV=1	8	3	57	3	1	602	69.9	7.77	158.78	3	0	149126	51301.3	96194.9	150303	152102	130746	125733	204007	248437	160605	149126	163555	135041	124485	125875	166978	29753.2	24111.1	59066.2	47049.6	51301.3	119862	165416	26510.7	217881	35814.3	17244.9	96194.9	170070	134553	151747	275175	129174	111203
FALSE	High	Master Protein	A0A140VJT0	Serine/threonine-protein phosphatase 2A 55 kDa regulatory subunit B OS=Homo sapiens OX=9606 PE=2 SV=1	19	5	192	3	1	447	51.7	6.2	658.12	5	2	787772	739528	938423	771579	736929	761713	890135	804447	799977	781244	823558	867690	767969	757550	830734	787772	862761	787437	670050	749706	595465	739528	309705	1.08943e+06	1.02278e+06	968057	487358	505957	722244	938423	894977	783697	783715	657441
FALSE	Medium	Master Protein	Q96QC0	Serine/threonine-protein phosphatase 1 regulatory subunit 10 OS=Homo sapiens OX=9606 GN=PPP1R10 PE=1 SV=1	3	1	1	1	1	940	99	9.17	2.37	1	0
FALSE	High	Master Protein	A0A0S2Z4C6	Serine/threonine-protein phosphatase (Fragment) OS=Homo sapiens OX=9606 GN=PPP3CA PE=2 SV=1	10	4	128	4	1	521	58.7	5.86	295.64	4	0	662847	491913	653540	616462	726231	572539	812524	775630	790321	646762	620204	785376	648792	707432	711779	662847	491375	571002	615659	653075	491913	451284	335922	751412	701416	653540	518252	534873	582785	702007	627006	865775	532714	590961
FALSE	Medium	Master Protein	Q86Y07	Serine/threonine-protein kinase VRK2 OS=Homo sapiens OX=9606 GN=VRK2 PE=1 SV=3	3	1	2	1	1	508	58.1	8.84	4.43	1	0	20840	18109.1	23238.2	15752.9	21104.5	17230	24791.2	15823.4	23690	22437.4	24117.3	19030.1	18591.5	20902.7	19940	20840	15625.7	19604.7	14586.1	17479.9	19243.1	18761		28872.1	26025.9	21563	13664		19956.4	25043.5	20149.4	18213.1	12362.2	7848.95
FALSE	High	Master Protein	Q9UHD2	Serine/threonine-protein kinase TBK1 OS=Homo sapiens OX=9606 GN=TBK1 PE=1 SV=1	6	3	68	3	1	729	83.6	6.79	168.04	3	0	70436.8	67887.2	68471.5	47622.4	59270	53719.6	70009.3	58663	61235.5	72998.7	81397.3	71002.6	70436.8	60825.2	59091.6	61579.7	75093.2	58358.7	72381.5	51930.1	71714.8	59630.4	67887.2	77045.2	68064.8	73988			68471.5	55639	77932.8	60364.1	26387.5	31812.4
FALSE	High	Master Protein	Q13177	Serine/threonine-protein kinase PAK 2 OS=Homo sapiens OX=9606 GN=PAK2 PE=1 SV=3	37	13	304	9	1	524	58	5.96	1039.95	13	4	2.22167e+06	1.77315e+06	2.25034e+06	2.24663e+06	1.92199e+06	2.07363e+06	2.56061e+06	2.60216e+06	2.0919e+06	2.33988e+06	2.22167e+06	2.1552e+06	2.21056e+06	2.31691e+06	2.21403e+06	2.26027e+06	1.92892e+06	2.04636e+06	1.97223e+06	1.64287e+06	1.7575e+06	1.77315e+06	1.14618e+06	2.77089e+06	2.21333e+06	2.51877e+06	1.86053e+06	1.54134e+06	2.25828e+06	2.25034e+06	2.42359e+06	2.48114e+06	2.15205e+06	1.96643e+06
FALSE	High	Master Protein	O95747	Serine/threonine-protein kinase OSR1 OS=Homo sapiens OX=9606 GN=OXSR1 PE=1 SV=1	21	8	288	8	1	527	58	6.43	851.02	8	0	937417	848000	918475	1.1491e+06	897164	819918	1.18658e+06	1.20272e+06	829409	1.14456e+06	994895	937417	901946	855803	1.01043e+06	795331	848000	740657	895721	744948	1.01169e+06	915136	558716	886427	770059	1.11984e+06	1.05638e+06	851865	1.16397e+06	918475	1.20206e+06	1.09514e+06	1.14417e+06	1.00512e+06
FALSE	High	Master Protein	Q16513	Serine/threonine-protein kinase N2 OS=Homo sapiens OX=9606 GN=PKN2 PE=1 SV=1	5	3	24	3	1	984	112	6.3	53.33	3	0	50191.2	39298.2	48772.7	37735.7	46944.2	52789.1	85891.8	40121.3	64581	41090.3	48057.7	42487.1	50191.2	50339.7	51929.4	50818.9	31230.9	49324.2	43146.9	39198.5	39398.1	33992.5		50518.9	79016.6	28199.9	32614.8	34576	48772.7	75566.3	46411.1	53142	33138.4	39659.9
FALSE	High	Master Protein	Q16512	Serine/threonine-protein kinase N1 OS=Homo sapiens OX=9606 GN=PKN1 PE=1 SV=2	2	2	53	2	1	942	103.9	6.37	125.85	2	0	106824	121103	74918.5	86088.4	99776.4	96434.4	57959.9	93354.8	86509.7	57044.4	46829.3	106824	112029	121469	98918.4	116396	121103	97010.2	121706	90998	127677	68718.9	140289	52971.4	46682.4	132204	102251	73526.7	117931	74918.5	51347.5	94360.8	102429	78541.2
FALSE	High	Master Protein	P42345	Serine/threonine-protein kinase mTOR OS=Homo sapiens OX=9606 GN=MTOR PE=1 SV=1	2	3	57	3	1	2549	288.7	7.17	120.34	3	0	92391.6	61013.6	64759.1	76844.3	111352	43603.3	71653.6	100100	74741.2	91774.4	80682.4	64137.5	125938	156000	128138	92391.6		25476.4	61013.6	80970.6	57164		82462.7	35960.1	80184.9	70123	52002.4	32366.3	64759.1	82192.9	114585	76776.8	136864	30183.3
FALSE	High	Master Protein	H0YLY0	Serine/threonine-protein kinase MRCK beta (Fragment) OS=Homo sapiens OX=9606 GN=CDC42BPB PE=1 SV=8	13	6	73	1	1	666	74.5	7.4	189.93	6	0
FALSE	High	Master Protein	Q5VT25	Serine/threonine-protein kinase MRCK alpha OS=Homo sapiens OX=9606 GN=CDC42BPA PE=1 SV=1	0	1	9	1	1	1732	197.2	6.58	20.07	1	0	129129	166635	211176	122806	191638	189334	152781	110886	256427	213071	57387.7		78257.2	72451	226667	222256	215973	159893	87519.8	225029	150582		173662	204896	218680	217649	182089	98994.8	282042		107441		311437	128679
FALSE	High	Master Protein	Q9Y2H1	Serine/threonine-protein kinase 38-like OS=Homo sapiens OX=9606 GN=STK38L PE=1 SV=3	4	2	67	2	1	464	54	6.81	170.09	2	0	164243	105527	82457.3	171191	175822	115696	154754	206205	210764	103877	124212	155829	170029	164243	164995	168357	72395.3	131001	134244	118059	94324.7	76802		73325.5	160143	91934.2	82457.3	77421.8	84502.8	77986.1	118963	189410	131820	176015
FALSE	High	Master Protein	Q13188	Serine/threonine-protein kinase 3 OS=Homo sapiens OX=9606 GN=STK3 PE=1 SV=2	8	3	60	2	1	491	56.3	5.24	200.67	3	1	121712	100650	126919	77348.8	100593	103171	189786	97240.9	154690	68973.4	128299	121712	88762.5	152757	75126.1	153143	138693	100650	155540	60918.5	89647.1	131822	62365	133856	148061	154257	70757.3	51521.3	126919	56848.9	141138	133618	93351	63416.7
FALSE	High	Master Protein	O94804	Serine/threonine-protein kinase 10 OS=Homo sapiens OX=9606 GN=STK10 PE=1 SV=1	2	2	9	1	1	968	112.1	6.95	18.62	2	0	14400.9	10796.5	5490.41			13387.5	11030.1	16332.9	6666.88	14400.9							6901.68			16889.2				5490.41
FALSE	High	Master Protein	Q59FZ4	Serine/threonine kinase 4 variant (Fragment) OS=Homo sapiens OX=9606 PE=2 SV=1	6	2	58	1	1	511	57.8	5.16	186.75	2	0	12233.1	15218.5	14171.5	11656.3	13286.3	15487.8	14624.8	13012.6	19625.4	17614.5	10636.4	13707.2	8567.87	10205.4	12233.1	14582	17087.4	14302.6	16394.6	13229.3	15124.5	15313.2		20304.2	14490.8				13859.4	11660.6	15608.9	19681.9		10986.5
FALSE	High	Master Protein	A0A024R4B2	Serine/threonine kinase 25 (STE20 homolog, yeast), isoform CRA_a OS=Homo sapiens OX=9606 GN=STK25 PE=2 SV=1	14	4	108	2	1	426	48.1	6.74	392.54	4	0	163457	155432	173575	161688	159635	136297	207175	155797	195039	174931	173683	167471	160706	155748	163457	157545	115857	155432	166579	113006	167352	159748	106498	173575	168654	196991	206364	150340	182415	156175	160546	162838	168950	168680
FALSE	High	Master Protein	Q53QE7	Serine/threonine kinase 17b (Apoptosis-inducing) OS=Homo sapiens OX=9606 GN=STK17B PE=2 SV=1	3	1	38	1	1	372	42.3	5.25	78.09	1	0	95810.5	100086	92542.5	91697.9	80500	92330.1	90605.4	78852.4	72389	96993.2	99947.2	90357.7	89406.7	88379.6	95810.5	97149.8	105223	76768.3	109318	106274	95199.5	69960.8		108489	113852	92300.4	51274	48896	115703	92542.5	147621	132821	84559.7	50278.2
FALSE	High	Master Protein	J3KTL2	Serine/arginine-rich-splicing factor 1 OS=Homo sapiens OX=9606 GN=SRSF1 PE=1 SV=1	42	9	457	9	1	253	28.3	10.08	1049.92	9	0	3.11983e+06	2.69411e+06	2.05017e+06	2.61984e+06	3.02312e+06	3.312e+06	3.42676e+06	3.2992e+06	3.68523e+06	3.18287e+06	3.26855e+06	3.17372e+06	3.09839e+06	3.11983e+06	3.02336e+06	2.70726e+06	2.48212e+06	4.20003e+06	2.69411e+06	3.51293e+06	2.06688e+06	3.1595e+06	950927	2.70484e+06	4.0992e+06	1.5266e+06	976036	2.05017e+06	1.85252e+06	3.82173e+06	2.08835e+06	3.45972e+06	2.23532e+06	3.15168e+06
FALSE	High	Master Protein	Q01130	Serine/arginine-rich splicing factor 2 OS=Homo sapiens OX=9606 GN=SRSF2 PE=1 SV=4	11	2	126	2	1	221	25.5	11.85	366.91	2	0	757151	776621	452187	715953	645532	832575	695273	973397	928563	731425	698030	770912	745765	798284	765933	757151	659381	1.04799e+06	964291	776621	81157.6	859723	293259	611453	908937	202782	178088	452187	378374	822240	599214	962183	468153	734424
FALSE	High	Master Protein	Q05519	Serine/arginine-rich splicing factor 11 OS=Homo sapiens OX=9606 GN=SRSF11 PE=1 SV=1	4	1	35	1	1	484	53.5	10.52	94.8	1	0	62281.9	53958.4	47405.4	72071.2	48660.5	46629.9	62668	84977.4	66993.8	50678.3	68495.3	68025.3	68133.2	62281.9	56618.3	57440.4	53812.9	58100.8	60944.3	35039	10402.5	54104.3		64407.1	76037.9	38018.4	35494	47195.8	98125.5	47405.4	66726.3	80892	52213.3	68097.2
FALSE	High	Master Protein	O75494	Serine/arginine-rich splicing factor 10 OS=Homo sapiens OX=9606 GN=SRSF10 PE=1 SV=1	6	1	73	1	1	262	31.3	11.27	221.72	1	0	117941	131276	99633.2	121995	112932	142958	123716	142959	151731	232713	164960	126135	104485	117941	98989	116391	275862	131276	148271	100870	77099.5	136771	68879.7	104298	161408	58790.5	71078	51063.1	148057	99633.2	598223	149267	60692.3	102497
FALSE	High	Master Protein	A0A0S2Z4Z6	Serine/arginine repetitive matrix 1 isoform 2 (Fragment) OS=Homo sapiens OX=9606 GN=SRRM1 PE=1 SV=1	4	1	34	1	1	918	103.9	11.84	133.84	1	0	115567	123766	71598.1	118367	98748.8	126330	89001.4	89405	111292	131220	131740	108831	108256	120665	115567	103899	192403	128989	118755	163489	58572.8	93460.8		199835	157286	50122.3		27670.4	65471.4	78298	154158	112010	14062.1	11410.4
FALSE	High	Master Protein	Q9GZT4	Serine racemase OS=Homo sapiens OX=9606 GN=SRR PE=1 SV=1	9	2	44	2	1	340	36.5	6.54	87.98	2	0	78844.7	90246	69948.9	82055.7	82956.2	85414.8	69305.7	82515.6	89151.3	67397.9	76289.4	82641.1	87181	78844.7	85713.5	71096.3	90246	89654	88297.3	67532.8	111642	117181	91263.3	84585.1	86212.6	61303.5	66697.2		73359.1	49526.5	81432.9	85866.8	76991.9	43965.3
FALSE	High	Master Protein	P83110	Serine protease HTRA3 OS=Homo sapiens OX=9606 GN=HTRA3 PE=1 SV=2	8	1	22	1	1	453	48.6	7.09	80.6	1	0	69708.1	33754.3		95519.1	64954.5	16259.8	22005.9	33032.6	18218.1	102580	145877	47369.8		43195.6			29721.2	13057.2	38334.5		360393													40362.5
FALSE	High	Master Protein	O43464	Serine protease HTRA2, mitochondrial OS=Homo sapiens OX=9606 GN=HTRA2 PE=1 SV=2	16	4	62	4	1	458	48.8	10.07	186.54	4	0	314040	371678	483166	155358	262348	371290	490189	147648	293999	332709	343548	337953	295831	302277	303748	314040	392273	393439	371678	294721	327686	378945	160411	483166	507456	381747	283594	371058	559946	499902	162376	187534	129577	148643
FALSE	High	Master Protein	Q92743	Serine protease HTRA1 OS=Homo sapiens OX=9606 GN=HTRA1 PE=1 SV=1	33	10	244	10	1	480	51.3	7.83	620.96	10	0	2.85179e+06	2.24754e+06	1.88583e+06	2.46556e+06	2.59481e+06	2.95641e+06	2.05854e+06	2.49477e+06	3.00335e+06	3.00394e+06	2.85179e+06	2.65023e+06	2.85106e+06	2.98295e+06	2.75373e+06	2.95647e+06	1.39875e+06	1.83303e+06	2.12003e+06	2.24754e+06	5.26731e+06	6.31259e+06	9.47274e+06	1.01548e+06	1.22266e+06	1.34222e+06	3.29945e+06	3.20111e+06	3.58324e+06	1.88583e+06	1.12956e+06	1.15439e+06	1.7048e+06	2.29444e+06
FALSE	High	Master Protein	A0A024R6H1	Serine palmitoyltransferase, long chain base subunit 2, isoform CRA_a OS=Homo sapiens OX=9606 GN=SPTLC2 PE=3 SV=1	2	1	1	1	1	562	62.9	7.78	2.58	1	0	30986.1	27482	23537.2	39392.9	31706.4	26348.9	24100.1	32517.4	31987.9	27878.1	36082.8	32110.4	30719.5	29195.7	32703.4	30986.1	30414.3	20082.6	38374.8	24832.4	30807.5	20514.7		30292.6	24790.3	23987	23095.8		19138.5	20670.7	44698.7	32768.3	65661.3	35852.5
FALSE	High	Master Protein	Q9NRX5	Serine incorporator 1 OS=Homo sapiens OX=9606 GN=SERINC1 PE=1 SV=1	4	1	49	1	1	453	50.5	5.85	181.35	1	0	91188	67415.5	97011.3	76227.8	103266	79816.5	107230	103034	99980.2	77126.7	86586.6	94405.3	110366	89666	96212.3	91188	53065.9	51136.5	98920.2	61424.3	95743.4	67415.5	117880	97011.3	87146.7	100927	102596	75025.2	127859	84885	72535.8	70302.2	80107.7	64106.6
FALSE	High	Master Protein	P34897	Serine hydroxymethyltransferase, mitochondrial OS=Homo sapiens OX=9606 GN=SHMT2 PE=1 SV=3	31	11	236	11	1	504	56	8.53	784.85	11	0	2.75896e+06	4.2839e+06	4.93261e+06	1.81992e+06	1.88835e+06	5.23557e+06	4.39583e+06	2.62304e+06	2.56517e+06	2.41061e+06	2.75896e+06	3.2937e+06	3.85469e+06	2.41087e+06	4.24705e+06	2.34818e+06	2.83377e+06	4.54129e+06	3.27247e+06	4.2839e+06	6.22025e+06	5.55815e+06	2.661e+06	6.23288e+06	4.93261e+06	4.97428e+06	4.15159e+06	2.6806e+06	4.68037e+06	5.65483e+06	2.79537e+06	3.41605e+06	2.25914e+06	1.65482e+06
FALSE	High	Master Protein	A0A024RBL2	Serine dehydratase-like, isoform CRA_a OS=Homo sapiens OX=9606 GN=SDSL PE=4 SV=1	20	4	51	4	1	329	34.7	6.89	142.74	4	0	194280	165659	254273	160135	167721	173974	276851	154416	192734	227758	217510	187288	189957	190206	208151	194280	175736	198662	165659	128836	136252	151824	230124	273553	252819	254273	111394	114341	345509	316340	191592	180665	129080	98934.5
FALSE	High	Master Protein	P83111	Serine beta-lactamase-like protein LACTB, mitochondrial OS=Homo sapiens OX=9606 GN=LACTB PE=1 SV=2	15	6	118	6	1	547	60.7	8.53	302	6	0	560881	511407	885142	325149	497647	644548	796749	286291	507442	710897	490839	538245	568879	606102	553533	560881	598711	511407	488160	470676	583841	606108	387962	888242	885142	778577	487508	455548	909021	933055	378178	414558	279556	201524
FALSE	High	Master Protein	Q13501	Sequestosome-1 OS=Homo sapiens OX=9606 GN=SQSTM1 PE=1 SV=1	20	4	103	4	1	440	47.7	5.22	412.49	4	0	502098	411534	755813	212497	452281	430601	725253	226868	416823	447824	475483	507268	467630	523547	514955	502098	608975	364002	407182	390923	653381	411534	561350	995201	755813	969561	626031	428718	814250	702691	335083	260739	189763	168297
FALSE	High	Master Protein	Q92599	Septin-8 OS=Homo sapiens OX=9606 GN=SEPT8 PE=1 SV=4	14	6	231	3	1	483	55.7	6.28	679.71	6	0	859746	801327	584399	689722	836555	658362	738416	810343	844922	772410	1.08859e+06	884106	788206	912865	859746	748427	1.27638e+06	801327	912324	779508	838962	700487	406400	741162	793294	775298	574402	251484	584399	519908	571686	891722	1.09619e+06	532711
FALSE	High	Master Protein	Q16181	Septin-7 OS=Homo sapiens OX=9606 GN=SEPT7 PE=1 SV=2	42	16	699	14	1	437	50.6	8.63	2070.5	16	2	1.17304e+07	1.1771e+07	1.05632e+07	1.17233e+07	1.21672e+07	1.16037e+07	1.09281e+07	1.33292e+07	1.13888e+07	1.15474e+07	1.16312e+07	1.19775e+07	1.17914e+07	1.15891e+07	1.17304e+07	1.24514e+07	1.2145e+07	1.14446e+07	1.19995e+07	1.21561e+07	9.29201e+06	1.1771e+07	5.50738e+06	1.25452e+07	1.05632e+07	1.14252e+07	6.80087e+06	8.12593e+06	9.74198e+06	1.11587e+07	1.25353e+07	1.17892e+07	1.14959e+07	9.86156e+06
FALSE	High	Master Protein	O43236	Septin-4 OS=Homo sapiens OX=9606 GN=SEPT4 PE=1 SV=1	4	1	4	1	1	478	55.1	6.11	12.64	1	0	15434.8	18877.5	25218.5		23873.4	18280.8	18552.2		8703.07	14587.9	17206.9	21916.6		14759.7	9501.98	16140.8	21428.8	16630	25716.7	10507.8				28125.7	25218.5	41582.8			11503	12798.4
FALSE	High	Master Protein	Q15019	Septin-2 OS=Homo sapiens OX=9606 GN=SEPT2 PE=1 SV=1	46	10	631	9	1	361	41.5	6.6	1921.92	10	0	6.69286e+06	5.83915e+06	5.96593e+06	6.72131e+06	6.76639e+06	6.18094e+06	6.99488e+06	7.23535e+06	7.65599e+06	5.94013e+06	6.72986e+06	6.09066e+06	7.26373e+06	6.49625e+06	7.11948e+06	6.69286e+06	5.99163e+06	5.83915e+06	5.16977e+06	6.37675e+06	5.28592e+06	5.87194e+06	5.00833e+06	6.67689e+06	6.25958e+06	5.96593e+06	4.2666e+06	5.29621e+06	5.39479e+06	7.61411e+06	7.38337e+06	5.48733e+06	5.61115e+06	6.78042e+06
FALSE	High	Master Protein	D6RER5	Septin-11 OS=Homo sapiens OX=9606 GN=SEPT11 PE=1 SV=1	45	13	708	7	1	432	49.8	6.68	2178.23	13	7	7.59443e+06	5.98195e+06	5.05431e+06	8.42026e+06	7.46485e+06	6.59418e+06	6.96738e+06	9.80817e+06	8.45155e+06	7.22831e+06	7.42695e+06	7.43735e+06	8.23145e+06	7.67133e+06	7.59443e+06	7.65382e+06	4.72454e+06	6.75156e+06	5.98195e+06	7.78234e+06	5.25798e+06	6.86218e+06	2.2931e+06	5.0187e+06	6.59679e+06	5.05431e+06	4.58587e+06	4.59907e+06	7.34547e+06	7.31786e+06	6.92361e+06	9.08762e+06	6.39078e+06	1.0634e+07
FALSE	High	Master Protein	A0A024R8V0	Septin 9, isoform CRA_a OS=Homo sapiens OX=9606 GN=SEPT9 PE=3 SV=1	40	17	658	17	1	568	63.6	8.4	1815.69	17	0	5.5911e+06	6.17069e+06	5.78774e+06	4.96907e+06	4.94392e+06	6.19853e+06	6.26656e+06	5.3241e+06	6.14887e+06	5.6617e+06	5.5543e+06	5.62648e+06	5.44496e+06	5.56041e+06	5.5911e+06	5.6044e+06	6.66731e+06	6.17069e+06	5.2653e+06	4.54176e+06	6.60284e+06	6.72071e+06	3.17752e+06	6.33653e+06	6.11454e+06	5.78774e+06	6.50489e+06	5.35736e+06	5.36503e+06	4.70025e+06	6.31418e+06	5.8975e+06	3.91259e+06	3.89196e+06
FALSE	High	Master Protein	B5ME97	Septin 10, isoform CRA_c OS=Homo sapiens OX=9606 GN=SEPT10 PE=1 SV=2	15	5	88	5	1	544	62.9	6.83	235.17	5	0	335991	281036	317409	146428	291179	298007	397531	210504	432738	297330	255393	330680	335991	353690	366739	345972	281036	336212	243485	329983	143525	331798	153110	384623	439532	317409	284294	387392	183888	246945	173234	212866	126882	88563.5
FALSE	High	Master Protein	Q99648	Septin (Fragment) OS=Homo sapiens OX=9606 GN=CDCrel-1 PE=3 SV=2	16	5	153	5	1	417	47.6	7.44	424.07	5	0	474844	441887	292516	597643	408939	434629	352236	661847	492961	420916	798937	490324	460534	457572	503737	474844	306678	416610	441887	540870	531040	547106	263789	202223	292516	330052	265116	199197	338267	320100	543384	632212	1.06081e+06	607398
FALSE	High	Master Protein	P35270	Sepiapterin reductase OS=Homo sapiens OX=9606 GN=SPR PE=1 SV=1	26	4	208	4	1	261	28	8.05	662.39	4	0	778418	755043	827945	600555	701438	767732	1.00105e+06	774896	828516	703209	817894	778418	765629	778201	841091	805193	755043	878027	796783	692823	711205	808807	145016	929965	844544	1.05369e+06	580208	619618	694126	827945	618861	699462	430360	481807
FALSE	Medium	Master Protein	Q9H4L4	Sentrin-specific protease 3 OS=Homo sapiens OX=9606 GN=SENP3 PE=1 SV=2	3	1	14	1	1	574	65	8.56	5.07	1	0	893706	858022	838542	752895	761113	524059	563777	676484	574616	481324	637368	728795	893706	1.021e+06	1.20349e+06	1.21921e+06	623826	419873	610089	971353	955389	858022	936125	689986	712404	1.04568e+06		2.8444e+06	357435	987013	838356	556756	1.07154e+06	890660
FALSE	Medium	Master Protein	A0A2P9AWM0	Sensor protein OS=Homo sapiens OX=9606 GN=BQ8482_80145 PE=4 SV=1	1	1	3	1	1	762	81.2	5.91	6.34	1	0
FALSE	High	Master Protein	P04279	Semenogelin-1 OS=Homo sapiens OX=9606 GN=SEMG1 PE=1 SV=2	9	3	3	3	1	462	52.1	9.29	8.67	3	0	7679.75			16492.9	12016.4									7049.29		8366.6																		16492.9
FALSE	Medium	Master Protein	A0A1S5UZH6	Semaphorin-3B OS=Homo sapiens OX=9606 GN=SEMA3B PE=2 SV=1	2	1	5	1	1	783	86.5	8.73	11.99	1	0	141803	75564.8		82027.6		56055.5	44409.3	73655.5		40658.1						494565	45241.4						126213								105510
FALSE	High	Master Protein	Q9BVL4	Selenoprotein O OS=Homo sapiens OX=9606 GN=SELENOO PE=1 SV=3	5	2	56	2	1	669	73.4	5.97	121.42	2	0	94422.1	79251.5	84010.3	72409.3	81621.7	72653.6	136077	88337.4	111230	104571	100169	85272.7	86269.3	88561.6	94422.1	95918.1	53281.2	88572.3	65313.4	75772.8	79651.7	100890	79251.5	84010.3	106112	97494.2	67079.9	78460.8	82657.2	94370.1	79209.8	96798.2	53610.8	76519.3
FALSE	High	Master Protein	Q8WWX9	Selenoprotein M OS=Homo sapiens OX=9606 GN=SELENOM PE=1 SV=3	21	2	55	2	1	145	16.2	5.54	150.62	2	0	372609	391819	344317	312875	352983	378775	467697	381142	321478	227298	636771	363208	372609	385493	375540	331985	787358	392597	391819	335486	292485	332030	565487	431028	386188	420666	152589	91891.6	249612	344317	303877	343229	611071	235265
FALSE	High	Master Protein	O60613	Selenoprotein F OS=Homo sapiens OX=9606 GN=SELENOF PE=1 SV=4	18	2	36	2	1	165	18.1	5.03	105.63	2	0	605745	614458	565041	589740	625488	520398	624157	612157	572617	520769	642309	707663	545966	643596	605745	604549	736570	549227	614458	571583	693309	472062	1.63151e+06	816808	693110	628452	499202	464420	526245	565041	699828	659120	646631	531328
FALSE	High	Master Protein	P57772	Selenocysteine-specific elongation factor OS=Homo sapiens OX=9606 GN=EEFSEC PE=1 SV=4	7	3	27	3	1	596	65.3	8.35	82.64	3	0	116402	126100	140715	65931.3	139165	103507	166800	94895.4	169662	140381	105595	8661.05	116402	120662	115034	134405	87531.4	154475	203970	143443	126100	120507	35045.9	192115	183269	140715	76256.7	40820.2	137974	165755	132645	145055	95031.6	34606.3
FALSE	High	Master Protein	A0A0A0MQU4	Selenocysteine lyase OS=Homo sapiens OX=9606 GN=SCLY PE=1 SV=1	2	1	2	1	1	453	48.8	7.12	5.52	1	0	32197.3	23866.1	47739.8	25293.1	33221	27399.6	56279.4	23720.1	27761.2		40138.6	31034.9	34588.3	32865	28269.9	31543.2	16580	29702.3	22924.3	24846.5	32435.9	21071.3		35430.5	41456.1	33917.5	72457.4	47739.8	70074.6	53171.6	19075	29221.4	21835.6	25293.1
FALSE	High	Master Protein	Q99611	Selenide, water dikinase 2 OS=Homo sapiens OX=9606 GN=SEPHS2 PE=1 SV=3	4	1	23	1	1	448	47.3	5.88	46.57	1	0
FALSE	High	Master Protein	P49903	Selenide, water dikinase 1 OS=Homo sapiens OX=9606 GN=SEPHS1 PE=1 SV=2	16	3	71	3	1	392	42.9	5.97	257.76	3	0	139461	123095	137633	125903	123014	128602	160797	158357	179521	139461	144126	130789	133631	143082	127964	159664	124547	179436	138210	121660	114279	113286		112377	161959	109646	168106	89286.9	162762	137633	136820	142877	130669	125018
FALSE	High	Master Protein	O14641	Segment polarity protein dishevelled homolog DVL-2 OS=Homo sapiens OX=9606 GN=DVL2 PE=1 SV=1	2	1	5	1	1	736	78.9	6.02	10.07	1	0	14106	17934	12097.8	16195	22013	21527.9	27382.2	23980.2	24738.1	22675.2	16640.9	11957.2			10669		21374.9	17853.9	9975.01	18014.4				12097.8	6117.73					20552.4	14257.3
FALSE	High	Master Protein	A8K2G0	Secretory carrier-associated membrane protein OS=Homo sapiens OX=9606 PE=2 SV=1	4	1	51	1	1	338	37.8	7.11	192.83	1	0	405329	382939	436468	344162	378345	308447	380828	339575	292342	354241	343266	459596	433969	413478	399243	405329	487687	250092	247966	491811	328181	382939	516671	644828	448246	436468	148302	392896	336857	560546	420804	211996	308917	143843
FALSE	High	Master Protein	A8K769	Secretory carrier-associated membrane protein OS=Homo sapiens OX=9606 PE=2 SV=1	4	1	40	1	1	329	36.6	6.1	104.05	1	0	173625	129579	200116	160263	147530	150107	199801	171016	183425	186842	173625	178827	155985	157905	163149	174557	86340.1	129579	156785	110877	132518	123909	162766	159847	201248	151810	283152	200116	242319	163882	149014	156231	170918	140724
FALSE	High	Master Protein	Q969E2	Secretory carrier-associated membrane protein 4 OS=Homo sapiens OX=9606 GN=SCAMP4 PE=1 SV=1	17	2	15	2	1	229	25.7	8.82	32.52	2	0	74724.1	60150.8	128696	82727.1	93906.9	44147.1	126158	107970	75081.4	83771.1	73085.7	93793.5	70154.1	74724.1	59369.5	83777.1	43653.7	60150.8	47167.6	41284	90388.8	80426.7	107973	123026	128696	146551	79303.7	81297.5	130269	154869	82156.9	74916.4	85676.7	112750
FALSE	High	Master Protein	O14828	Secretory carrier-associated membrane protein 3 OS=Homo sapiens OX=9606 GN=SCAMP3 PE=1 SV=3	23	5	130	5	1	347	38.3	7.64	434.67	5	0	607114	484456	683090	499573	512590	541781	799378	559151	428266	528045	607114	625336	596026	647366	579187	635264	543720	471295	484456	504781	432969	421486	1.08581e+06	784469	575072	683090	349142	708034	648217	867508	527240	473358	470592	431833
FALSE	High	Master Protein	P13521	Secretogranin-2 OS=Homo sapiens OX=9606 GN=SCG2 PE=1 SV=2	4	1	6	1	1	617	70.9	4.75	20.53	1	0	9584.21		28153.4		13454.8	7351.97	23248.5				9584.21													23579.7	19665.7				46645.6	33614.2
FALSE	High	Master Protein	D3DQH8	Secreted protein, acidic, cysteine-rich (Osteonectin), isoform CRA_a OS=Homo sapiens OX=9606 GN=SPARC PE=4 SV=1	4	1	12	1	1	315	36	4.88	30.22	1	0	113298	72653.7	80867.8	141558	110045	61758.2	37089.7	138693	77880.7	59615.1	104334	111317	114099	113298	124034	128447	72653.7	38762.9	60596.3	289659	112106	96803.4	61179.3	99878.8	52517.3	80867.8	40456.1	243449	30786.1	138287	143536	57225.5	186883	102879
FALSE	Medium	Master Protein	B7Z351	Secreted phosphoprotein 1 variant 6 OS=Homo sapiens OX=9606 GN=SPP1 PE=2 SV=1	4	1	11	1	1	327	37.2	4.73	27.91	1	0	95304.7	62613.9	105143	73205.6	70574.6	41936.2	172763	28333.4	135182	90075.7	92187.6	98759.1	91299.6	103834	100153	95304.7	16651.1	40151.3	62613.9	70426.5	49777.7	102238	421156	42575.2	105143	144529	366047	379227	85295.4	103649	20916.9	51913.6	103230	277733
FALSE	High	Master Protein	Q6FHJ7	Secreted frizzled-related protein 4 OS=Homo sapiens OX=9606 GN=SFRP4 PE=1 SV=2	4	1	1	1	1	346	39.8	8.82	3.57	1	0	9951.51	15752.4						20127.8	14949.9					9951.51			14723.9						16852.9
FALSE	High	Master Protein	J3QL71	Secernin-2 OS=Homo sapiens OX=9606 GN=SCRN2 PE=1 SV=1	8	2	26	2	1	433	47.5	5.68	56.85	2	0	159831	144633	151494	120076	159389	159328	180188	122784	158549	149718	171963	154160	166690	158690	159831	174449	201232	172752	93973.3	115530	166457	144633	56616.2	260183	179877	114135	124336	156240	148197	151494	175766	120076	58269.8
FALSE	High	Master Protein	A0A090N7T9	Secernin 1 OS=Homo sapiens OX=9606 GN=SCRN1 PE=4 SV=1	28	8	342	8	1	414	46.4	4.75	923.49	8	0	1.02099e+06	961883	850590	1.20076e+06	1.04276e+06	995659	889139	1.34411e+06	1.07809e+06	1.06244e+06	1.14153e+06	1.0732e+06	1.01949e+06	1.02099e+06	1.00693e+06	920119	926490	1.01127e+06	1.03573e+06	1.04488e+06	961883	696826	618808	850590	952560	863098	736221	657256	914879	847305	1.25785e+06	1.34986e+06	1.14627e+06	1.06735e+06
FALSE	High	Master Protein	A0A0S2Z5M1	SEC63-like (S. cerevisiae) (Fragment) OS=Homo sapiens OX=9606 GN=SEC63 PE=2 SV=1	4	3	69	3	1	760	87.9	5.31	139.22	3	0	149490	164980	305768	139531	154251	131405	403610	175994	168077	92080.4	144921	135174	149490	149949	165119	169683	159596	157752	164980	218322	144417	175241	354369	306767	305768	293603	174370	255600	335032	333278	134220	247041	113594	188334
FALSE	High	Master Protein	A0A024QYZ0	Sec61 gamma subunit, isoform CRA_a OS=Homo sapiens OX=9606 GN=SEC61G PE=3 SV=1	18	1	11	1	1	68	7.7	9.99	28.27	1	0	79442.1	39147.3	37694.6	113750	71058	15446.9	167163	166577	255944	28820.4	134543	79442.1	87838.3	70609.1	75291.2	79486.7	27801.3		81865.9		30047.1	51003.7		37074	36176.1		24582.9	38325.7	70946.5	83197.8	59347.4	139050	99064.1	227052
FALSE	High	Master Protein	I1VE18	SEC22 vesicle trafficking protein B (Fragment) OS=Homo sapiens OX=9606 GN=SEC22B PE=4 SV=1	36	1	19	1	1	53	6.1	4.94	15.68	1	0	121697	98752.7	157112	83922.5	93255.9	142751	88246.6	69253.7	66861.5	132640	180962	87480.5	121697	126830	85234.2	99459.7	131332	90738.9	27648.2	227949	107474	72818.6		307994	119823	66472.5		174616	141363	365868	192343	49474	110695	46644.7
FALSE	High	Master Protein	A0A024R1I5	SEC14-like 2 (S. cerevisiae), isoform CRA_b OS=Homo sapiens OX=9606 GN=SEC14L2 PE=4 SV=1	3	1	19	1	1	403	46.1	7.84	40.83	1	0	47168.7	39646.3	44919.4	34859.3	58411.7	44734.4	74162.5	35982.3	61025.2	50150.1	78916.3	46650.7	46439.3	52134.1	45695.6	47168.7	61702	42970.6	37736.2	39646.3	38761.9	34202.8	65586	127661	85924.2	59038.8		33505.8	27691.4	34176.8	61607.5	63835.3	43842.6	32546.9
FALSE	High	Master Protein	Q6IBU4	SDF2 protein OS=Homo sapiens OX=9606 GN=SDF2 PE=2 SV=1	11	1	6	1	1	211	23	7.33	12.73	1	0	8998.62	55958.8	19894.9	13264.3	10764	6904.18	15505.3	17275					8998.62										55958.8	27766.5	16799.3				14057.6	23560.9	9822.15
FALSE	High	Master Protein	A0A0U1RQQ9	SCY1-like protein 2 OS=Homo sapiens OX=9606 GN=SCYL2 PE=1 SV=1	5	3	49	3	1	933	104	8.22	144.2	3	0	89316	102713	57877.1	61693.7	95768.7	81383.6	90274.9	87174.3	84171.8	87355.3	80008.4	99771.5	89316	117572	87635.3	109883	125663	79359	104467	75789.5	117455	102713	29799.2	131265	95626.8	87888.5	39946.3	47134.1	45098.4	57877.1	153088	71858.6	47808.5	33760.2
FALSE	High	Master Protein	Q0VDG5	SCRN3 protein OS=Homo sapiens OX=9606 GN=SCRN3 PE=2 SV=1	6	2	21	2	1	426	48.8	5.55	58.19	2	0	26566.2	49058.6	76438	31628.8	41877.6	58291.3	84097.8	83065.1	23413.3	34745.2	40700	26566.2	24785.3	24163.7	120190	23986.9	34203.1	71251.9	30159.7	73879	23224.6	70366.4		201801	52948.1	138254	122144	76438	64921.6	25060.1	37710.9	80731.5	89383.9	25311.5
FALSE	High	Master Protein	Q6AZY7	Scavenger receptor class A member 3 OS=Homo sapiens OX=9606 GN=SCARA3 PE=1 SV=1	4	1	33	1	1	606	65.1	6.54	113.53	1	0	69809	50271.4	91234.9	56272.2	105811	47397.6	94080.5		85152.1	85114.2	80305.9	54136.5	45489.7	69809	73433.7	69399.9	75654.2	50271.4	46461.5	37711		59120.6		111824	81167.5	91234.9			112544	44796	46458.1
FALSE	High	Master Protein	Q14151	Scaffold attachment factor B2 OS=Homo sapiens OX=9606 GN=SAFB2 PE=1 SV=1	5	3	52	1	1	953	107.4	6.16	142.11	3	2	330158	271074	418762	236103	363217	242036	474407	265419	380085	349603	376105	280632	330158	269926	268610	355728	385092	242605	273017	269146	318498	243261		667474	418762	494725	249371	257061	507288	362226	301635	228516	243942	213620
FALSE	High	Master Protein	Q14BN4	Sarcolemmal membrane-associated protein OS=Homo sapiens OX=9606 GN=SLMAP PE=1 SV=1	2	1	14	1	1	828	95.1	5.47	26.91	1	0	26212.6	27285.4	25927.5	25333.6	25610.6	22013.2	19746.3	24290.4	17818.9			33054.7	25480.3	17641.6	26212.6	27758.9	27285.4	14409.7	19864.2	37821	36522.1	16233	56415.5	28996.4	23341.7	22892.3	28091.3			25927.5	35520.1	19282.7	25922.1	18816.2
FALSE	High	Master Protein	Q6FID4	SARA1 protein OS=Homo sapiens OX=9606 GN=SARA1 PE=2 SV=1	23	3	255	2	1	198	22.3	7.03	1061.2	3	0	1.53503e+06	1.64864e+06	1.41957e+06	1.66028e+06	1.48309e+06	1.79791e+06	1.36197e+06	1.60463e+06	1.66812e+06	1.32377e+06	1.9588e+06	1.53503e+06	1.37573e+06	1.55246e+06	1.44279e+06	1.54835e+06	1.64864e+06	1.54418e+06	1.73498e+06	1.92369e+06	1.75816e+06	1.19055e+06	267828	1.63873e+06	1.71344e+06	721840	992425	1.09177e+06	1.41957e+06	1.66814e+06	2.4872e+06	1.90788e+06	1.37181e+06	1.44482e+06
FALSE	High	Master Protein	Q53F37	SAR1a gene homolog 2 variant (Fragment) OS=Homo sapiens OX=9606 PE=2 SV=1	26	4	93	3	1	198	22.4	6.11	285.82	4	1	1.68791e+06	1.78161e+06	977450	1.30424e+06	1.26967e+06	1.95737e+06	2.03382e+06	1.81301e+06	2.07814e+06	1.22928e+06	1.7456e+06	1.62368e+06	1.66118e+06	1.76917e+06	1.7371e+06	1.68791e+06	987395	2.03651e+06	1.78161e+06	1.90286e+06	888746	2.01311e+06	218338	1.24329e+06	1.85424e+06	921122	921823	977450	969615	1.35168e+06	1.24639e+06	2.23349e+06	1.31745e+06	1.86609e+06
FALSE	High	Master Protein	O94885	SAM and SH3 domain-containing protein 1 OS=Homo sapiens OX=9606 GN=SASH1 PE=1 SV=3	1	1	9	1	1	1247	136.6	6.09	21.09	1	0	58898.2	59952.1	37148.8	71817.6	54787	54316.1	53326.5	59001.6	53540.1	52970.7	58898.2	47118.4	59298.5	58720.1	64573.9	61209.3	48062.2	66192.4	62624.6	50736.7	72034.2	59952.1	13282.1	36693.2	45936.6	37148.8	33310.2	35629.1	52123.2	46216.9	72343.6	76665.6	57501.5	40757.9
FALSE	High	Master Protein	A0A024R5X3	SAFB-like, transcription modulator, isoform CRA_b OS=Homo sapiens OX=9606 GN=SLTM PE=4 SV=1	1	1	17	1	1	1168	131.5	9.31	17.64	1	0	10952.8	11535.3	15865.5	8702.81	9925.82		15355.6	10355.9	12496.2	17715.2	11353.8	11932	6137.48	10155.1	10565.9		15925.7	6282.15	16367.2		11535.3	6787.11		18121.2	8666.8	13890.6			19183		9049.66	8369.26
FALSE	High	Master Protein	A0A2P9AD60	SAF domain protein OS=Homo sapiens OX=9606 GN=BQ8482_110976 PE=4 SV=1	2	1	5	1	1	438	46.8	6.02	12.11	1	0
FALSE	High	Master Protein	P31153	S-adenosylmethionine synthase isoform type-2 OS=Homo sapiens OX=9606 GN=MAT2A PE=1 SV=1	10	3	110	3	1	395	43.6	6.48	260.87	3	0	546486	512210	532422	413099	314381	546433	703376	472442	543347	543063	549559	323058	540286	546486	562554	549889	315804	483858	512990	552437	512210	542926	453096	450535	658811	685055	356518	532422	357790	664645	467644	428810	397964	373349
FALSE	High	Master Protein	Q8NBX0	Saccharopine dehydrogenase-like oxidoreductase OS=Homo sapiens OX=9606 GN=SCCPDH PE=1 SV=1	27	6	66	6	1	429	47.1	9.14	256.79	6	0	376447	437342	630423	351758	342209	391531	731327	341626	421356	458366	473060	357982	295922	345000	376447	427571	390513	579498	420184	400253	471555	437342	464421	649319	620573	721291	604240	277192	694448	630423	346279	401082	369650	254611
FALSE	High	Master Protein	A0A096LPE2	SAA2-SAA4 readthrough OS=Homo sapiens OX=9606 GN=SAA2-SAA4 PE=4 SV=1	5	1	3	1	1	208	23.3	8.98	8.84	1	0	23871.1	71464.1	20853.9			80595.5	14563.5	5895.64		27572.9	26158.2	23653.4	24090.8	21515.5		21428.2	60772.7	54325.2	145896	129151	65738.6	71464.1	494266	8963.01		29228.6	18877	17707.6	23957.6	23037.8
FALSE	High	Master Protein	D3DV26	S100 calcium binding protein A10 (Annexin II ligand, calpactin I, light polypeptide (P11)), isoform CRA_b (Fragment) OS=Homo sapiens OX=9606 GN=S100A10 PE=4 SV=1	8	2	276	2	1	205	22.3	10.33	682.03	2	0	1.5375e+07	1.48659e+07	1.11416e+07	1.56366e+07	1.54731e+07	1.54283e+07	1.14662e+07	1.84305e+07	1.58437e+07	1.39586e+07	1.60777e+07	1.5375e+07	1.52211e+07	1.58516e+07	1.50631e+07	1.54985e+07	1.96688e+07	1.91276e+07	1.63426e+07	1.44033e+07	1.48659e+07	1.26976e+07	8.18343e+06	1.6669e+07	1.33637e+07	1.28108e+07	7.56036e+06	8.4966e+06	1.11416e+07	1.03941e+07	2.3006e+07	1.78145e+07	1.3725e+07	1.29144e+07
FALSE	High	Master Protein	Q5U043	S-(hydroxymethyl)glutathione dehydrogenase OS=Homo sapiens OX=9606 PE=2 SV=1	20	7	340	7	1	374	39.7	7.49	853.14	7	0	8.58735e+06	8.87637e+06	7.46517e+06	7.45774e+06	8.54133e+06	1.05511e+07	9.25713e+06	8.50771e+06	9.76995e+06	9.01056e+06	8.239e+06	8.12781e+06	8.6241e+06	8.58735e+06	8.71212e+06	8.16954e+06	8.50394e+06	1.12421e+07	9.09838e+06	8.87637e+06	7.87003e+06	9.73685e+06	4.18223e+06	7.9425e+06	7.44233e+06	8.5231e+06	6.40366e+06	5.73585e+06	7.46517e+06	7.50498e+06	7.53402e+06	8.55264e+06	6.96692e+06	7.92592e+06
FALSE	High	Master Protein	Q9H446	RWD domain-containing protein 1 OS=Homo sapiens OX=9606 GN=RWDD1 PE=1 SV=1	14	2	21	2	1	243	27.9	4.2	64.39	2	0	27434.8	14928.9	14921.4	21835.6	20945.4	33926.8	32672.6	36417.6	39489.9	22329.5	25587.9	27434.8	38415.4	33393.1	26484.7	29097.2	15262.6	32710.9	15257.8	14607	6489.63	14402.7			29590.1		14634.8	15183.8	14663.5		13420.6	39736		21723.4
FALSE	High	Master Protein	B5BUB1	RuvB-like helicase (Fragment) OS=Homo sapiens OX=9606 GN=RUVBL1 PE=2 SV=1	40	13	308	13	1	456	50.2	6.42	829.63	13	0	3.08383e+06	2.84855e+06	3.35821e+06	2.68564e+06	3.12288e+06	2.54162e+06	3.71288e+06	2.82276e+06	3.26084e+06	3.12794e+06	3.06046e+06	3.0372e+06	2.8553e+06	3.21768e+06	3.11612e+06	3.08383e+06	2.66128e+06	2.71494e+06	2.93828e+06	2.66713e+06	2.99871e+06	2.84855e+06	3.49133e+06	3.49652e+06	3.35821e+06	3.57742e+06	3.16706e+06	2.51229e+06	3.38341e+06	3.19578e+06	2.67681e+06	2.76228e+06	2.44685e+06	2.36871e+06
FALSE	High	Master Protein	Q9Y230	RuvB-like 2 OS=Homo sapiens OX=9606 GN=RUVBL2 PE=1 SV=3	38	13	497	13	1	463	51.1	5.64	1629.09	13	0	3.31429e+06	3.03624e+06	3.44284e+06	2.56551e+06	3.08898e+06	2.93239e+06	4.06876e+06	3.27023e+06	3.71696e+06	3.1271e+06	3.34958e+06	3.31429e+06	3.25471e+06	3.36115e+06	3.61207e+06	3.2066e+06	2.7791e+06	3.31282e+06	3.03624e+06	2.70059e+06	2.90765e+06	3.3789e+06	3.04827e+06	3.58559e+06	3.74077e+06	3.49771e+06	2.86436e+06	2.49025e+06	3.44284e+06	3.21327e+06	2.58794e+06	3.05304e+06	2.35102e+06	2.50875e+06
FALSE	High	Master Protein	Q96T51	RUN and FYVE domain-containing protein 1 OS=Homo sapiens OX=9606 GN=RUFY1 PE=1 SV=2	14	9	182	9	1	708	79.8	5.74	473.77	9	0	785698	581528	851843	734848	907723	716933	1.02513e+06	761967	1.08989e+06	863287	695069	833245	807993	746999	616621	785698	567170	517537	781817	558641	977290	945511	581528	851843	718945	957507	755415	590531	971407	925554	737506	650095	499114	742888
FALSE	High	Master Protein	P22087	rRNA 2'-O-methyltransferase fibrillarin OS=Homo sapiens OX=9606 GN=FBL PE=1 SV=2	6	2	36	2	1	321	33.8	10.18	90.34	2	0	145472	117000	147897	110480	155193	129244	265007	191957	175720	80610	199507	136199	299208	135950	145472	161005	102940	124107	122829	117000	90640	107017	139820	83639.7	121820	61389.9	147897	191325	318592	184611	81454.2	140046	113022	107996
FALSE	High	Master Protein	A1A5C5	RRBP1 protein OS=Homo sapiens OX=9606 GN=RRBP1 PE=2 SV=1	53	33	1450	1	1	751	84.3	5.01	4668.31	33	0	9158.27	39030.7		25625.4	71182	102329	67565.3	63719	53541.7					9158.27							41994.5	36276
FALSE	High	Master Protein	A1A5C4	RRBP1 protein OS=Homo sapiens OX=9606 GN=RRBP1 PE=2 SV=1	49	38	1613	1	1	934	102.8	5.38	5129.75	38	0	325958	472928	417163	418668	575327	426874	287161	333018	424566	378308	363354	325958	327831	274487	317870	316340	472928	332253	516502	565240			191610	462846	424640				404205	409817	660829	369284	470294	209012
FALSE	High	Master Protein	Q6FG99	RPLP1 protein OS=Homo sapiens OX=9606 GN=RPLP1 PE=2 SV=1	67	3	156	1	1	114	11.6	4.37	571.62	3	0	84109.7	58821.8	54663.9	38146	51656.6	112801	95192.2	111768	81000	95813	34481.5	82111.4	78891.5	114511	104852	84109.7		78132.6	26852.1	160555	43020.3	58821.8			192900	40643.7	19463.6	73520.4	31119.7	312006		38146	21305.6
FALSE	High	Master Protein	Q6IPH7	RPL14 protein OS=Homo sapiens OX=9606 GN=RPL14 PE=1 SV=1	19	3	72	3	1	220	23.8	10.93	228.95	3	0	1.32461e+06	1.05518e+06	920042	1.1005e+06	1.16705e+06	1.39324e+06	1.62781e+06	1.57559e+06	1.38922e+06	1.04204e+06	728098	1.32461e+06	1.35761e+06	1.37787e+06	1.29958e+06	1.41865e+06	829362	1.47555e+06	1.05518e+06	1.54378e+06	555967	1.28363e+06	553799	917886	1.56745e+06	920042	439179	1.41446e+06	833564	1.46954e+06	912123	1.34248e+06	902416	1.34172e+06
FALSE	High	Master Protein	A2VCQ3	ROR1 protein (Fragment) OS=Homo sapiens OX=9606 GN=ROR1 PE=2 SV=1	2	2	5	2	1	940	104.4	7.23	12.17	2	0	88569.8	64109.5	74948.5	138788	68476.3	61579.5	70181.2	154474	91830.6	85749.8	83837	92249.2	88569.8	95663.3	93560.1	81648.7	58768.9	64109.5	92210.3	63017	56486.8	80325.5	146512	82489.6	87369	74948.5	58491.6	15749.8	90615.9	71493.7	125869	140928	146034	142658
FALSE	High	Master Protein	Q5TZA2	Rootletin OS=Homo sapiens OX=9606 GN=CROCC PE=1 SV=1	1	2	6	1	1	2017	228.4	5.5	15.62	2	0
FALSE	High	Master Protein	A0A024DAK3	RNA-specific adenosine deaminase OS=Homo sapiens OX=9606 PE=2 SV=1	9	8	103	1	1	1226	135.9	8.56	261.83	8	0	20638.9	28567.4	42397.4	24588.7	28630.5	47872.4	35108.5	32300.1	39601.6	17926.6	22211.1	18430.4	20638.9	21589.6	20556.1	21046.6	28567.4	35525.3	30592.2	28035.6	11912.5			36837.4	51669	42397.4					24588.7	41661.1	19240.3
FALSE	High	Master Protein	Q15287	RNA-binding protein with serine-rich domain 1 OS=Homo sapiens OX=9606 GN=RNPS1 PE=1 SV=1	5	1	40	1	1	305	34.2	11.84	103.93	1	0	33825.6	46784.7	49058.8	32948	35134.7	42532	31297.1	26897	30550.5	25406.9	33722.4	32481.5	33825.6	35511.1	36244.2	41740	90067.5	27436.2	47380	46197		32765.1	76259.5	114462	60096	41717.1		40821.9	52789.9	45591.3	54440.7	19075.4
FALSE	High	Master Protein	Q96DH6	RNA-binding protein Musashi homolog 2 OS=Homo sapiens OX=9606 GN=MSI2 PE=1 SV=1	5	1	17	1	1	328	35.2	8.48	68.23	1	0	98448.5	150984	154389			105941	158521	101955	89796.2		88418.6				113706	98448.5		150984						80817.8	154389					157195
FALSE	High	Master Protein	Q01844	RNA-binding protein EWS OS=Homo sapiens OX=9606 GN=EWSR1 PE=1 SV=1	7	3	157	3	1	656	68.4	9.33	455.86	3	0	2.3104e+06	2.36544e+06	2.76506e+06	2.11258e+06	2.35474e+06	2.04464e+06	2.69695e+06	1.77612e+06	2.10675e+06	2.26997e+06	2.39661e+06	2.20516e+06	2.39107e+06	2.17318e+06	2.34864e+06	2.3104e+06	2.86462e+06	2.36544e+06	2.57192e+06	2.06775e+06	2.90884e+06	2.13602e+06	902756	3.25569e+06	2.79552e+06	2.8709e+06	2.39381e+06	1.86454e+06	2.76506e+06	2.43817e+06	2.81942e+06	2.02885e+06	2.19978e+06	1.7163e+06
FALSE	High	Master Protein	Q9Y5S9	RNA-binding protein 8A OS=Homo sapiens OX=9606 GN=RBM8A PE=1 SV=1	27	4	88	4	1	174	19.9	5.72	211.75	4	0	471224	480254	547659	355686	458484	486621	676929	414706	555264	468406	467131	471224	467750	474020	494505	491024	385399	498787	480254	377004	488773	483403	314066	494129	569302	547659	593277	464317	652891	493269	330666	420448	301334	385099
FALSE	High	Master Protein	Q14498	RNA-binding protein 39 OS=Homo sapiens OX=9606 GN=RBM39 PE=1 SV=2	8	3	21	3	1	530	59.3	10.1	57.11	3	0	166601	126963	191402	88632.4	219508	189925	176597	294837	220347	166601	235320	102686	102203	233851	224933	91459.8	234698	126963	257811	108432	8987.92	199617	32579.5	250427	229903	159349		57288.4	149539	247900	77998.1	212962	75402.5	94809.7
FALSE	High	Master Protein	Q5T8P6	RNA-binding protein 26 OS=Homo sapiens OX=9606 GN=RBM26 PE=1 SV=3	4	3	52	3	1	1007	113.5	9.16	101.07	3	0	48465.7	44465.2	52347	30431.5	46180.5	46922.5	26557.3	40407.6	53281.6	48291.9	48199.5	39852.3	55280.2	53849	50501.3	48465.7	44541	52024.9	57483.6	37762.1	44389.6	42037.4		52371	55345.3	53465.4		52322.9	46212.2	46212.6	36911	37096.3	26584.9	12697.3
FALSE	High	Master Protein	P49756	RNA-binding protein 25 OS=Homo sapiens OX=9606 GN=RBM25 PE=1 SV=3	3	2	5	2	1	843	100.1	6.32	10.02	2	0	125224	104210	96123.1	126568	107813	147869	140083	170269	161943	123946	115075	113542	132753	158334	125224	142853	156457	153091	111881	103393	47900.6	104210	61298.5	96123.1	147098	47004.2	32122.5	46686.8	112124	116476	133962	161993	72000.3	76639.2
FALSE	High	Master Protein	Q96T37	RNA-binding protein 15 OS=Homo sapiens OX=9606 GN=RBM15 PE=1 SV=2	2	1	3	1	1	977	107.1	10.08	7.24	1	0	56628.8	55592.5	73314	59146.9	60615.3	56401.1	43973.4	34898.4	26794.2	50516.6	58893.1	51391.1	71316.6	56628.8	69811.3	54388.2	80558.3	91701.7	53001.4	55592.5	102259	45705.4	39854.8	75316.1	41550.2	92963	73314	56252.1	81093.3	44849.6	64623.8	67982.9	59129.3	23860.9
FALSE	High	Master Protein	A0A1B0GUW5	RNA-binding motif, single-stranded-interacting protein 3 (Fragment) OS=Homo sapiens OX=9606 GN=RBMS3 PE=1 SV=1	9	2	80	1	1	503	54.6	8.85	335.66	2	0	106407	86301.6	100659	90013.4	100257	63473.1	48273.2	103907	90080.8	106407	110637	64852.2	28957.7	76339.9	160906	153966	170618	74355.9	100167	72805.9	143305	57979.5		141884	86351.6	117338			71194.1		194336	57198.8	172787	56345.6
FALSE	High	Master Protein	Q15434	RNA-binding motif, single-stranded-interacting protein 2 OS=Homo sapiens OX=9606 GN=RBMS2 PE=1 SV=1	11	2	19	2	1	407	43.9	9.07	53.66	2	0	90825	96915.5	74068.3	110906	91262	105227	80053.3	127784	89919.8	106265	90825	84826.8	90599.4	104795	90776.4	113424	83061.7	102273	148501	91838.5	105031	80667.7		74068.3	82385.4	111378	49018.2	39330.6	88554.7	65303.8	112119	108149	108838	118449
FALSE	High	Master Protein	P38159	RNA-binding motif protein, X chromosome OS=Homo sapiens OX=9606 GN=RBMX PE=1 SV=3	26	9	345	9	1	391	42.3	10.05	1013.49	9	0	4.10137e+06	3.31227e+06	4.95027e+06	2.95877e+06	3.83275e+06	3.49631e+06	6.41986e+06	3.53325e+06	4.86808e+06	4.10137e+06	3.94308e+06	4.09266e+06	4.27128e+06	3.80179e+06	4.53186e+06	4.30855e+06	3.30297e+06	4.64455e+06	3.31227e+06	4.13533e+06	3.1666e+06	3.97075e+06	636931	5.24016e+06	5.5195e+06	4.79174e+06	2.92584e+06	3.2347e+06	4.95027e+06	5.75969e+06	3.07978e+06	3.50962e+06	2.55429e+06	2.51518e+06
FALSE	High	Master Protein	Q8WVC0	RNA polymerase-associated protein LEO1 OS=Homo sapiens OX=9606 GN=LEO1 PE=1 SV=1	2	1	8	1	1	666	75.4	4.51	23.36	1	0	183243	235481	252630	117347	150209	246451	273505	136588	133218	180220	175252	198661	183243	184712	166035	188107	235481	296815	215484	193273	255706	266906	193941	297523	252630	238769	190717	166632	253837	267911	105674	96998.1	88251.8	115613
FALSE	High	Master Protein	Q9H6T3	RNA polymerase II-associated protein 3 OS=Homo sapiens OX=9606 GN=RPAP3 PE=1 SV=2	7	3	51	3	1	665	75.7	6.84	148.06	3	0	82683.9	69250.5	86586.9	60935.3	79146.3	82164.6	102187	67614.2	96771.2	34014.4	91767.1	74635.6	82683.9	65922.7	85577	84322.7	72160.7	66457.6	101071	64060	87794.4	61732.9		113984	93789.6	86586.9	38732.9	25662.6	112696	80072.1	94884.6	63718.7	66964.1	44715.1
FALSE	High	Master Protein	Q9Y5B0	RNA polymerase II subunit A C-terminal domain phosphatase OS=Homo sapiens OX=9606 GN=CTDP1 PE=1 SV=3	1	1	5	1	1	961	104.3	5.27	11.18	1	0	24521.1	13417.5	25210.4	18986.7	29771.8	23069.9	22437.2	18274.2	27076.7	24620.4	24422.1	30278.9		29585	18299.5	15780.9	5810.47	13417.5	21737.1	14042.3	24718.7	12750.2	13074.4	25204.1	25210.4	21904.8	31475.4		28048.7		20097.6	29893.3	17885.3	15355.9
FALSE	Medium	Master Protein	A0A024RAH8	RNA helicase OS=Homo sapiens OX=9606 GN=DDX18 PE=3 SV=1	2	1	1	1	1	670	75.4	9.5	2.23	1	0	16824.1	19665.9	19372.9	15214	15261.4	19939.2	24730.8	20097.8	20442	13423.6	17596.8	19279.9	16824.1	14965	16269	18726.8	19115	23313.1	23576.1	19109.2	8509.2	20232.6		23788.4	19323	11264.2		16069.1	31932.4	19423	15650.8	14308.2		15619
FALSE	High	Master Protein	Q9BTL3	RNA guanine-N7 methyltransferase activating subunit OS=Homo sapiens OX=9606 GN=RAMAC PE=1 SV=1	7	1	35	1	1	118	14.4	8.94	81.11	1	0	84460.9	95178.3	89989.7	89232.2	80956.5	73773.7	113319	86722.3	91433.5	58459.8	75762.3	91917.8	89418.3	84460.9	72727.6	94476.3	97424		110583		95178.3	86553.4	54992.8	93358.6		267028	163142	57964.9	86742.3	81909	142502	89232.2	131547	60348.5
FALSE	High	Master Protein	Q6P6C2	RNA demethylase ALKBH5 OS=Homo sapiens OX=9606 GN=ALKBH5 PE=1 SV=2	7	1	35	1	1	394	44.2	9.09	149.64	1	0	43961.4	45247.1	35400.7	50803.4	32059	40953.4	53039.9	67236.5	39928.9	36372	56338.4	45986.1	42779.6	43961.4	42806.3	48912.5	44010.4	65776.7	62632.4	46518.5	34993.6	36340.8		32175	39785	35400.7			29777.2	38704.3	44900.2	74737	45406.7	50068.5
FALSE	High	Master Protein	Q9H0A0	RNA cytidine acetyltransferase OS=Homo sapiens OX=9606 GN=NAT10 PE=1 SV=2	3	2	7	2	1	1025	115.7	8.27	17.61	2	0	29391.1	32238.2	33529.5	17606.3	19298.2	34790.3	41333.7	18887.9	29426.7	32237	37857.6	29463.6	10665.8	26350.1	29391.1	27211.5	45930.8	42887.9	32238.2	27268.2	17388.6	26366.4	32352	39654.3	39146.6	21723.1		8008.38	97752.7	28718.5	18704.2	36444.2	11228
FALSE	High	Master Protein	Q53GL6	RNA binding protein (Autoantigenic, hnRNP-associated with lethal yellow) long isoform variant (Fragment) OS=Homo sapiens OX=9606 GN=RALY PE=1 SV=1	15	5	80	5	1	307	32.5	9.17	209.77	5	0	844188	631685	1.0677e+06	559496	860627	790149	1.03903e+06	786688	1.05714e+06	969552	786778	844188	817418	942972	768424	871295	559453	860380	268127	751745	631685	745853	388126	872442	1.0677e+06	845096	1.06931e+06	1.12413e+06	996706	1.07733e+06	459166	649772	417442	521642
FALSE	High	Master Protein	A0A0S2Z4B3	RNA binding motif single stranded interacting protein 1 isoform 2 (Fragment) OS=Homo sapiens OX=9606 GN=RBMS1 PE=2 SV=1	11	2	50	1	1	421	46.2	9.07	199.24	2	0
FALSE	Medium	Master Protein	J3KPD3	RNA binding motif protein 7, isoform CRA_c OS=Homo sapiens OX=9606 GN=RBM7 PE=1 SV=1	7	1	3	1	1	267	30.6	9.57	2.23	1	0	19415.8	21136.9	36450.8	18476.3	21831.5	21904.9	39652.9	24010.9	29238.8	19415.8	89650.2	26517.8	17048			16828.8	23984.6	16160.9		18627.2	32353.7			44637.3	36450.8	52917.3			29570	24131.2	19319.3
FALSE	High	Master Protein	A0A024R753	RNA binding motif protein 28 isoform 1 OS=Homo sapiens OX=9606 GN=RBM28 PE=2 SV=1	3	2	25	2	1	759	85.7	9.22	53.72	2	0	25164.1	25769.6	27432.8	17926.4	23261.3	24959.8	30864	23111.3	21701.9	34761.6	30044.4	26860.2	23638.7	17649.9	25164.1	13882.9	25769.6	29998.1	24394.6	20190.1	17927.8	27748	56088.9	35347.7	28436.8	27432.8	17428.5	19056.5	45894.1	26781.7	19457.7	22038.1	14237.7
FALSE	High	Master Protein	Q5W009	RNA binding motif protein 17, isoform CRA_a OS=Homo sapiens OX=9606 GN=RBM17 PE=2 SV=1	6	2	44	2	1	401	44.9	5.97	105.78	2	0	115950	115614	99632.5	89347.5	107717	118196	124620	96157.1	89008.1	138788	117485	101592	115950	103815	109812	128384	145193	115614	125190	114783	93035.9	122019	74002.2	129737	143393	99632.5	51482	82144.8	146002	89590.8	115532	59755	87323.9	79186.2
FALSE	High	Master Protein	A0A0S2Z4Z0	RNA binding motif protein 14 isoform 1 (Fragment) OS=Homo sapiens OX=9606 GN=RBM14 PE=2 SV=1	4	3	73	3	1	669	69.4	9.67	168.66	3	0	469273	446046	483842	353444	408856	443553	612417	426406	530946	424441	468389	476672	469273	485699	466525	506702	443002	527133	446046	381006	327957	482155	453460	525866	525017	508492	242805	366263	450415	483842	347319	416695	182095	414067
FALSE	High	Master Protein	A0A024QYX3	RNA binding motif (RNP1, RRM) protein 3, isoform CRA_c OS=Homo sapiens OX=9606 GN=RBM3 PE=4 SV=1	34	3	153	3	1	157	17.2	8.91	494.43	3	0	1.85647e+06	1.8631e+06	2.35988e+06	1.53572e+06	2.33495e+06	1.76323e+06	1.71292e+06	1.80431e+06	2.13303e+06	2.92533e+06	3.73568e+06	1.93112e+06	1.72393e+06	1.65331e+06	1.85647e+06	1.4686e+06	1.8631e+06	1.16481e+06	1.78514e+06	1.95899e+06	3.38921e+06	1.90755e+06	1.6877e+06	3.97415e+06	1.96513e+06	2.38497e+06	2.35988e+06	1.48446e+06	4.36801e+06	1.61835e+06	2.29698e+06	1.28951e+06	1.73552e+06	1.25187e+06
FALSE	High	Master Protein	O00442	RNA 3'-terminal phosphate cyclase OS=Homo sapiens OX=9606 GN=RTCA PE=1 SV=1	22	5	16	5	1	366	39.3	7.85	46.05	5	0	196980	133188	175486	146913	183008	212140	256982	212953	237941	288389	178812	224833	150777	232911	160468	196980	138403	215260	129471	211097	133188	126645	43720.3	189585	259508	149433	119354	175486	133213	214485	182141	242014	134602	135612
FALSE	Medium	Master Protein	Q5W0B1	RING finger protein 219 OS=Homo sapiens OX=9606 GN=RNF219 PE=1 SV=1	3	1	1	1	1	726	81.1	5.72	3.24	1	0
FALSE	High	Master Protein	Q8ND24	RING finger protein 214 OS=Homo sapiens OX=9606 GN=RNF214 PE=1 SV=2	4	2	26	2	1	703	77.6	6.95	69.73	2	0	44634	45241	46660.6	44936.3	42270.3	38551.8	54537.2	47769.3	44974.7	43490.6	44634	42160.8	41104.9	44851	54927.2	44933.8	64652.4	47255.1	63729.1	32468.3	45241	43312.3	39749.2	82203	46660.6	95333.4	40230.1	31233.7	52866.2	44328.4	43978.5	39670.2	45914.9	49213.1
FALSE	High	Master Protein	Q5EBL4	RILP-like protein 1 OS=Homo sapiens OX=9606 GN=RILPL1 PE=1 SV=1	9	3	39	3	1	403	47.1	5.21	118.69	3	0	154511	128247	144572	158651	172581	133990	169014	204361	197227	180791	158636	147915	144501	153226	192182	154511	101505	128922	131535	103462	159869	128247	102493	203077	167473	77981.9	133310	102280	144572	164235	221109	180342	152539	140374
FALSE	High	Master Protein	Q96AT9	Ribulose-phosphate 3-epimerase OS=Homo sapiens OX=9606 GN=RPE PE=1 SV=1	17	2	24	2	1	228	24.9	5.58	58.22	2	0	194843	188053	195736	202382	194705	171318	177447	169317	120977	151549	186243	248784	192381		197336	229788	202161	130224	181124	239415	229615	137955	188053	250770	214462				178646	166910		209435	184613
FALSE	High	Master Protein	Q969S9	Ribosome-releasing factor 2, mitochondrial OS=Homo sapiens OX=9606 GN=GFM2 PE=1 SV=1	2	1	1	1	1	779	86.5	6.51	3.93	1	0	27644.1	34330.3	29593.9	19047.7	19282.1	37276.9	39259.8	19564.7	22562.3	111056	27644.1	31527.9	26329.1	27222.8	29163.4	22670.5	22714.5	29337.8	43431.6	43232.3	28857.7	40172.4		26714.4	30238.3	44046.7	16786.4	22170	29593.9	30240.9	18600.7	21797.3	13552.1	19505.5
FALSE	High	Master Protein	Q9P2E9	Ribosome-binding protein 1 OS=Homo sapiens OX=9606 GN=RRBP1 PE=1 SV=5	53	47	1873	9	1	1410	152.4	8.6	5909.9	47	38	2.25152e+07	2.35472e+07	1.63495e+07	2.16726e+07	2.1153e+07	2.34753e+07	2.34379e+07	2.56235e+07	2.6161e+07	2.58641e+07	2.26724e+07	2.21635e+07	2.23151e+07	2.21505e+07	2.30085e+07	2.25152e+07	2.71292e+07	2.35472e+07	2.60006e+07	2.41569e+07	1.07016e+07	1.88491e+07	8.89569e+06	2.28908e+07	2.4331e+07	1.142e+07	5.63406e+06	9.27787e+06	2.47131e+07	1.63495e+07	2.77232e+07	2.5545e+07	1.9983e+07	1.87146e+07
FALSE	High	Master Protein	A0A087X020	Ribosome maturation protein SBDS OS=Homo sapiens OX=9606 GN=SBDS PE=1 SV=1	17	4	128	4	1	250	28.8	8.75	327.93	4	0	1.28347e+06	1.1509e+06	802702	1.28626e+06	1.11979e+06	1.12853e+06	1.26701e+06	1.48921e+06	1.36945e+06	1.38947e+06	1.20606e+06	1.29069e+06	1.35991e+06	1.20681e+06	1.22795e+06	1.28347e+06	1.01982e+06	1.32831e+06	1.1509e+06	1.19432e+06	1.10819e+06	1.18519e+06	147300	930393	1.16698e+06	1.0455e+06	644996	758107	802702	800357	1.33274e+06	1.34565e+06	1.186e+06	1.26579e+06
FALSE	High	Master Protein	Q15050	Ribosome biogenesis regulatory protein homolog OS=Homo sapiens OX=9606 GN=RRS1 PE=1 SV=2	12	3	40	3	1	365	41.2	10.7	114.42	3	0	21665.4	23790.2	61129.8	21531.4	27839.4	38949.9	43340.4	20425.8	46757.7	19612.6	117667	23312.3	21665.4	18581.7	18223.8	22939.9	61344.9	39203.5	21159.8	23790.2	124030	16240.6	20577.6	86103.6	52412.5	46512.7			61129.8	107557	31708	22813.3	16001.3	14715.3
FALSE	High	Master Protein	Q53T99	Ribosome biogenesis protein WDR12 OS=Homo sapiens OX=9606 GN=WDR12 PE=2 SV=1	5	1	18	1	1	423	47.7	5.9	68.78	1	0	46928.7	48005.1	91465.7	41985.5	60326.4	50286.2	79902.5	43508.7	65960.4	40464.5	46928.7	88580.2	56638.6	45428.5	30026.9	75393.7	52916.9	43308	30443.2		48005.1	85968.4		83220.9	91465.7	117748	81550.1	91132	261795	101576				32489.6
FALSE	High	Master Protein	P56182	Ribosomal RNA processing protein 1 homolog A OS=Homo sapiens OX=9606 GN=RRP1 PE=1 SV=1	3	1	29	1	1	461	52.8	9.33	85.59	1	0	59889.2	56362.3	76610.7	36729.1	52331.3	64296.9	99075.5	38360.7	56822	59889.2	50404.6	55527	65948.1	68358.5	61595.6	58200.1	56362.3	61605.8	53435	37114.7	73663.2	65996.9	16308	90707.2	76610.7	73328.6	75938.6	72957.7	100935	100167	38298.2	37429.8	40597.9	21923.1
FALSE	High	Master Protein	A0A024R608	Ribosomal protein, large, P1, isoform CRA_a OS=Homo sapiens OX=9606 GN=RPLP1 PE=3 SV=1	67	3	123	1	1	114	11.5	4.32	430.19	3	1	2.38244e+06	2.73214e+06	3.0941e+06	2.16299e+06	2.39934e+06	2.73031e+06	2.96455e+06	2.43236e+06	2.33471e+06	2.18791e+06	2.8198e+06	2.71536e+06	2.52313e+06	2.38244e+06	2.28521e+06	2.26813e+06	3.9046e+06	2.86957e+06	3.76806e+06	2.73214e+06	2.73059e+06	2.20336e+06	989246	4.35684e+06	2.7214e+06	4.26031e+06	1.82351e+06	1.49394e+06	3.0941e+06	3.4877e+06	3.28041e+06	2.2767e+06	2.69184e+06	1.94691e+06
FALSE	High	Master Protein	A8K517	Ribosomal protein S23, isoform CRA_a OS=Homo sapiens OX=9606 GN=RPS23 PE=2 SV=1	21	3	101	3	1	143	15.8	10.49	262.89	3	0	892370	1.01994e+06	882160	794520	946309	1.01729e+06	1.25719e+06	892414	982216	693131	923012	892370	583785	1.04328e+06	1.11983e+06	626354	695944	1.17892e+06	1.1903e+06	1.25294e+06	340828	630355	1.01994e+06	962400	1.23832e+06	675723	164351	388481	882160	1.06756e+06	810680	996075	341251	277073
FALSE	High	Master Protein	Q8WVX7	Ribosomal protein S19 (Fragment) OS=Homo sapiens OX=9606 PE=2 SV=1	32	5	501	5	1	157	17.3	10.52	1408.22	5	0	6.44576e+06	5.81706e+06	5.59907e+06	5.07728e+06	5.55713e+06	7.24637e+06	9.43285e+06	6.61641e+06	7.15297e+06	6.44576e+06	5.69593e+06	5.81313e+06	6.29216e+06	6.57009e+06	6.76032e+06	6.96588e+06	4.73142e+06	7.40389e+06	5.81706e+06	6.55287e+06	4.63809e+06	6.35426e+06	817824	5.62748e+06	7.85902e+06	4.40073e+06	3.69057e+06	4.95439e+06	5.59907e+06	6.80757e+06	4.33926e+06	7.51482e+06	3.79022e+06	5.31185e+06
FALSE	High	Master Protein	Q59GE4	Ribosomal protein S10 variant (Fragment) OS=Homo sapiens OX=9606 PE=4 SV=1	14	3	217	3	1	174	19.8	9.91	652.36	3	0	2.30353e+06	1.93152e+06	2.08564e+06	1.84565e+06	1.9274e+06	2.08879e+06	3.11304e+06	2.45553e+06	2.44244e+06	2.74851e+06	2.39355e+06	2.38989e+06	2.1493e+06	2.30353e+06	2.20429e+06	2.20283e+06	1.72028e+06	2.64331e+06	1.93152e+06	2.40417e+06	1.69742e+06	2.49596e+06	652082	2.08564e+06	2.60037e+06	1.74464e+06	1.28322e+06	1.85344e+06	2.17529e+06	2.95711e+06	1.69329e+06	2.34827e+06	1.51432e+06	1.74005e+06
FALSE	High	Master Protein	A0A024R814	Ribosomal protein L7, isoform CRA_a OS=Homo sapiens OX=9606 GN=RPL7 PE=4 SV=1	35	7	421	7	1	259	30.4	10.71	1285.64	7	0	6.39825e+06	6.46826e+06	5.69131e+06	5.56355e+06	5.97569e+06	5.65854e+06	7.58876e+06	5.48686e+06	6.86592e+06	6.08848e+06	5.86663e+06	5.54558e+06	6.39825e+06	6.48953e+06	6.90478e+06	6.64187e+06	7.12042e+06	7.29325e+06	7.09524e+06	6.46826e+06	3.446e+06	6.30192e+06	5.2424e+06	6.68485e+06	7.45804e+06	5.15262e+06	3.86931e+06	5.46694e+06	5.69131e+06	6.54737e+06	5.93443e+06	7.1793e+06	4.75515e+06	6.21832e+06
FALSE	High	Master Protein	Q59GY2	Ribosomal protein L4 variant (Fragment) OS=Homo sapiens OX=9606 PE=2 SV=1	25	9	249	9	1	441	49	11.02	701.19	9	0	6.39667e+06	6.54332e+06	6.90096e+06	5.89163e+06	6.06643e+06	6.64682e+06	8.21914e+06	6.16695e+06	7.05863e+06	7.32792e+06	5.8516e+06	6.39667e+06	5.90409e+06	5.76451e+06	7.64725e+06	7.2521e+06	8.54187e+06	8.714e+06	7.45699e+06	6.54332e+06	3.04798e+06	6.05674e+06	3.74373e+06	8.07987e+06	8.52451e+06	4.40608e+06	2.77202e+06	3.99168e+06	8.05583e+06	6.90096e+06	6.382e+06	6.28399e+06	4.85301e+06	5.34837e+06
FALSE	High	Master Protein	A0A024R866	Ribosomal protein L35, isoform CRA_a OS=Homo sapiens OX=9606 GN=RPL35 PE=3 SV=1	6	1	11	1	1	169	17.8	10.21	33.03	1	0	170665	154291	135830	104929	121030	169918	241399	172136	152023	195112	179976	144621	154571	173066	129362	170665	147894	154291	184199	161390	136177	147739	243925	106456	158089			164300	125410	135830	97468.1	128774	40335.5	57635
FALSE	High	Master Protein	A0A024RDH8	Ribosomal protein L34, isoform CRA_a OS=Homo sapiens OX=9606 GN=RPL34 PE=4 SV=1	15	2	74	2	1	117	13.3	11.47	189.91	2	0	906278	798436	813002	710512	764574	917458	1.15735e+06	910560	949370	1.16725e+06	915226	824054	906278	770657	934443	656771	908439	969645	801201	756477	451059	798436	564229	938454	813002	927696	485904	691938	811069	1.04185e+06	725163	864915	480867	691380
FALSE	High	Master Protein	A0A024R9D3	Ribosomal protein L30, isoform CRA_b OS=Homo sapiens OX=9606 GN=RPL30 PE=3 SV=1	30	3	75	3	1	115	12.8	9.63	184.37	3	0	1.11541e+06	1.03724e+06	1.08523e+06	1.0443e+06	964917	864290	1.30771e+06	1.02919e+06	1.11487e+06	1.06369e+06	1.11541e+06	975357	971301	1.15739e+06	1.12867e+06	1.20666e+06	966999	1.20695e+06	1.02553e+06	1.03724e+06	660217	1.16014e+06	1.34481e+06	1.00001e+06	944632	1.09565e+06	1.03552e+06	1.30192e+06	1.08523e+06	1.16606e+06	764209	1.34016e+06	1.08515e+06	1.40914e+06
FALSE	High	Master Protein	Q59GK9	Ribosomal protein L21 variant (Fragment) OS=Homo sapiens OX=9606 PE=2 SV=1	11	2	219	2	1	163	18.9	10.54	722.8	2	0	540585	461238	737135	430063	508293	440440	567485	404178	453824	580561	579282	540585	523089	440468	549082	524202	896256	412801	849551	382883	660724	461238	168617	1.08994e+06	513216	916197	737135	277131	891376	367804	699599	429118	829597	431009
FALSE	High	Master Protein	A0A024R2Q4	Ribosomal protein L15 OS=Homo sapiens OX=9606 GN=RPL15 PE=3 SV=1	21	4	219	4	1	204	24.1	11.62	636.46	4	0	2.59957e+06	2.55399e+06	2.73317e+06	2.19635e+06	2.38018e+06	2.55779e+06	3.13267e+06	2.75699e+06	2.50523e+06	2.74377e+06	2.63101e+06	2.3866e+06	2.59957e+06	2.46978e+06	2.7448e+06	2.53264e+06	2.75111e+06	2.55399e+06	2.12436e+06	2.80746e+06	1.41864e+06	2.54768e+06	2.59095e+06	3.5394e+06	3.14918e+06	2.20247e+06	1.3916e+06	2.17989e+06	2.73317e+06	3.0831e+06	2.68102e+06	2.23849e+06	2.00403e+06	1.87532e+06
FALSE	Medium	Master Protein	Q9GZW2	Ribosomal protein L10, isoform CRA_a OS=Homo sapiens OX=9606 GN=RPL10 PE=2 SV=1	22	1	1	1	1	130	13.7	6.96	0	1	0		8061.38	10963														8061.38							10877.7						11049
FALSE	High	Master Protein	O76021	Ribosomal L1 domain-containing protein 1 OS=Homo sapiens OX=9606 GN=RSL1D1 PE=1 SV=3	6	2	16	2	1	490	54.9	10.13	38.35	2	0	68650.6	29627.9	52201.1	24308.6	30601.3	53798	77626.4	34083.3	65490.2	62072.7	83143.1	61324.3	34464.2	71548.8	72411.8	68650.6	93938.1	27214.2	42709.4	29627.9	11976.2	44524.4	21754.1	101379	73252	33692.7	16177.1	25025.5	115818	52201.1	66864.9	24308.6	17979.6
FALSE	Medium	Master Protein	Q9Y4W2	Ribosomal biogenesis protein LAS1L OS=Homo sapiens OX=9606 GN=LAS1L PE=1 SV=2	4	1	3	1	1	734	83	4.73	5.63	1	0		24560.8	18068.2	19962.2	25395.4	9329.33											32480.3	19850.9	23465.8	13160.7	49114.8	24560.8	57946.5						16422.1	19879.3	29692.3	13295	24956.4
FALSE	High	Master Protein	P60891	Ribose-phosphate pyrophosphokinase 1 OS=Homo sapiens OX=9606 GN=PRPS1 PE=1 SV=2	40	7	139	7	1	318	34.8	6.98	307.23	7	0	1.75182e+06	1.27445e+06	887843	2.49863e+06	1.11469e+06	1.2103e+06	984538	3.08818e+06	1.40847e+06	1.6364e+06	1.75182e+06	1.58677e+06	1.78624e+06	2.03309e+06	1.72824e+06	1.87197e+06	934735	1.439e+06	2.12264e+06	2.55953e+06	974338	1.27445e+06	967874	648922	887843	1.06577e+06	621946	631362	956396	1.01131e+06	1.66385e+06	2.63063e+06	3.21842e+06	3.42448e+06
FALSE	High	Master Protein	A0A2P9AXV2	Ribose import ATP-binding protein RbsA 1 OS=Homo sapiens OX=9606 GN=rbsA PE=4 SV=1	2	1	5	1	1	522	56.2	7.42	13.38	1	0	113448	128378	117436	94095.7	99474.8	144826	112225	118627	143894	39099.9	151902	110734	113448	109659	132681	126190	183150	113020	128378	104267	132373	128017	200704	164856	117436	145327	105329	151221	45067.7	72234.9	150012	96322.7	91920.2	84126.2
FALSE	High	Master Protein	H0YAV1	Ribonucleoside-diphosphate reductase subunit M2 B (Fragment) OS=Homo sapiens OX=9606 GN=RRM2B PE=1 SV=1	18	5	134	5	1	408	47	7.55	389.8	5	0	183557	283678	230695	120338	220614	244581	202367	154859	169201	195496	144247	223545	128288	183557	218279	136433	283678	206334	344968	313659	320930	207173	76147.1	243483	216012	269990	193701	40773	231036	230695	192456	99439.8	121387	76837
FALSE	High	Master Protein	P23921	Ribonucleoside-diphosphate reductase large subunit OS=Homo sapiens OX=9606 GN=RRM1 PE=1 SV=1	2	1	26	1	1	792	90	7.15	56.13	1	0	34522.4	37426.9	31756.1	23963.9	33067.3	43359.3	33219.7	24771.3	36922.4	27792.7	29923.3	34522.4	34644.1	35782.1	35980.1	33635.4	53921.4	27275	43881.6	35347.6	39628.6	29158.9		41613.7	30704.2	30735.3	36866	31481.2	31756.1	34520.2	36245	24608.8	39136.7	21465.2
FALSE	High	Master Protein	P78346	Ribonuclease P protein subunit p30 OS=Homo sapiens OX=9606 GN=RPP30 PE=1 SV=1	7	1	5	1	1	268	29.3	8.91	12.37	1	0	11115.8	8888.15	10873.6	7908.1	8641.5	9606.36	13980.8	11531.2	13463.4	9599.73	11576.9			11662.4	10673.1			11783.5	6704.19					9828.29	11106.7				10645.4	18883.4		7892.98	18260.8
FALSE	Medium	Master Protein	O95707	Ribonuclease P protein subunit p29 OS=Homo sapiens OX=9606 GN=POP4 PE=1 SV=2	6	1	1	1	1	220	25.4	10.07	1.71	1	0	6936.18	6111.87	7526.83	5843.12	7395.67	4877.21	5091.07		8915.9					6315.22	7618.19					6111.87				13716	6429.27			7526.83	7526.61	11861.8
FALSE	High	Master Protein	P13489	Ribonuclease inhibitor OS=Homo sapiens OX=9606 GN=RNH1 PE=1 SV=2	46	14	469	14	1	461	49.9	4.82	1571.98	14	0	1.35755e+07	1.11565e+07	1.08953e+07	1.20321e+07	1.29249e+07	1.32868e+07	1.30921e+07	1.48847e+07	1.42211e+07	1.4047e+07	1.35755e+07	1.30463e+07	1.34917e+07	1.44176e+07	1.29282e+07	1.4424e+07	1.11565e+07	1.34023e+07	1.16339e+07	1.06455e+07	1.06586e+07	1.33806e+07	8.7862e+06	1.08953e+07	1.15519e+07	1.13077e+07	7.4625e+06	9.26222e+06	1.0452e+07	1.18732e+07	1.18163e+07	1.5811e+07	9.99275e+06	1.22518e+07
FALSE	Medium	Master Protein	O75792	Ribonuclease H2 subunit A OS=Homo sapiens OX=9606 GN=RNASEH2A PE=1 SV=2	3	1	3	1	1	299	33.4	5.25	6.7	1	0
FALSE	High	Master Protein	A0A2P9DU05	Rho-associated protein kinase OS=Homo sapiens OX=9606 GN=ROCK2 PE=2 SV=1	13	13	240	12	1	1388	160.8	6.02	730.7	13	1	2.93953e+06	3.19577e+06	3.18211e+06	2.83373e+06	2.80554e+06	3.63356e+06	3.75993e+06	2.46295e+06	1.54611e+06	3.84388e+06	3.96088e+06	2.016e+06	2.30779e+06	2.93953e+06	2.95151e+06	729838	3.06763e+06	4.23645e+06	3.04929e+06	3.46709e+06	3.62982e+06	3.19577e+06	2.34102e+06	3.39114e+06	3.18211e+06	2.73509e+06	3.90653e+06	283210	3.39148e+06	2.27488e+06	3.31133e+06	2.30896e+06	3.34696e+06	2.81593e+06
FALSE	High	Master Protein	D9ZGF8	Rho-associated protein kinase OS=Homo sapiens OX=9606 GN=ROCK1 PE=3 SV=1	11	11	105	10	1	1354	158.1	5.94	328.76	11	0	537085	627656	562996	730381	523539	402180	467596	528965	482825	526395	542535	532507	525861	542809	595495	537085	627866	489974	483532	696764	627656	545245	679053	688684	562996	784815	684413	555830	511047	517451	556845	472145	811239	866024
FALSE	High	Master Protein	A0A2R8YG42	Rho guanine nucleotide exchange factor 7 OS=Homo sapiens OX=9606 GN=ARHGEF7 PE=1 SV=1	10	7	148	7	1	862	97.1	6.73	433.35	7	0	507639	397206	444108	516326	543173	367608	535082	643299	562494	924832	492444	461434	507639	747288	592888	435767	332209	412922	421497	395700	274978	398718		484988	408547	472932	297813	168906	731862	444108	519874	603339	512803	555937
FALSE	High	Master Protein	V9GYM8	Rho guanine nucleotide exchange factor 2 OS=Homo sapiens OX=9606 GN=ARHGEF2 PE=1 SV=1	9	8	122	8	1	1031	116	7.37	351.03	8	0	645226	669315	552927	920239	430802	523271	576319	1.01554e+06	480679	961092	651834	647884	645226	630804	622182	578418	508960	468317	679317	552067	1.02248e+06	755657	669315	495385	472756	552927	1.83679e+06	411664	1.07516e+06	769708	964133	795270	735314	599677
FALSE	High	Master Protein	O15013	Rho guanine nucleotide exchange factor 10 OS=Homo sapiens OX=9606 GN=ARHGEF10 PE=1 SV=4	4	3	7	3	1	1369	151.5	5.68	21.92	3	0	44982.3	35571.6	30884.6	54513.7	54995.1	32380.1	40427.3	61621.1	70168.4	44104	46813.3	44982.3	61750.3	44230.3	43231.2	50274.5	37429.9	27427.6	35582.5	19872.3	35560.8	41291.4		68820.9	45829	29380	30884.6	23443.9	56950.7	27282.5	90110.4	74091.1	49204.9	53236.7
FALSE	High	Master Protein	M0QZR4	Rho guanine nucleotide exchange factor 1 OS=Homo sapiens OX=9606 GN=ARHGEF1 PE=1 SV=1	2	1	25	1	1	968	108.3	6.15	81.01	1	0	24594.2	60500.7	51348.7	67133.8	67946.5	53142.6	66015.7	22752.4	69630.2		15151.8	22757.7	47115.7	16385.5	26578.8	74477.5	158707	60500.7	73360.8	25939	60283.3	51815.3	102768	108864	50524.4	52186.6				31139.1	55199	43619.9	120138	140366
FALSE	High	Master Protein	Q5T5U3	Rho GTPase-activating protein 21 OS=Homo sapiens OX=9606 GN=ARHGAP21 PE=1 SV=1	2	2	34	2	1	1957	217.2	7.8	28.94	2	0	24398.5	25691.7	19540.8	22065.8	24613.9	21829.9	26621.7	20344	19577.9	23468.6	27115.6	21881.8	24398.5	22416.1	24436	31591.4	39001.5	28756.4	35289.7	25691.7	21524.5	23606	18904.3	34246.2	20505	38850.1	18622		17596.1	15204.4	29895.4	22065.8	23501.7
FALSE	High	Master Protein	Q68EM7	Rho GTPase-activating protein 17 OS=Homo sapiens OX=9606 GN=ARHGAP17 PE=1 SV=1	4	3	112	3	1	881	95.4	7.62	335.49	3	0	619640	532110	578684	557087	618615	606626	688155	615444	720533	502071	762861	634942	619640	568837	655514	609115	540793	658970	532110	640511	502226	495331	213319	493596	653159	534816	521600	743000	734666	578684	425396	552578	482342	518420
FALSE	High	Master Protein	Q07960	Rho GTPase-activating protein 1 OS=Homo sapiens OX=9606 GN=ARHGAP1 PE=1 SV=1	35	11	514	11	1	439	50.4	6.29	1355.25	11	0	7.77415e+06	7.3248e+06	7.36673e+06	6.39529e+06	8.37565e+06	7.65919e+06	8.08823e+06	6.60126e+06	9.23113e+06	6.91954e+06	8.2563e+06	8.15739e+06	7.77415e+06	8.08621e+06	7.5885e+06	7.72028e+06	6.84644e+06	7.11791e+06	7.67612e+06	7.39373e+06	7.3248e+06	7.43437e+06	4.39781e+06	8.28871e+06	7.81271e+06	7.78455e+06	6.42247e+06	6.60566e+06	7.36673e+06	7.07417e+06	5.89648e+06	6.4704e+06	5.75637e+06	6.3687e+06
FALSE	High	Master Protein	A9UK01	Rho GTPase activating protein OS=Homo sapiens OX=9606 PE=2 SV=1	17	8	184	8	1	663	74.9	6.18	440.15	8	0	579511	389017	442743	499154	561576	431611	692905	529081	638598	606413	574973	566897	579511	622843	643222	567981	389017	448048	535256	561303	322084	386411	91777.9	453992	562374	736266	442743	214648	438801	436633	445025	488434	565935	510110
FALSE	High	Master Protein	P52566	Rho GDP-dissociation inhibitor 2 OS=Homo sapiens OX=9606 GN=ARHGDIB PE=1 SV=3	21	2	36	2	1	201	23	5.21	90.75	2	0	55661.6	80079.8	53422.7	24528.1	93539.5	72342.5	30142.7	22090.9	40971	56735.7	65958.5	55661.6	53342.6	48985.4	52819	60758.8	229262	31388.7	60061.5	178912	106770	56674.3		310168	66144	53422.7	44085.6	70251.8	46060.5	45643.2	54531.8	10138.8	27857.7
FALSE	High	Master Protein	Q8NBN7	Retinol dehydrogenase 13 OS=Homo sapiens OX=9606 GN=RDH13 PE=1 SV=2	4	1	18	1	1	331	35.9	8.1	36.27	1	0	62397.6	349451	70864.9	547182	543538		51447.2	254451	31340	111389			81093.8	36415.8		48011.8							349451	70864.9		58661.5		187308	73485	55688				410661
FALSE	High	Master Protein	A0A0S2Z583	Retinol dehydrogenase 11 isoform 1 (Fragment) OS=Homo sapiens OX=9606 GN=RDH11 PE=2 SV=1	12	3	98	3	1	318	35.4	8.82	312.79	3	0	332005	264720	380991	278787	310463	308336	520879	319265	334224	278388	327782	356893	338396	332005	380117	309275	229586	359445	288116	325947	190215	264720	131102	380991	498300	420744	271867	342006	327905	492454	264640	301116	260077	304406
FALSE	High	Master Protein	A0A0A0MQT0	Retinol binding protein 1, cellular OS=Homo sapiens OX=9606 GN=RBP1 PE=1 SV=1	6	1	25	1	1	197	22.3	6.13	87.41	1	0	90920.7	129503	106453	92828.4	89139.2	128315	102414	97368	146326	68247.8		91645.4	90201.6	122804	89161.9	97971.1	119109	176371	150113	129503		74038.3		106453	117356				79759.9		102437	128613
FALSE	High	Master Protein	Q9HB40	Retinoid-inducible serine carboxypeptidase OS=Homo sapiens OX=9606 GN=SCPEP1 PE=1 SV=1	21	8	92	8	1	452	50.8	5.81	299.67	8	0	988050	721909	1.07432e+06	799001	1.03287e+06	914379	1.41995e+06	1.05706e+06	1.16293e+06	979114	1.14752e+06	988050	957638	1.2155e+06	985510	1.12321e+06	721909	970174	715250	699845	935155	992215	280214	1.1344e+06	1.07432e+06	823147	421187	533592	1.11642e+06	1.30767e+06	944174	894111	524616	516636
FALSE	High	Master Protein	Q86VR2	Reticulophagy regulator 3 OS=Homo sapiens OX=9606 GN=RETREG3 PE=1 SV=1	10	2	32	2	1	466	51.4	4.97	85.22	2	0	71699.5	71956.9	76288.5	50565.6	72346.2	67009.7	78696.6	54122.2	76968.4	80657.9	71699.5	73526.2	62036.7	63882.3	72709.5	67911.3	65616.6	71956.9	83000.5	74415.7	57898.6	57057.3	98893.7	90652.3	85555.1	86581	31539.4	62075.2	62510.1	76288.5	55708.8	54004.9	39167.3	47345.3
FALSE	Medium	Master Protein	Q8NC44	Reticulophagy regulator 2 OS=Homo sapiens OX=9606 GN=RETREG2 PE=1 SV=3	3	1	1	1	1	543	57.8	4.45	0	1	0
FALSE	Medium	Master Protein	Q8WWV3	Reticulon-4-interacting protein 1, mitochondrial OS=Homo sapiens OX=9606 GN=RTN4IP1 PE=1 SV=2	2	1	2	1	1	396	43.6	9.11	4.19	1	0	90336.2	91731.1	99911.7	58176.7	79309.9	97435.6	126259	63913.1	93305.6	90336.2	78875.4	92402.5	97794.1	106734	87366.3	77703	92224.6		91731.1	78620.4	74294.8	102247		106836	99911.7	138533	98946.4	62491.2	142890	97177.1	54391.6	63822.7	43275.6	47929.4
FALSE	High	Master Protein	Q9NQC3	Reticulon-4 OS=Homo sapiens OX=9606 GN=RTN4 PE=1 SV=2	20	10	557	2	1	1192	129.9	4.5	1737.9	10	7	5.7092e+06	5.23409e+06	5.57786e+06	5.46942e+06	6.57441e+06	5.32622e+06	5.17909e+06	6.5029e+06	6.25603e+06	7.25989e+06	6.01581e+06	5.61738e+06	5.68419e+06	5.18621e+06	5.7092e+06	5.74528e+06	5.23409e+06	5.12868e+06	5.12758e+06	7.51123e+06	5.88604e+06	5.12978e+06	9.15907e+06	6.65524e+06	5.44671e+06	5.14296e+06	4.85315e+06	7.04239e+06	5.57786e+06	1.01168e+07	5.30344e+06	6.96434e+06	3.81512e+06	5.16765e+06
FALSE	High	Master Protein	O75298	Reticulon-2 OS=Homo sapiens OX=9606 GN=RTN2 PE=1 SV=1	5	2	7	2	1	545	59.2	5.31	19.51	2	0	166471	225127	193378	93963.5	133593	261138	238910	109072	175728	148171	146799	159264	166471	193077	186844	193314	180187	259045	225127	270697	182297	237176	132553	193378	221701	183026	148057	212225	160459	223993	86784.3	120473	75587.4	128401
FALSE	High	Master Protein	B7Z8W8	Reticulon OS=Homo sapiens OX=9606 PE=2 SV=1	2	2	67	2	1	1032	112.5	4.96	126.95	2	0	1.428e+06	1.05533e+06	1.33668e+06	1.42574e+06	1.33626e+06	1.34167e+06	1.78385e+06	1.93476e+06	1.46351e+06	1.27154e+06	1.42591e+06	1.428e+06	1.62329e+06	1.46393e+06	1.31431e+06	1.57579e+06	1.02465e+06	1.34814e+06	980733	1.21375e+06	771644	1.215e+06	1.05533e+06	1.33668e+06	1.37704e+06	1.04764e+06	1.29207e+06	1.53114e+06	1.0588e+06	2.02921e+06	1.49476e+06	1.35991e+06	1.0888e+06	1.66027e+06
FALSE	High	Master Protein	F8W914	Reticulon OS=Homo sapiens OX=9606 GN=RTN4 PE=1 SV=1	55	9	521	1	1	345	37.1	4.77	1576.11	9	0	201960	223354	224305	199190	240026	206179	194973	181290	210849	206142	220131	141460	145175	209950	201960	163272	216329	223354	269461	216705	266942	203085	443908	201062	188832	250235		71492.2	263304	260764	207612		127817	108726
FALSE	High	Master Protein	Q96D15	Reticulocalbin-3 OS=Homo sapiens OX=9606 GN=RCN3 PE=1 SV=1	48	9	295	9	1	328	37.5	4.89	1129.19	9	0	1.64887e+06	1.41256e+06	878146	2.23909e+06	2.63726e+06	1.78221e+06	666861	3.91334e+06	5.43967e+06	1.90017e+06	1.64887e+06	1.56601e+06	1.62665e+06	1.94868e+06	1.647e+06	1.72113e+06	2.26499e+06	1.31627e+06	1.41256e+06	3.02336e+06	915314	535309	1.60637e+06	2.07987e+06	1.80005e+06	1.12329e+06	262610	878146	410168	713267	2.85632e+06	2.18537e+06	2.83789e+06	1.8499e+06
FALSE	High	Master Protein	Q14257	Reticulocalbin-2 OS=Homo sapiens OX=9606 GN=RCN2 PE=1 SV=1	71	12	315	12	1	317	36.9	4.4	1089.57	12	0	832875	1.01844e+06	1.19964e+06	614370	921240	761902	705660	442406	526441	975387	1.36223e+06	905765	809059	832875	798897	768633	2.01318e+06	483132	966030	1.08976e+06	1.66357e+06	534280	1.01844e+06	1.9504e+06	931682	1.19964e+06	2.05391e+06	572893	1.33397e+06	967528	1.19411e+06	531933	1.13328e+06	284188
FALSE	High	Master Protein	Q15293	Reticulocalbin-1 OS=Homo sapiens OX=9606 GN=RCN1 PE=1 SV=1	58	15	806	15	1	331	38.9	5	2564.14	15	0	1.42343e+07	1.46016e+07	1.46398e+07	1.53636e+07	1.13574e+07	1.40132e+07	1.52084e+07	1.40665e+07	1.15627e+07	1.81043e+07	1.42343e+07	1.33589e+07	1.35521e+07	1.33014e+07	1.45905e+07	1.52107e+07	1.50117e+07	1.46016e+07	1.32557e+07	1.29191e+07	1.67051e+07	1.24337e+07	2.62305e+07	1.56531e+07	1.46398e+07	1.36493e+07	1.23399e+07	1.1535e+07	2.77964e+07	1.71428e+07	1.80013e+07	1.62868e+07	1.44927e+07	1.08723e+07
FALSE	High	Master Protein	Q9NWS8	Required for meiotic nuclear division protein 1 homolog OS=Homo sapiens OX=9606 GN=RMND1 PE=1 SV=2	3	1	10	1	1	449	51.6	8.69	30.05	1	0	36237.1	43713.7	44943	31605.3	31168.6	50417.2	61146.9	27416.5	25905.3	25229.7	39856.6	35549		39881.7	36938.4	35095.2		43713.7	40086.8			52418.1		44943		80270.6	46256		36274.1	40969.7			34168.9	31605.3
FALSE	High	Master Protein	Q9NUL5	Repressor of yield of DENV protein OS=Homo sapiens OX=9606 GN=RYDEN PE=1 SV=2	6	1	4	1	1	291	33.1	7.25	11.06	1	0	65293.2	67872.6	68001.9	29766.8	76564.6	82536	81896.2	59902.5	79827.2	92850.8	63198.2	76215.4	61026.5	59863.2	73445.2	65293.2	65980.8	69818.6	75325.2	65033.7	77573	51925.8		78127.1	94257.5	121104	37700.9	55585.9	64632.5	68001.9	49827.6	65227.4	26922.7	28566.8
FALSE	High	Master Protein	A0A0A0MQR2	Replication termination factor 2 OS=Homo sapiens OX=9606 GN=RTF2 PE=1 SV=1	3	1	5	1	1	336	37.5	8.44	10.17	1	0	44776.2	30334.8	48592.1	39275.4	33804.4	36884.2	57001.5	32265.4	38499.1	48205.5	37431			40083.4	44776.2	46857.2				29237.8	31472.9			62953.3	45715.4	28785.3				51649.8	39275.4
FALSE	High	Master Protein	Q6IQ49	Replication stress response regulator SDE2 OS=Homo sapiens OX=9606 GN=SDE2 PE=1 SV=1	2	1	19	1	1	451	49.7	6.05	41.01	1	0	148731	138107	125616	134631	169381	193647	144629	148540	164591	203120	161974	148731	147979	156268	132181	137734	160737	133621	143769	111424	138107	126590	208021	137735	116318	135658		67658.4	312652	88775.9	152196	134631	110220
FALSE	High	Master Protein	P27694	Replication protein A 70 kDa DNA-binding subunit OS=Homo sapiens OX=9606 GN=RPA1 PE=1 SV=2	8	3	80	3	1	616	68.1	7.21	271.25	3	0	164145	175390	183786	99594.4	194554	151644	199265	134826	181378	164145	243342	186078	156680	186099	154384	162197	204441	192107	169398	132595	175390	164075	245183	263262	195730	201016	93401.2	134554	183786	131294	163186	119578	82950.3	63044.8
FALSE	High	Master Protein	P35244	Replication protein A 14 kDa subunit OS=Homo sapiens OX=9606 GN=RPA3 PE=1 SV=1	41	3	154	3	1	121	13.6	5.08	390.94	3	0	446440	360793	403769	242027	440598	419643	394061	216804	352558	523322	555838	454450	336771	340157	432253	446440	310659	362131	502957	360793	716701	234482	223371	700419	398813	563886	383739	257508	695088	403769	369205	281844	256236	190701
FALSE	High	Master Protein	P35249	Replication factor C subunit 4 OS=Homo sapiens OX=9606 GN=RFC4 PE=1 SV=2	13	2	18	2	1	363	39.7	8.02	54.37	2	0	30138.3	46130.9	24888.7	24373.3	33133.2	6390.65	42968.5	11645.6	21602.2				40369.8			22499.8	42004.5		51857.9	24416.3	49000	46130.9		58739.7				97824.5	8560.32	10545.6	33843.3		17553.2
FALSE	High	Master Protein	O75787	Renin receptor OS=Homo sapiens OX=9606 GN=ATP6AP2 PE=1 SV=2	5	1	4	1	1	350	39	6.1	2.19	1	0		21429.3		61955.9	18183.2	11997	14848.2	7530.17	17454.3								12943.2		36331.2	16007.3	28687.9										63275.8		61955.9
FALSE	High	Master Protein	Q8N122	Regulatory-associated protein of mTOR OS=Homo sapiens OX=9606 GN=RPTOR PE=1 SV=1	1	1	1	1	1	1335	148.9	6.89	2.47	1	0
FALSE	High	Master Protein	Q96DM3	Regulator of MON1-CCZ1 complex OS=Homo sapiens OX=9606 GN=RMC1 PE=1 SV=2	3	1	5	1	1	657	74.9	7.83	9.22	1	0
FALSE	High	Master Protein	Q96DB5	Regulator of microtubule dynamics protein 1 OS=Homo sapiens OX=9606 GN=RMDN1 PE=1 SV=1	32	9	330	9	1	314	35.8	8.5	996.11	9	0	1.75118e+06	2.21576e+06	2.00226e+06	1.35095e+06	1.72567e+06	2.17306e+06	2.343e+06	1.5716e+06	1.68461e+06	1.65049e+06	2.11833e+06	1.75118e+06	1.98528e+06	1.797e+06	1.63957e+06	1.67002e+06	2.21576e+06	1.93877e+06	2.33739e+06	1.9403e+06	2.26399e+06	2.27898e+06	1.0711e+06	2.32463e+06	2.2947e+06	2.36827e+06	2.00226e+06	1.48694e+06	1.82714e+06	1.6962e+06	1.46323e+06	1.53368e+06	1.68555e+06	1.22008e+06
FALSE	High	Master Protein	O43665	Regulator of G-protein signaling 10 OS=Homo sapiens OX=9606 GN=RGS10 PE=1 SV=2	7	1	3	1	1	173	20.2	5.49	6.69	1	0	15924.3	25602.3	32258.9	36313		10171	31184.4	27031.1	22732.3			15924.3								25602.3							32258.9		39451.7	29317.2	46513	36313	38185.3
FALSE	High	Master Protein	A0A024RAC5	Regulator of chromosome condensation 2, isoform CRA_a OS=Homo sapiens OX=9606 GN=RCC2 PE=4 SV=1	6	2	62	2	1	522	56	8.78	151.33	2	0	143296	159715	134695	95692.8	175701	92037.9	149242	111633	155509	143296	137732	110238	190422	143228	167102	148675	172625	129030	190731	159715	187658	141498	71592	137479	161184	184933	87965.6	94417.2	134695	109921	127326	86615.5	92075.3	161513
FALSE	High	Master Protein	A0A0S2Z404	Regulator of chromosome condensation 1 isoform 2 (Fragment) OS=Homo sapiens OX=9606 GN=RCC1 PE=2 SV=1	19	5	82	5	1	452	48.1	8.16	272.21	5	0	648892	691670	742980	556976	656842	557084	774188	564547	619082	534139	662255	621869	648892	695227	751694	593989	699839	691643	691670	647635	729220	655146	731340	700940	746506	758883	684251	631325	802189	742980	680046	588721	565047	427529
FALSE	High	Master Protein	Q9NQG5	Regulation of nuclear pre-mRNA domain-containing protein 1B OS=Homo sapiens OX=9606 GN=RPRD1B PE=1 SV=1	17	4	53	4	1	326	36.9	5.97	162.81	4	0	75701.4	89098.3	155927	61589.6	74905.3	84066.1	208325	65357.4	111076	74147.5	75701.4	145071	71268.6	73761.4	160439	151613	79644.3	131569	89098.3	53016.6	78717.2	141182	174429	100686	172248	198644	286195	143073	155927	144929	75717.4	59912.8	55517.2	137848
FALSE	High	Master Protein	Q15493	Regucalcin OS=Homo sapiens OX=9606 GN=RGN PE=1 SV=1	6	1	48	1	1	299	33.2	6.25	127.62	1	0	28701.7	30359.4	30878.3	34711.1	25636.4	28394.9	21823.6	20912.1	21626.7	27626.2	25460.6	28543	28701.7	33148.6	32749.8	29137.2	31993.5	23772.5	23234.8	31125.3	28331.3	30359.4	239432	30878.3	28608.3	37924.7	68072	124198	25618.3	30557.5	29167.3	15417.8	65417.5	41308.5
FALSE	High	Master Protein	Q13332	Receptor-type tyrosine-protein phosphatase S OS=Homo sapiens OX=9606 GN=PTPRS PE=1 SV=3	3	3	21	3	1	1948	216.9	6.46	63.06	3	0	81398	75852.6	114529	50118.9	82343	49090.4	118686	41675.9	62470.2	129016	87894.2	70437.3	81398	85574.9	74812.9	80506.5	81870	49741.1	101185	75852.6	176642	47478.1	32977.8	141489	102668	183303	166487	114529	76072.5	86600	77401.2	42882.5	99074.4	45937.4
FALSE	High	Master Protein	B7Z2A4	Receptor-type tyrosine-protein phosphatase alpha OS=Homo sapiens OX=9606 PE=2 SV=1	5	2	8	2	1	813	91.9	6.55	22.58	2	0	15360.7	13642.5	42145.7	7664.29	42195.8	15211.8	57026.6	23325.4	27480.9		15157	15567.1	11729.2	14964.2	26488.3	16844.6		17395.9		7481.98		13642.5		50414.4	54591.5	40647.7	43698.9		23326.4	28801.7	7616.45	18874.5
FALSE	High	Master Protein	Q13546	Receptor-interacting serine/threonine-protein kinase 1 OS=Homo sapiens OX=9606 GN=RIPK1 PE=1 SV=3	2	1	29	1	1	671	75.9	6.33	74.51	1	0	37117.1	38167.8	38662.3	36775.7	44813.9	35000.2	45757.1	34848.7	47161.6	37117.1	40663.6	43773.1	33224.5	36317.1	40104.9	35651.3	39308.6	35346.2	47024.5	28461.7	37060.2	41606.1		51093.4	36171.8	61943	40790.6		36645.1	27156	43608.2	40292.9	35939.6	31049.2
FALSE	High	Master Protein	A8K2T7	Receptor protein-tyrosine kinase OS=Homo sapiens OX=9606 PE=2 SV=1	10	7	63	7	1	1210	134.1	6.7	165.76	7	0	395598	399111	390760	215050	410815	426872	517976	189347	410405	347898	373083	456930	395598	353477	425434	420480	421036	399111	290937	293206	474962	400052	298134	597616	546993	353236	379131	425450	390760	300321	322143	230382	141358	213699
FALSE	High	Master Protein	P63244	Receptor of activated protein C kinase 1 OS=Homo sapiens OX=9606 GN=RACK1 PE=1 SV=3	40	8	372	8	1	317	35.1	7.69	1214.37	8	0	3.66592e+06	2.9318e+06	3.12043e+06	3.31268e+06	3.3543e+06	3.64055e+06	4.25398e+06	3.96701e+06	3.97149e+06	3.00269e+06	3.50012e+06	3.78141e+06	3.66592e+06	3.56726e+06	3.67851e+06	3.75247e+06	2.79724e+06	4.42935e+06	2.9318e+06	3.99671e+06	2.09967e+06	4.10364e+06	2.58375e+06	3.01771e+06	4.09343e+06	2.99338e+06	3.12043e+06	3.26598e+06	2.37117e+06	3.60506e+06	2.81929e+06	4.78341e+06	3.27162e+06	4.30671e+06
FALSE	Medium	Master Protein	A8K1R1	Receptor expression-enhancing protein OS=Homo sapiens OX=9606 PE=2 SV=1	4	1	3	1	1	255	29.3	9.63	7.09	1	0	126234	132368	120343	131771	128590	146161	178053	143495	151239	124003	119466	126234	141886	130717	136127	124339	84172.5	144260	117665	108501	132368	134117	168843	120696	156425	102534	116099	101209	132886	120343	107421	160098	106215	135036
FALSE	High	Master Protein	Q96HR9	Receptor expression-enhancing protein 6 OS=Homo sapiens OX=9606 GN=REEP6 PE=1 SV=2	6	1	2	1	1	211	23.4	8.56	4.82	1	0	10453.7	16662.2	19744.5	14459.6	15371.4	11598.7	12368.2	8997.8	8197.11	30084.6	41671.6			10453.7	8766.52	6266.26	17992.1	15430.5						20600.8	16369.9				20005.6	19486.7		10468.4
FALSE	High	Master Protein	Q00765	Receptor expression-enhancing protein 5 OS=Homo sapiens OX=9606 GN=REEP5 PE=1 SV=3	11	3	68	3	1	189	21.5	8.1	202.4	3	0	1.38064e+06	927788	1.23112e+06	1.2331e+06	1.22084e+06	1.2059e+06	1.50191e+06	1.41449e+06	1.6494e+06	1.48768e+06	1.36147e+06	1.31708e+06	1.26495e+06	1.51023e+06	1.39961e+06	1.38064e+06	703748	1.16839e+06	927788	965164	917530	1.12083e+06	558696	1.13104e+06	1.45623e+06	700082	1.22218e+06	1.23112e+06	1.42424e+06	1.56993e+06	1.07527e+06	1.48122e+06	999380	1.28095e+06
FALSE	High	Master Protein	B3KN55	RBR-type E3 ubiquitin transferase OS=Homo sapiens OX=9606 PE=2 SV=1	2	1	39	1	1	474	53.8	4.75	95.37	1	0	73482.5	62581.6	52925.7	80608.6	85817.3	67818.5	60826.6	88736	94047.9	73482.5	71948.2	77447.9	79861	72337.8	70180.7	75510.3	47500.9	53622.4	85205.8	58881.5	66514.3	69548		58285.3	54784.6	57190.3	50303.9	29436.9	52925.7	37596.1	70432.5	82580.8	82235.2	72891.4
FALSE	High	Master Protein	P62070	Ras-related protein R-Ras2 OS=Homo sapiens OX=9606 GN=RRAS2 PE=1 SV=1	46	7	194	5	1	204	23.4	6.01	688.87	7	0	688817	728345	563721	783757	504052	710770	739989	823210	521963	729293	598907	688817	620995	646132	689211	703522	646663	747564	858131	1.27961e+06	728345	642995	619050	534005	497470	805609	563721	760685	416623	840091	597166	1.03128e+06	742247	782682
FALSE	High	Master Protein	P10301	Ras-related protein R-Ras OS=Homo sapiens OX=9606 GN=RRAS PE=1 SV=1	52	8	280	6	1	218	23.5	6.93	829.49	8	3	2.35546e+06	2.07497e+06	2.15867e+06	2.27547e+06	2.32841e+06	2.59893e+06	2.22062e+06	3.19199e+06	2.64385e+06	2.17134e+06	2.07436e+06	2.39393e+06	2.42763e+06	2.35546e+06	2.0714e+06	2.55253e+06	2.07497e+06	3.00905e+06	1.74233e+06	2.54921e+06	1.97303e+06	2.83155e+06	1.26176e+06	1.5513e+06	2.50909e+06	5.03432e+06	1.40074e+06	2.15867e+06	1.29748e+06	2.30973e+06	2.17363e+06	2.73146e+06	1.76361e+06	2.52113e+06
[truncated: 3,211 more rows]
[truncated: 83 more columns]
