# Supplementary material for: ApoC-III is a novel inducer of calcification in human aortic valves
Source: J Biol Chem. 2021 Jan 6;296:100193. doi: 10.1074/jbc.RA120.015700 (PMC7948477; doi:10.1074/jbc.RA120.015700)
Supplement: JBC_JBC/2020/015700_9 [file mmc3.xlsx]

## Sheet: ReadMe
All identified proteins exported from Proteome Discoverer 2.2 (Thermo Fisher Scientific)
Donor IDs
99
100
112
168
181
187
188
190
192

## Sheet: Table S1
Table S1 CAVD tissue proteome (all data)
Checked	Protein FDR Confidence: Combined	Master	Accession	Description	Exp. q-value: Combined	Sum PEP Score	Coverage [%]	# Peptides	# PSMs	# Unique Peptides	# Protein Groups	# AAs	MW [kDa]	calc. pI	Score Sequest HT: A2 Sequest HT	Score Sequest HT: B2 Sequest HT	# Peptides (by Search Engine): A2 Sequest HT	# Peptides (by Search Engine): B2 Sequest HT	# Razor Peptides	Abundances (Grouped): calcified, 100	Abundances (Grouped): fibrotic, 100	Abundances (Grouped): non-diseased, 100	Abundances (Grouped): calcified, 112	Abundances (Grouped): fibrotic, 112	Abundances (Grouped): non-diseased, 112	Abundances (Grouped): calcified, 168	Abundances (Grouped): fibrotic, 168	Abundances (Grouped): non-diseased, 168	Abundances (Grouped): calcified, 181	Abundances (Grouped): fibrotic, 181	Abundances (Grouped): non-diseased, 181	Abundances (Grouped): calcified, 187	Abundances (Grouped): fibrotic, 187	Abundances (Grouped): non-diseased, 187	Abundances (Grouped): calcified, 188	Abundances (Grouped): fibrotic, 188	Abundances (Grouped): non-diseased, 188	Abundances (Grouped): calcified, 190	Abundances (Grouped): fibrotic, 190	Abundances (Grouped): non-diseased, 190	Abundances (Grouped): calcified, 192	Abundances (Grouped): fibrotic, 192	Abundances (Grouped): non-diseased, 192	Abundances (Grouped): calcified, 99	Abundances (Grouped): fibrotic, 99	Abundances (Grouped): non-diseased, 99	Abundances (Grouped) CV [%]: calcified, 100	Abundances (Grouped) CV [%]: fibrotic, 100	Abundances (Grouped) CV [%]: non-diseased, 100
FALSE	High	Master Protein	P02768	Serum albumin OS=Homo sapiens OX=9606 GN=ALB PE=1 SV=2	0	1713.77	89	137	30703	3	1	609	69.3	6.28	34043.4	50878.9	131	97	145	3.77837e+10	5.74403e+10	3.25551e+10	4.57726e+10	4.98416e+10	3.03873e+10	3.82593e+10	3.42378e+10	3.39984e+10	2.83428e+10	5.95457e+09	3.56251e+09	3.33172e+10	1.38587e+10	1.46797e+10	3.24927e+10	3.23433e+10	8.30232e+09	4.55755e+10	5.57601e+10	4.98927e+10	2.83315e+10	4.32327e+10	3.33822e+10	3.88316e+10	2.12663e+10	9.58283e+09	2.01	2.35	5.44
FALSE	High	Master Protein	A0A140TA33	Tenascin-X OS=Homo sapiens OX=9606 GN=TNXB PE=1 SV=1	0	1627.1	54	224	10348	4	1	4242	458	5.17	11343.3	14704.9	210	160	226	4.6169e+08	1.06606e+09	1.99677e+09	5.77755e+08	1.00019e+09	2.18938e+09	1.02565e+09	1.82756e+09	1.64719e+09	7.07768e+08	1.84383e+09	3.11413e+09	5.91152e+08	3.93196e+09	1.87754e+09	6.3798e+08	1.26712e+09	3.19238e+09	5.13437e+08	1.42299e+09	2.18258e+09	1.14751e+09	1.89125e+09	1.56129e+09	5.27191e+08	1.45301e+09	1.89561e+09	4.18	0.68	4.27
FALSE	High	Master Protein	A0A140TA52	Tenascin-X OS=Homo sapiens OX=9606 GN=TNXB PE=1 SV=1	0	1618.37	54	223	10339	2	1	4242	458	5.17	11405	14649.1	209	160	2	739699	2.7032e+06	3.21955e+06	1.08295e+06	2.65109e+06	1.37675e+06	5.04053e+06	4.60017e+06	8.90069e+06	3.14045e+06	1.71802e+06	9.92811e+06	1.38194e+06	3.66054e+06	4.65795e+06	3.59006e+06	1.52519e+07	2.04873e+07	1.09677e+06	5.12491e+06	6.07079e+06	985899	1.97612e+07	1.29399e+07	210689	652369	7.96295e+06	81.61	63.74	71.87
FALSE	High	Master Protein	Q09666	Neuroblast differentiation-associated protein AHNAK OS=Homo sapiens OX=9606 GN=AHNAK PE=1 SV=2	0	1575.31	73	277	7252	277	1	5890	628.7	6.15	8010.92	7154.09	244	205	0	1.47806e+08	1.93895e+08	4.72282e+08	2.39616e+08	3.48835e+08	5.36688e+08	5.87237e+08	4.99462e+08	6.58722e+08	3.68785e+08	6.21348e+08	9.77639e+08	3.93615e+08	7.70802e+08	2.92546e+08	2.31268e+08	5.95713e+08	7.13951e+08	2.65987e+08	4.64048e+08	3.00177e+08	2.3414e+08	5.87903e+08	3.87652e+08	3.41036e+08	4.52616e+08	6.09334e+08	1.12	5.83	0.71
FALSE	High	Master Protein	F6KPG5	Albumin (Fragment) OS=Homo sapiens OX=9606 PE=2 SV=1	0	1569.43	92	136	27738	2	1	585	66.5	6.04	28058.1	45595.7	130	96	0	39941.2	191796	31259.8	175603	77329	259873	179326		329922				44715.1						32484.5				284705	54584.5	84996.1	358127		62.86	31.46	114.54
FALSE	High	Master Protein	D9ZGF2	Collagen, type VI, alpha 3 OS=Homo sapiens OX=9606 GN=COL6A3 PE=4 SV=1	0	1490.21	50	200	12954	17	1	3177	343.5	6.68	14524.3	17680.5	185	155	193	1.04157e+09	1.46467e+09	3.49318e+09	1.09806e+09	1.21057e+09	3.5021e+09	3.72181e+08	1.65069e+09	8.98782e+08	1.00821e+09	8.79634e+09	4.65776e+09	6.59731e+08	9.17402e+09	3.53445e+09	1.29945e+09	3.75246e+09	3.78181e+09	3.40037e+08	3.41785e+09	3.51845e+09	3.85031e+09	1.48284e+09	6.91351e+09	1.98901e+09	4.87957e+09	7.57206e+09	5.08	5.91	3.28
FALSE	High	Master Protein	Q56G89	Serum albumin OS=Homo sapiens OX=9606 PE=2 SV=1	0	1430.51	81	122	26615	2	1	609	69	6.2	26356	43840	119	85	0		17942.3					1.09923e+06		1.03965e+06	219332	201296	150944		86518.8	407326	690098	2.53138e+06	588374	450617	271727	104353	150103	23487.4	781813
FALSE	High	Master Protein	B7ZW00	COL6A3 protein OS=Homo sapiens OX=9606 GN=COL6A3 PE=2 SV=1	0	1408.11	52	184	12572	1	1	2570	278	8.15	14192.3	17253.6	170	141	0	6.43578e+06	5.5818e+06	9.88479e+06	9.60754e+06	6.89176e+06	7.97333e+06	355009				94416.9		172735		141211			2.20923e+06		167808			37219		1.62019e+07	2.14978e+07	1.39695e+07	25.81	25.74	13.52
FALSE	High	Master Protein	P01024	Complement C3 OS=Homo sapiens OX=9606 GN=C3 PE=1 SV=2	0	1371.69	73	151	14302	151	1	1663	187	6.4	11062	24427.7	138	129	0	6.74421e+09	1.76855e+09	2.61137e+09	5.6606e+09	1.68531e+09	1.61544e+09	1.92792e+09	9.62406e+08	4.40498e+08	1.14941e+09	5.93237e+08	4.84273e+08	5.59306e+09	8.14196e+08	9.97173e+08	2.4425e+09	1.03377e+09	8.88645e+08	6.58551e+09	8.4711e+08	1.39883e+09	3.15314e+09	8.24973e+08	1.07886e+09	2.73962e+09	2.59092e+09	2.83018e+09	0.64	3.33	3.59
FALSE	High	Master Protein	A0A024R462	Fibronectin 1, isoform CRA_n OS=Homo sapiens OX=9606 GN=FN1 PE=4 SV=1	0	1203.81	58	125	10326	0	1	2355	259	5.73	10831	18553.4	116	101	140	2.95676e+09	1.68597e+09	1.03491e+09	2.80404e+09	1.39948e+09	1.85913e+09	9.99644e+08	1.27291e+09	6.33196e+08	1.56262e+09	1.01992e+09	1.6683e+09	2.8235e+09	1.99688e+09	3.93556e+09	1.93175e+09	1.8056e+09	1.7697e+09	3.40767e+09	7.40683e+08	1.50194e+09	2.50939e+09	9.3075e+08	1.0675e+09	2.96795e+09	2.37501e+09	1.58245e+09	0.41	3.39	5.48
FALSE	High	Master Protein	P02751	Fibronectin OS=Homo sapiens OX=9606 GN=FN1 PE=1 SV=4	0	1190.38	58	124	10122	1	1	2386	262.5	5.71	10555.5	18124.5	114	100	0	1.279e+06	168898	270500	842552	1.05203e+06	1.24255e+06				7.607e+06						45480.7	66907.2	130885	36792.8		18284.6	38922.5			1.01012e+06	1.03455e+06	294356	11.76	97.66
FALSE	High	Master Protein	P21333	Filamin-A OS=Homo sapiens OX=9606 GN=FLNA PE=1 SV=4	0	1189.65	61	153	5214	101	1	2647	280.6	6.06	5727.96	8025.35	141	111	56	4.89918e+08	2.53087e+08	4.51995e+08	3.12737e+08	3.29113e+08	4.04836e+08	1.46393e+08	5.67288e+08	3.72991e+08	4.25601e+08	4.58755e+08	7.57203e+08	1.97803e+08	4.96505e+08	4.7767e+09	2.03941e+08	3.72949e+08	1.0646e+09	9.45814e+07	2.34838e+08	2.24773e+08	2.42586e+08	7.71365e+08	9.82238e+08	1.19748e+09	4.05217e+08	3.78555e+08	1.27	1.35	4.25
FALSE	High	Master Protein	C0JYY2	Apolipoprotein B (Including Ag(X) antigen), isoform CRA_a OS=Homo sapiens OX=9606 GN=APOB PE=4 SV=1	0	1174.59	46	206	4521	163	1	4563	515.2	7.05	2463.67	7047.41	147	178	44	8.34633e+08	1.67258e+08	2.26823e+08	7.25962e+08	3.09289e+08	3.04527e+08	2.63311e+08	8.58541e+07	9.95459e+07	1.49144e+08	2.89508e+08	1.21693e+08	5.05015e+08	4.3031e+08	1.61968e+08	4.27397e+08	4.59165e+08	9.67317e+07	6.73547e+08	1.46904e+08	7.57634e+07	2.40817e+08	4.72193e+07	5.81225e+07	5.94681e+08	5.03622e+08	5.89673e+08	3.43	6.25	1.37
FALSE	High	Master Protein	B4DPR2	cDNA FLJ50830, highly similar to Serum albumin OS=Homo sapiens OX=9606 PE=2 SV=1	0	1157.9	85	111	20737	2	1	523	59.5	7.17	21081.9	31647.4	105	74	0	295119	1.21959e+06	793567	526645	184347	1.0402e+06	1.10003e+07	736997	9.67144e+06	2.08186e+06	275268		256279	111652	155388	1.46622e+06	1.77479e+06		1.39878e+06	4.92013e+06	1.02457e+06	430095	755766	1.21195e+06	261978	309821	690850	50.29	65.19	63.45
FALSE	High	Master Protein	A0A024R1N1	Myosin, heavy polypeptide 9, non-muscle, isoform CRA_a OS=Homo sapiens OX=9606 GN=MYH9 PE=3 SV=1	0	1126.08	64	162	3366	132	1	1960	226.4	5.6	1656.85	6653.86	115	136	34	3.88533e+08	2.27231e+08	2.94269e+08	2.07015e+08	2.38149e+08	3.9801e+08	9.53522e+07	9.32837e+07	9.49178e+07	8.29051e+07	1.30226e+08	2.88016e+08	6.40126e+07	1.43052e+08	6.81226e+08	5.53792e+07	1.93512e+08	2.50034e+08	8.38787e+07	1.21236e+08	7.46951e+07	8.52483e+07	1.28474e+08	1.52672e+08	7.77167e+08	4.40979e+08	4.3205e+08	4.5	8.34	18.11
FALSE	High	Master Protein	P35555	Fibrillin-1 OS=Homo sapiens OX=9606 GN=FBN1 PE=1 SV=3	0	1123.69	49	125	8373	120	1	2871	312	4.93	4942.61	14341.1	102	114	5	6.46818e+08	8.76722e+08	2.24094e+09	9.23423e+08	1.15679e+09	2.18747e+09	3.04474e+08	6.05169e+08	3.8086e+08	1.82518e+08	7.08974e+08	1.42548e+09	3.14799e+08	1.46982e+09	1.10216e+09	3.72929e+08	9.91037e+08	1.44587e+09	4.51615e+08	1.18563e+09	7.33596e+08	4.01414e+08	5.16478e+08	6.35622e+08	1.27185e+09	2.60712e+09	2.82928e+09	3.88	1.82	5.73
FALSE	High	Master Protein	A0A024RAB6	Heparan sulfate proteoglycan 2 (Perlecan), isoform CRA_b OS=Homo sapiens OX=9606 GN=HSPG2 PE=4 SV=1	0	1113.3	50	158	4948	90	1	4346	463.7	6.51	5670.17	7737.95	134	124	68	2.59793e+08	2.57229e+08	3.09072e+08	2.29418e+08	2.955e+08	4.11313e+08	1.44966e+08	4.12175e+08	6.11297e+08	4.23298e+08	6.11655e+08	6.33263e+08	1.89548e+08	8.31893e+08	6.68479e+08	2.877e+08	5.39987e+08	1.07868e+09	1.77909e+08	1.93922e+08	4.43347e+08	4.70909e+08	2.82877e+08	5.30625e+08	5.88963e+08	4.8862e+08	5.07284e+08	2.93	4.73	3.05
FALSE	High	Master Protein	P08670	Vimentin OS=Homo sapiens OX=9606 GN=VIM PE=1 SV=4	0	1002.2	95	101	11210	93	1	466	53.6	5.12	16073.7	13987.9	97	66	8	1.91373e+09	3.03847e+09	5.04871e+09	3.90936e+09	5.30823e+09	7.17023e+09	1.07894e+10	7.47911e+09	1.36298e+10	5.93007e+09	7.57659e+09	1.45796e+10	4.23027e+09	8.18318e+09	2.72473e+09	3.58323e+09	9.26756e+09	1.14181e+10	5.47037e+09	5.6672e+09	4.2911e+09	2.40836e+09	7.95315e+09	4.97516e+09	3.57959e+09	4.91331e+09	4.58487e+09	1.92	3.88	8.63
FALSE	High	Master Protein	B4E1B2	cDNA FLJ53691, highly similar to Serotransferrin OS=Homo sapiens OX=9606 PE=2 SV=1	0	967.657	76	91	6798	17	1	678	74.8	7.12	6985.76	11925.2	88	68	80	1.41143e+09	2.5529e+09	1.59553e+09	1.98617e+09	2.48611e+09	1.55189e+09	3.50226e+09	2.63608e+09	2.53342e+09	1.03185e+09	3.28358e+08	2.72629e+08	1.08229e+09	5.60201e+08	6.99437e+08	1.20062e+09	6.72398e+08	4.08321e+08	2.27519e+09	1.5359e+09	1.4921e+09	1.2115e+09	1.48974e+09	1.46831e+09	1.75912e+09	9.84188e+08	4.16806e+08	1.41	5.86	2.6
FALSE	High	Master Protein	A0A024R884	Tenascin C (Hexabrachion), isoform CRA_a OS=Homo sapiens OX=9606 GN=TNC PE=4 SV=1	0	925.921	53	106	5807	5	1	2201	240.8	4.92	7299.49	8405.15	102	86	106	7.28659e+08	6.45298e+08	1.77377e+08	3.97682e+08	6.44601e+08	6.22439e+08	5.1921e+08	5.01761e+08	8.3406e+08	1.55752e+09	5.63881e+08	1.66741e+08	9.04122e+08	1.59013e+09	1.58851e+09	1.63072e+09	2.19665e+09	8.97724e+08	6.39826e+08	1.82857e+08	4.5059e+08	2.87836e+09	7.53428e+08	9.87831e+08	7.79613e+08	1.62693e+09	2.84456e+08	6.96	5.86	9.17
FALSE	High	Master Protein	Q15149	Plectin OS=Homo sapiens OX=9606 GN=PLEC PE=1 SV=3	0	913.026	47	207	2886	207	1	4684	531.5	5.96	1062.81	4382.2	138	173	0	1.58415e+08	1.33785e+08	2.05304e+08	1.67474e+08	1.8905e+08	2.93522e+08	9.06595e+07	1.10113e+08	1.06188e+08	1.64356e+08	8.69014e+07	2.05585e+08	8.05653e+07	2.08516e+08	2.00294e+08	6.39743e+07	2.2561e+08	2.70007e+08	5.75774e+07	1.1386e+08	9.35446e+07	1.68822e+08	1.09234e+08	1.13741e+08	2.61986e+08	2.58335e+08	2.3946e+08	4.52	3.68	1.91
FALSE	High	Master Protein	J3QSU6	Tenascin OS=Homo sapiens OX=9606 GN=TNC PE=1 SV=1	0	907.001	57	104	5576	3	1	2019	220.7	4.93	6972.06	7951.01	100	81	0		212961					8.79516e+06	3.49476e+06	7.67637e+06	280468	116071	114120	2.15834e+06	1.56971e+06	1.64572e+06	1.21971e+06	3.72321e+06	558224	759634		149500	2.47679e+06		620679					32.46
FALSE	High	Master Protein	B4DI57	cDNA FLJ54111, highly similar to Serotransferrin OS=Homo sapiens OX=9606 PE=2 SV=1	0	877.508	82	78	5845	4	1	571	63.4	7.21	6403.09	10576	75	56	0	5.40844e+07	7.35791e+07	8.68074e+07	9.64776e+07	1.08053e+08	7.45734e+07	3.25484e+08	1.13633e+08	2.28811e+08	3.96098e+07	1.18862e+07	1.10103e+07	3.26618e+07	1.8126e+07	2.29743e+07	8.14737e+07	4.09984e+07	1.27506e+07	1.33731e+08	1.13632e+08	4.90343e+07	4.92395e+07	4.96815e+07	3.7668e+07	2.15246e+07	3.02349e+07	1.24097e+07	17.2	9.81	23.54
FALSE	High	Master Protein	A0A024QZJ6	Myosin, heavy polypeptide 11, smooth muscle, isoform CRA_b OS=Homo sapiens OX=9606 GN=MYH11 PE=3 SV=1	0	873.695	63	146	1727	1	1	1938	223.4	5.53	676.06	3077.34	79	124	0	2.15314e+06	2.13841e+06	1.11696e+06	1.68967e+06	1.84834e+06	918749	369926	63801.5	107322	2.27337e+06	635315	545798	1.47057e+06	1.1606e+06	944036	869532	658446	609748	589370	1.17893e+06			1.27886e+06	47758.5	2.68357e+06	876721	221469	17.35	25.66	15.59
FALSE	High	Master Protein	P35749	Myosin-11 OS=Homo sapiens OX=9606 GN=MYH11 PE=1 SV=3	0	873.192	62	146	1718	1	1	1972	227.2	5.5	676.06	3067.56	79	124	129	1.85325e+08	1.13841e+08	1.54672e+08	7.05377e+07	7.93822e+07	8.97816e+07	4.0046e+07	1.03372e+08	5.52972e+07	7.62273e+07	1.13381e+08	1.01871e+08	3.16428e+07	9.09188e+07	9.47976e+07	4.17668e+07	6.18879e+07	1.45543e+08	1.87691e+07	5.26359e+07	3.79031e+07	4.18249e+07	9.31592e+07	1.05296e+08	4.34863e+08	1.52567e+08	1.5782e+08	9.48	5.53	4.87
FALSE	High	Master Protein	P35580	Myosin-10 OS=Homo sapiens OX=9606 GN=MYH10 PE=1 SV=3	0	806.6	57	126	2333	101	1	1976	228.9	5.54	901.66	4538.35	80	115	0	5.71095e+07	7.58068e+07	3.26919e+08	6.94075e+07	1.05848e+08	2.1289e+08	5.29544e+07	7.82782e+07	8.46907e+07	2.93122e+07	8.82541e+07	1.74425e+08	3.21184e+07	7.53677e+07	9.24009e+07	3.94305e+07	7.40899e+07	1.71138e+08	1.83599e+07	5.99037e+07	7.16987e+07	3.14038e+07	5.07108e+07	4.43853e+07	1.93961e+08	1.65002e+08	2.52103e+08	3.76	6.16	1.59
FALSE	High	Master Protein	A0A140TA29	Complement C4-B OS=Homo sapiens OX=9606 GN=C4B PE=1 SV=1	0	791.395	50	91	4680	1	1	1698	187.5	7.33	3917.07	7991.29	83	74	5	1.71955e+07	1.64357e+06	2.06465e+06	2.72687e+07	7.2701e+06	6.44545e+06	3.64053e+06	1.43846e+06	1.58802e+06	772532	1.14621e+06	659438	2.05546e+07	1.25563e+06	852134	4.13277e+06	956979	1.49036e+06	1.68961e+07	2.71628e+06	4.68203e+06	3.37643e+06	2.28018e+06	2.61208e+06	4.47942e+06	2.81569e+06	1.16535e+06	13.45	31.93	24.56
FALSE	High	Master Protein	P0C0L4	Complement C4-A OS=Homo sapiens OX=9606 GN=C4A PE=1 SV=2	0	781.898	51	93	4674	5	1	1744	192.7	7.08	3924.82	7923.83	84	76	96	1.51692e+09	3.3083e+08	3.48946e+08	1.90307e+09	4.72209e+08	3.96769e+08	6.83679e+08	3.59781e+08	2.7784e+08	5.28584e+08	1.35051e+08	7.13221e+07	1.69572e+09	1.67944e+08	2.48875e+08	4.82812e+08	1.61503e+08	1.48849e+08	2.2686e+09	2.68905e+08	5.21987e+08	6.38513e+08	1.57854e+08	3.00039e+08	7.3816e+08	6.64881e+08	1.61674e+08	2.71	3.08	3.7
FALSE	High	Master Protein	A0A140TA32	Complement C4-A OS=Homo sapiens OX=9606 GN=C4A PE=1 SV=1	0	766.473	49	89	4558	0	1	1698	187.6	7.12	3833.98	7763.99	81	72	0
FALSE	High	Master Protein	A0A024R962	HCG40889, isoform CRA_b OS=Homo sapiens OX=9606 GN=hCG_40889 PE=1 SV=1	0	739.651	65	93	5175	3	1	1231	139	6.62	5765.84	7255.42	83	69	97	4.6363e+08	6.94986e+08	7.12896e+08	4.68683e+08	5.52502e+08	6.35215e+08	8.40954e+08	1.36826e+09	1.32325e+09	6.55829e+08	4.43995e+08	5.65741e+08	7.49244e+08	4.55249e+08	6.1371e+08	7.45288e+08	4.45073e+08	1.05531e+09	7.50943e+08	5.96136e+08	1.02019e+09	6.0951e+08	8.05238e+08	7.96176e+08	3.96931e+08	4.87592e+08	4.17729e+08	1.79	4.85	3.04
FALSE	High	Master Protein	P02545	Prelamin-A/C OS=Homo sapiens OX=9606 GN=LMNA PE=1 SV=1	0	735.995	84	97	4419	7	1	664	74.1	7.02	5287.23	6425.19	89	58	95	3.44987e+08	4.38214e+08	1.08481e+09	4.38741e+08	7.32377e+08	1.23263e+09	6.95723e+08	1.30867e+09	1.12136e+09	1.2931e+09	1.66412e+09	3.16877e+09	6.84975e+08	1.49487e+09	1.00086e+09	6.39705e+08	1.46091e+09	2.15343e+09	4.17318e+08	1.04034e+09	7.96573e+08	5.53098e+08	1.29961e+09	1.11864e+09	7.64214e+08	9.70788e+08	1.13003e+09	4.68	3.42	5
FALSE	High	Master Protein	Q15063	Periostin OS=Homo sapiens OX=9606 GN=POSTN PE=1 SV=2	0	728.687	58	75	6407	0	1	836	93.3	7.53	9466.84	7799.65	70	52	85	7.60964e+08	7.46552e+08	2.07546e+09	6.7941e+08	5.1811e+08	1.51564e+09	1.0441e+09	6.28616e+08	1.65285e+09	1.17901e+09	2.04021e+09	2.95186e+09	1.02128e+09	2.46733e+09	1.36237e+09	1.19909e+09	2.35782e+09	4.28561e+09	1.28171e+09	1.16271e+09	1.84566e+09	2.11638e+09	2.26009e+09	1.33432e+09	9.89949e+08	1.73971e+09	3.33964e+09	2.03	12.37	6.27
FALSE	High	Master Protein	A8K5T0	cDNA FLJ75416, highly similar to Homo sapiens complement factor H (CFH), mRNA OS=Homo sapiens OX=9606 PE=2 SV=1	0	721.221	64	91	5079	1	1	1231	138.9	6.71	5761.16	6981.27	81	68	0	1.11689e+07	1.15689e+07	3.70194e+07	7.85353e+06	9.64611e+06	8.95052e+06	3.6408e+06	8.03298e+06	2.00594e+06	9.18084e+06	2.72039e+07	2.50746e+07	8.68546e+06	3.40773e+06	2.7305e+06	3.00157e+07	2.48544e+07	5.58517e+07	5.37089e+06	6.75659e+06	2.19654e+06	5.09645e+06	6.04193e+06	6.82905e+06	1.53597e+07	2.16814e+07	3.23484e+07	2.26	75.2	74.1
FALSE	High	Master Protein	P00747	Plasminogen OS=Homo sapiens OX=9606 GN=PLG PE=1 SV=2	0	718.888	82	79	3400	79	1	810	90.5	7.24	2770.27	6382.49	69	61	0	1.27548e+09	2.73314e+08	3.67512e+08	5.40511e+08	1.82575e+08	2.56965e+08	3.90853e+08	1.64713e+08	1.13691e+08	2.14522e+08	1.43237e+08	8.31967e+07	5.91059e+08	1.81387e+08	1.63077e+09	4.92017e+08	1.40416e+08	8.63387e+07	7.2615e+08	1.3355e+08	1.92322e+08	6.67073e+08	1.18387e+08	2.12788e+08	5.82813e+08	1.12314e+09	4.80913e+08	1.97	3.09	10.97
FALSE	High	Master Protein	Q13813	Spectrin alpha chain, non-erythrocytic 1 OS=Homo sapiens OX=9606 GN=SPTAN1 PE=1 SV=3	0	713.234	58	133	2243	133	1	2472	284.4	5.35	1603.12	3438.01	97	107	0	5.70586e+07	7.12351e+07	2.82739e+08	9.30521e+07	1.31931e+08	2.03562e+08	6.45158e+07	9.25274e+07	1.06455e+08	6.58887e+07	1.21715e+08	2.44296e+08	4.43561e+07	1.65529e+08	7.75891e+07	4.94066e+07	1.33127e+08	2.15628e+08	4.32614e+07	1.08571e+08	1.05239e+08	4.25203e+07	1.30018e+08	1.26723e+08	1.17517e+08	1.98054e+08	2.06308e+08	3	6.22	6.02
FALSE	High	Master Protein	B1ALD9	Periostin OS=Homo sapiens OX=9606 GN=POSTN PE=1 SV=1	0	692.594	56	72	6110	0	1	808	90.1	7.94	8825.1	7461.61	67	51	5	9.28329e+06	8.5122e+06	1.54493e+07	2.87913e+06	2.36953e+06	9.68412e+06	3.24138e+06	8.68605e+06	3.57838e+07	4.96168e+07	813418	4.31785e+06	5.5585e+06	1.32964e+07	1.79695e+07	5.6081e+06	2.20783e+07	2.93065e+07	2.53558e+06	4.99771e+06	798140	3.71786e+07	1.57788e+07	2.09037e+07	1.06871e+07	8.65871e+06	8.39731e+06	3.54	13.79	27.29
FALSE	High	Master Protein	W8QEH3	Lamin A/C OS=Homo sapiens OX=9606 GN=LMNA PE=3 SV=1	0	680.262	83	92	3913	2	1	572	65.1	6.84	4671.35	5731.1	84	53	0	6.07036e+06	4.62864e+06	8.05286e+06	4.9022e+06	8.57657e+06	2.11927e+07	1.00226e+07	4.89945e+06	4.2958e+06	4.73744e+06	6.63364e+06	4.04485e+07	6.35182e+06	1.34097e+07	1.50054e+07	6.70073e+06	1.50117e+07	3.89576e+07	974982	2.05058e+06	1.16934e+06	4.68672e+06	1.54599e+07	3.81126e+06	6.21101e+06	1.19221e+07	5.61957e+06	13.78	7.58	20.35
FALSE	High	Master Protein	P02675	Fibrinogen beta chain OS=Homo sapiens OX=9606 GN=FGB PE=1 SV=2	0	666.756	84	66	4587	66	1	491	55.9	8.27	5901.68	7660.66	63	49	0	1.5337e+09	5.13101e+08	6.34257e+08	8.6056e+08	8.13754e+08	8.7289e+08	9.23187e+08	8.02874e+08	2.52454e+08	1.78844e+09	2.15646e+08	5.143e+08	1.0898e+09	2.75479e+08	6.0341e+09	1.37388e+09	5.05098e+08	1.70312e+09	1.08075e+09	4.69536e+08	6.11984e+08	1.07961e+09	7.29557e+08	3.18124e+08	7.46763e+08	5.41716e+08	9.61264e+08	3.35	17.16	17.02
FALSE	High	Master Protein	A0A024RDT5	Periostin, osteoblast specific factor, isoform CRA_a OS=Homo sapiens OX=9606 GN=POSTN PE=4 SV=1	0	653.371	56	67	5742	4	1	779	87	7.81	8315.93	7023.63	62	46	0	1.84986e+07	1.00849e+07	2.32984e+07	1.36584e+07	8.37469e+06	2.02463e+07	4.0706e+06	1.62708e+06	5.18294e+06	4.72821e+06	9.11397e+06	1.25975e+07	1.36144e+07	3.87285e+07	9.96911e+06	5.87868e+06	1.49794e+07	7.21011e+06	1.15921e+07	1.16639e+07	1.62729e+07	4.06579e+07	1.98333e+07	8.23737e+06	2.49195e+07	1.69043e+07	2.91168e+07	7.52	19.68	8.8
FALSE	High	Master Protein	C0IMJ3	Periostin isoform thy6 OS=Homo sapiens OX=9606 PE=2 SV=1	0	648.004	55	66	5847	2	1	781	87.2	7.94	8524.18	7191.08	61	49	0	2.31443e+07	1.75741e+07	4.36069e+07	1.7253e+07	1.29912e+07	2.96841e+07	1.72279e+07	1.54934e+07	3.19343e+07	2.58105e+07	3.95029e+07	6.12571e+07	2.51197e+07	1.05918e+08	4.76511e+07	2.10375e+07	3.59486e+07	4.51023e+07	3.45061e+07	2.177e+07	5.88797e+07	4.38243e+07	8.5678e+07	2.24568e+07	2.87918e+07	2.97793e+07	8.88246e+07	4.83	45.18	24.52
FALSE	High	Master Protein	P12109	Collagen alpha-1(VI) chain OS=Homo sapiens OX=9606 GN=COL6A1 PE=1 SV=3	0	598.999	48	61	4068	33	1	1028	108.5	5.43	5390.21	6193.75	57	39	32	3.81705e+08	5.16816e+08	1.51604e+09	3.9401e+08	4.77389e+08	1.51784e+09	2.01879e+08	1.12847e+09	5.66352e+08	3.01986e+09	3.50749e+09	2.07834e+09	1.8152e+08	3.57711e+09	1.47628e+09	4.94337e+08	2.06529e+09	2.13708e+09	1.66306e+08	1.34569e+09	1.81882e+09	2.10668e+09	5.68016e+08	2.76233e+09	7.40167e+08	1.87593e+09	3.08753e+09	2.02	8.12	2.06
FALSE	High	Master Protein	B2ZZ89	Spectrin beta chain OS=Homo sapiens OX=9606 GN=SPTBN1 PE=2 SV=1	0	594.046	54	110	1669	104	1	2364	274.4	5.57	728.04	2505.53	87	86	6	4.30688e+07	4.90889e+07	1.73473e+08	6.37971e+07	1.03173e+08	1.59691e+08	1.71499e+07	9.80262e+07	1.0011e+08	4.58666e+07	6.02698e+07	1.45086e+08	1.47425e+07	1.11044e+08	5.66709e+07	1.37954e+07	6.01355e+07	1.23432e+08	1.37951e+07	6.28523e+07	8.47211e+07	4.28594e+07	5.60142e+07	9.42131e+07	7.55848e+07	1.3183e+08	1.4815e+08	4.04	2.04	6.17
FALSE	High	Master Protein	P01023	Alpha-2-macroglobulin OS=Homo sapiens OX=9606 GN=A2M PE=1 SV=3	0	584.81	53	70	3577	65	1	1474	163.2	6.46	2501.88	5507.51	63	62	6	7.16331e+08	1.61967e+08	1.82971e+08	5.01894e+08	3.35817e+08	3.55425e+08	8.72453e+07	7.72713e+07	4.09517e+07	9.02559e+07	1.22911e+08	9.30656e+07	8.58801e+08	1.85324e+08	3.20966e+08	3.1723e+08	2.51789e+08	3.90449e+08	5.95099e+08	3.13536e+08	3.57307e+08	2.90688e+08	7.10426e+07	3.86688e+07	3.84789e+08	2.56158e+08	2.99974e+08	2.65	4.59	7.02
FALSE	High	Master Protein	A0A087WWA5	Tenascin-X OS=Homo sapiens OX=9606 GN=TNXB PE=1 SV=1	0	565.735	53	79	3568	3	1	1545	165.4	6.02	3881.6	4755.1	77	63	0	3.203e+06	7.66581e+06	1.30039e+07	2.74003e+06	5.40433e+06	1.12547e+07	8.55642e+06	1.14705e+07	1.29009e+07	9.72502e+06	1.11297e+07	2.97276e+07	2.33355e+06	2.56139e+07	1.03883e+07	4.89827e+06	1.34864e+07	3.04031e+07	5.1628e+06	1.0008e+07	7.03324e+06	8.59844e+06	1.21168e+07	1.67975e+07	3.26134e+06	1.33204e+07	2.58939e+07	21.2	17.03	79.56
FALSE	High	Master Protein	A0A1S5UZ07	Talin-1 OS=Homo sapiens OX=9606 GN=TLN1 PE=2 SV=1	0	557.958	48	100	1573	91	1	2558	271.3	6.11	819.62	1876.47	78	74	7	9.18099e+07	4.86931e+07	9.36394e+07	6.77058e+07	7.64711e+07	9.95535e+07	1.72344e+07	1.49645e+08	7.55361e+07	6.81778e+07	7.44452e+07	1.2803e+08	3.92453e+07	9.53132e+07	2.43943e+08	2.62492e+07	7.73234e+07	1.39755e+08	2.46868e+07	5.49964e+07	5.28483e+07	4.0391e+07	8.15113e+07	1.43828e+08	1.28826e+08	8.1542e+07	7.22974e+07	5.75	2.97	4.27
FALSE	High	Master Protein	P12110	Collagen alpha-2(VI) chain OS=Homo sapiens OX=9606 GN=COL6A2 PE=1 SV=4	0	552.388	37	61	3742	31	1	1019	108.5	6.21	4598.63	6092.54	56	43	33	2.70225e+08	4.31428e+08	1.15993e+09	2.8525e+08	3.48346e+08	1.12236e+09	1.36103e+08	5.92319e+08	2.68579e+08	2.12173e+08	2.15656e+09	1.34818e+09	1.25984e+08	2.65436e+09	1.01467e+09	3.0872e+08	1.22925e+09	1.38941e+09	1.10374e+08	9.87259e+08	1.17277e+09	9.12358e+08	3.88726e+08	1.68258e+09	5.60057e+08	1.4486e+09	2.33937e+09	9.95	6.48	3.74
FALSE	High	Master Protein	P68032	Actin, alpha cardiac muscle 1 OS=Homo sapiens OX=9606 GN=ACTC1 PE=1 SV=1	0	545.689	80	41	5299	1	1	377	42	5.39	4978.44	7329.4	38	31	1	9.72128e+07	5.80933e+07	1.13343e+08	1.32717e+08	1.17195e+08	1.13555e+08	2.20111e+07	7.29387e+07	4.8535e+07	1.08621e+08	6.6706e+07	1.02635e+08	4.67817e+07	1.16101e+08	9.17807e+07	3.0788e+07	1.83538e+08	1.60638e+08	3.52916e+07	8.23077e+07	1.29434e+07	9.09902e+07	1.07113e+08	1.42454e+08	1.46054e+08	8.95637e+07	9.91823e+07	76.78	21.38	34.07
FALSE	High	Master Protein	P60709	Actin, cytoplasmic 1 OS=Homo sapiens OX=9606 GN=ACTB PE=1 SV=1	0	526.788	79	39	6648	16	1	375	41.7	5.48	6011.69	10024.2	37	29	6	9.81184e+08	5.51466e+08	1.00697e+09	8.68893e+08	7.61286e+08	1.14014e+09	1.16285e+08	3.44647e+08	1.98608e+08	3.76056e+08	5.78269e+08	6.43162e+08	3.0227e+08	1.15927e+09	7.49437e+08	1.66177e+08	9.14771e+08	6.77738e+08	1.57782e+08	4.93184e+08	4.80154e+08	5.12288e+08	7.35315e+08	9.88852e+08	1.13335e+09	8.79504e+08	8.1345e+08	11.69	12.56	22.81
FALSE	High	Master Protein	D2JYH4	Actin, alpha 2, smooth muscle, aorta OS=Homo sapiens OX=9606 GN=ACTA2 PE=3 SV=1	0	517.887	80	41	5090	2	1	377	42	5.39	4581.92	7227.53	38	30	58	2.43618e+09	1.54687e+09	1.76902e+09	1.54291e+09	1.77625e+09	2.10943e+09	4.54772e+08	2.18761e+09	1.3515e+09	2.29559e+09	1.94619e+09	3.228e+09	1.03485e+09	2.60504e+09	2.59138e+09	9.15418e+08	2.71677e+09	4.76122e+09	3.38154e+08	1.20379e+09	9.6311e+08	1.23716e+09	2.95728e+09	3.31885e+09	5.37885e+09	1.9454e+09	1.3923e+09	6.03	2.72	5.41
FALSE	High	Master Protein	A6NLG9	Biglycan OS=Homo sapiens OX=9606 PE=2 SV=1	0	515.009	91	42	7414	41	1	307	34.9	8.87	11470.9	8889.4	41	29	0	3.84615e+08	1.8529e+09	1.38326e+09	6.71004e+08	1.23237e+09	1.37736e+09	2.61863e+09	2.41795e+09	3.37682e+09	1.74398e+09	1.04829e+10	5.91242e+09	3.80918e+09	2.49599e+09	1.75471e+09	2.84115e+09	3.01052e+09	2.92633e+09	1.51494e+09	1.71775e+09	1.96831e+09	1.47328e+09	1.8187e+09	2.50263e+09	1.07593e+09	2.01166e+09	3.0645e+09	9.14	13.33	10.88
FALSE	High	Master Protein	P02671	Fibrinogen alpha chain OS=Homo sapiens OX=9606 GN=FGA PE=1 SV=2	0	502.045	45	54	3419	54	1	866	94.9	6.01	3477.43	5424.35	47	42	0	8.59269e+08	4.38329e+08	6.78456e+08	5.7017e+08	8.24877e+08	8.4799e+08	6.49304e+08	8.4962e+08	3.31096e+08	1.00354e+09	2.04308e+08	5.25897e+08	8.93631e+08	3.29377e+08	2.99886e+09	9.9628e+08	4.55687e+08	1.51717e+09	7.63241e+08	5.29902e+08	5.03951e+08	6.06811e+08	6.97816e+08	3.50881e+08	5.03062e+08	4.66226e+08	7.05713e+08	3.95	8.03	10.19
FALSE	High	Master Protein	Q59EG0	Basement membrane-specific heparan sulfate proteoglycan core protein variant (Fragment) OS=Homo sapiens OX=9606 PE=2 SV=1	0	490.975	44	71	2169	3	1	2331	246.3	7.23	2525.13	3577.93	63	54	0	235800	139069	280990	166728	93589.8	239527	141074	1.84327e+06	2.5245e+06	1.19178e+06	75217.3		706632	505647	1.25824e+06		2.27065e+06	7.48498e+06	196492		113042	550263		102506	772509	1.0507e+06	1.31611e+06	58.69	76.31	36.18
FALSE	High	Master Protein	A0A024R694	Actinin, alpha 1, isoform CRA_a OS=Homo sapiens OX=9606 GN=ACTN1 PE=4 SV=1	0	484.335	70	60	2362	2	1	892	103	5.41	1701.33	4469.33	47	54	37	1.26691e+08	6.89077e+07	9.60071e+07	6.18961e+07	8.724e+07	9.73074e+07	9.9216e+06	7.25742e+07	3.49454e+07	3.24213e+07	5.66092e+07	9.93959e+07	1.37073e+07	1.14987e+08	2.81243e+08	2.91968e+07	7.5971e+07	1.28575e+08	1.2563e+07	4.74851e+07	3.83372e+07	3.05152e+07	5.88586e+07	1.21935e+08	1.51734e+08	1.19312e+08	8.27848e+07	10.16	9.42	14.11
FALSE	High	Master Protein	V9HW25	Epididymis secretory protein Li 273 OS=Homo sapiens OX=9606 GN=HEL-S-273 PE=2 SV=1	0	479.952	86	57	1880	11	1	284	33	4.67	2640.67	2687.45	45	45	48	2.52011e+08	1.47277e+08	1.59363e+08	1.29388e+08	1.44463e+08	1.38024e+08	5.59922e+08	8.19777e+08	8.78398e+08	9.75544e+08	7.00299e+08	9.57396e+08	4.11872e+08	3.35052e+08	3.09843e+08	3.37951e+08	3.59411e+08	8.77248e+08	1.32453e+08	1.60693e+08	7.56892e+07	2.16761e+08	5.64084e+08	5.95783e+08	7.20082e+08	1.48093e+08	1.92296e+08	4.3	5.98	8.74
FALSE	High	Master Protein	B4DU16	cDNA FLJ54550, highly similar to Homo sapiens fibronectin 1 (FN1), transcript variant 6, mRNA OS=Homo sapiens OX=9606 PE=2 SV=1	0	479.572	67	52	4047	1	1	894	98.1	6.24	4279.74	7308.21	48	42	0													431694		206410	32600.7		105979	757290	161452
FALSE	High	Master Protein	P06727	Apolipoprotein A-IV OS=Homo sapiens OX=9606 GN=APOA4 PE=1 SV=3	0	460.528	84	65	2027	65	1	396	45.4	5.38	1993.05	2785.36	62	47	0	8.10193e+08	1.85561e+08	1.4049e+08	9.18262e+08	1.99106e+08	1.37693e+08	6.4138e+08	1.25853e+08	1.21522e+08	3.16672e+08	3.43484e+08	4.07736e+07	2.37155e+09	4.27833e+08	4.90871e+08	4.06285e+08	1.11728e+08	2.58598e+07	1.02147e+09	1.33176e+08	1.14573e+08	8.68578e+08	1.24143e+08	7.19365e+07	3.87682e+08	4.32799e+08	8.36333e+07	4.02	6.7	2.54
FALSE	High	Master Protein	H9KV75	Alpha-actinin-1 OS=Homo sapiens OX=9606 GN=ACTN1 PE=1 SV=1	0	453.361	74	57	2156	1	1	822	94.8	5.69	1544.4	3868.66	43	51	1	2.58121e+06	1.09621e+06	1.30351e+06	854507	1.06517e+06	722951					66895	218223	53340.1	128153	131297	31060.5	39464.7		27797.6			46449.8	676359	931217	5.08161e+06	1.51694e+06	829558	17.18	30.52	15.24
FALSE	High	Master Protein	P02679	Fibrinogen gamma chain OS=Homo sapiens OX=9606 GN=FGG PE=1 SV=3	0	452.638	66	45	2800	45	1	453	51.5	5.62	3043.66	5053.95	41	30	0	1.31765e+09	4.86326e+08	5.87918e+08	7.57092e+08	7.81063e+08	9.4208e+08	3.46332e+08	3.67276e+08	9.87566e+07	8.08326e+08	1.49626e+08	3.07467e+08	1.01462e+09	2.17814e+08	3.77348e+09	7.22113e+08	2.92349e+08	6.68425e+08	8.1768e+08	4.4934e+08	4.26887e+08	8.19611e+08	5.75007e+08	2.80959e+08	6.69081e+08	4.33902e+08	5.68953e+08	8.5	7.63	15.48
FALSE	High	Master Protein	P49747	Cartilage oligomeric matrix protein OS=Homo sapiens OX=9606 GN=COMP PE=1 SV=2	0	451.388	75	52	2766	10	1	757	82.8	4.6	3800.02	4042.87	47	35	42	1.66705e+08	3.30298e+08	3.98337e+08	3.70134e+08	3.13629e+08	6.57315e+08	3.12895e+08	8.87081e+08	6.7802e+08	1.60804e+08	9.963e+08	3.61649e+08	2.05717e+08	1.48289e+09	7.57432e+08	6.06022e+08	6.00646e+08	7.51534e+08	3.28319e+08	3.99654e+08	7.29596e+08	8.2816e+08	4.27658e+08	5.6754e+08	2.78676e+08	7.52222e+08	2.83479e+08	2.63	7.29	4.34
FALSE	High	Master Protein	P00734	Prothrombin OS=Homo sapiens OX=9606 GN=F2 PE=1 SV=2	0	448.983	61	45	2105	45	1	622	70	5.9	1616.8	4629.78	38	40	0	8.85295e+08	1.53622e+08	1.14504e+08	8.75966e+08	1.52041e+08	8.56602e+07	8.78134e+07	1.19593e+08	1.2146e+08	8.26241e+07	4.32479e+07	2.9512e+07	1.04778e+08	5.93116e+07	1.79806e+08	7.25408e+07	6.74499e+07	4.26685e+07	2.64098e+08	5.75541e+07	5.41662e+07	1.9618e+08	4.16174e+07	6.9431e+07	3.14535e+08	3.13829e+08	8.839e+07	5	14.32	13.31
FALSE	High	Master Protein	A0A0S2Z3G9	Actinin alpha 4 isoform 1 (Fragment) OS=Homo sapiens OX=9606 GN=ACTN4 PE=2 SV=1	0	439.494	73	63	2136	24	1	911	104.8	5.44	1391.43	4138.53	54	55	41	1.53766e+08	1.02766e+08	1.48887e+08	1.22575e+08	1.31252e+08	1.483e+08	2.56209e+07	1.10846e+08	4.34369e+07	5.93851e+07	1.06827e+08	1.7976e+08	2.9782e+07	1.54911e+08	2.38051e+08	3.3646e+07	9.43794e+07	2.3652e+08	1.81484e+07	7.36245e+07	7.14036e+07	5.51451e+07	1.32829e+08	1.57598e+08	3.47324e+08	1.74598e+08	1.33355e+08	1.74	13.02	5.09
FALSE	High	Master Protein	P04275	von Willebrand factor OS=Homo sapiens OX=9606 GN=VWF PE=1 SV=4	0	424.668	35	72	164	6	1	2813	309.1	5.48	411.63	2.47	71	2	65	5.96026e+06	7.94607e+06	7.67832e+06	6.10194e+06	7.18483e+06	1.14199e+07	3.54947e+06	9.10967e+06	1.49519e+07	1.09406e+07	1.15834e+07	4.84278e+06	7.61644e+06	8.23829e+06	9.74826e+08	7.12966e+06	2.50092e+07	9.64185e+06	3.86609e+06	4.65786e+06	7.18969e+06	7.26937e+06	7.3794e+06	1.52511e+07	5.80434e+06	7.02578e+06	8.50869e+06	7.73	2.16	30.39
FALSE	High	Master Protein	P02647	Apolipoprotein A-I OS=Homo sapiens OX=9606 GN=APOA1 PE=1 SV=1	0	423.133	87	54	3149	54	1	267	30.8	5.76	2409.65	4801.56	48	44	0	1.70024e+09	9.96949e+08	1.14714e+09	2.34245e+09	1.09382e+09	1.0417e+09	9.58121e+08	2.87058e+08	3.27791e+08	2.33718e+08	5.84166e+08	1.52906e+08	3.97937e+09	4.62572e+08	4.07103e+08	7.94163e+08	3.64845e+08	1.94688e+08	1.77669e+09	5.31338e+08	3.41236e+08	1.85833e+09	5.2978e+08	2.07814e+08	1.27563e+09	1.56401e+09	2.20755e+09	5.74	9.97	18.25
FALSE	High	Master Protein	P01031	Complement C5 OS=Homo sapiens OX=9606 GN=C5 PE=1 SV=4	0	421.232	43	71	2210	71	1	1676	188.2	6.52	724.61	3741.48	56	67	0	4.91599e+08	2.33816e+08	4.28032e+08	4.34659e+08	1.67695e+08	3.37122e+08	8.94136e+07	1.6837e+08	2.18471e+08	2.00877e+08	1.1238e+08	7.89635e+07	1.83588e+08	8.94742e+07	1.73039e+08	1.16196e+08	5.0558e+07	4.71984e+07	1.40573e+08	4.53478e+07	1.32639e+08	1.98471e+08	4.36085e+07	3.4186e+08	2.36491e+08	3.07503e+08	3.17859e+08	0.92	9.7	14.44
FALSE	High	Master Protein	Q59FP5	Spectrin, beta, erythrocytic (Includes spherocytosis, clinical type I) variant (Fragment) OS=Homo sapiens OX=9606 PE=2 SV=1	0	413.091	43	80	283	66	1	2332	268.1	5.36	63.3	632.54	28	72	7	1.07635e+08	830438	1.64563e+06	1.51252e+06	2.69762e+06	2.88402e+06	3.44096e+06	3.11302e+06	1.56384e+06	1.74156e+06	3.45354e+06	3.42835e+06	1.7568e+06	2.32147e+06	4.04763e+07	3.56808e+06	4.21501e+06	5.05628e+06	2.40422e+06	1.07502e+06	1.28297e+06	1.70976e+06	2.56282e+06	842657	4.47856e+06	3.16201e+06	2.62516e+06	0.61	42.46	5.66
FALSE	High	Master Protein	A0A024R5Z7	Annexin OS=Homo sapiens OX=9606 GN=ANXA2 PE=3 SV=1	0	412.5	70	50	2830	50	1	339	38.6	7.75	2993.46	4906.13	45	37	0	3.00799e+08	3.36242e+08	7.93372e+08	3.58318e+08	5.35385e+08	7.23765e+08	9.51479e+07	2.67413e+08	1.3352e+08	1.09953e+08	4.51978e+08	4.39424e+08	6.47692e+07	6.19688e+08	4.26534e+08	8.49564e+07	5.53493e+08	6.24621e+08	5.31999e+07	3.82578e+08	4.01322e+08	1.81106e+08	2.26258e+08	4.79853e+08	4.40367e+08	8.68008e+08	8.33631e+08	4.31	13	4.32
FALSE	High	Master Protein	Q6MZV7	Uncharacterized protein DKFZp686C11235 OS=Homo sapiens OX=9606 GN=DKFZp686C11235 PE=1 SV=1	0	400.079	53	31	8116	2	1	473	52.1	7.58	9794.99	16263.1	30	24	11	4.40861e+08	4.75173e+08	6.66022e+08	3.38961e+08	3.94007e+08	4.01227e+08	1.57189e+08	4.16406e+08	2.25126e+08	5.00528e+08	1.61149e+08	1.48701e+08	2.72057e+08	1.35834e+08	1.57586e+08	2.29382e+08	2.65689e+08	3.01135e+08	1.4405e+08	1.73095e+08	2.34457e+08	6.16113e+08	4.52057e+08	6.72641e+08	2.78401e+08	3.62972e+08	3.31746e+08	8.02	15.45	3
FALSE	High	Master Protein	P07585	Decorin OS=Homo sapiens OX=9606 GN=DCN PE=1 SV=1	0	399.358	70	44	4480	43	1	359	39.7	8.54	6335.04	4855.16	42	25	1	3.38006e+08	1.55127e+09	1.37744e+09	5.28099e+08	1.12049e+09	1.40155e+09	2.92531e+09	2.83022e+09	2.87853e+09	1.06036e+09	3.8599e+09	4.89919e+09	1.79307e+09	1.92974e+09	1.60331e+09	1.65366e+09	1.61906e+09	1.79391e+09	9.7492e+08	1.7723e+09	3.21583e+09	1.96965e+09	2.55632e+09	2.90325e+09	6.31546e+08	1.83515e+09	2.20181e+09	1.17	15.86	1.47
FALSE	High	Master Protein	Q6GMX6	IGH@ protein OS=Homo sapiens OX=9606 GN=IGH@ PE=1 SV=1	0	393.71	61	32	6475	0	1	465	51.1	8.69	8587.68	13302.8	31	25	34	3.82496e+09	3.80034e+09	4.06656e+09	2.89629e+09	3.28235e+09	2.73267e+09	1.21667e+09	3.34729e+09	1.85171e+09	2.2651e+09	1.2029e+09	8.78324e+08	1.67801e+09	1.05215e+09	1.31844e+09	2.99574e+09	2.20667e+09	3.60295e+09	1.76676e+09	2.48746e+09	3.30924e+09	3.39504e+09	2.51638e+09	4.27383e+09	2.56075e+09	3.26585e+09	1.24144e+09	4.77	7.44	3.73
FALSE	High	Master Protein	Q99715	Collagen alpha-1(XII) chain OS=Homo sapiens OX=9606 GN=COL12A1 PE=1 SV=2	0	393.703	32	86	1123	86	1	3063	332.9	5.53	570.44	1166.48	65	64	0	5.2665e+07	3.56985e+07	6.50482e+07	4.54246e+07	2.49363e+07	4.69193e+07	2.54291e+07	1.14638e+08	1.20441e+08	9.1974e+07	1.01777e+08	9.02447e+07	1.04711e+08	1.02979e+08	1.12191e+08	1.20439e+08	1.1884e+08	1.38991e+08	2.86696e+07	6.6514e+07	5.30565e+07	1.49038e+08	5.61333e+07	1.46583e+08	1.03032e+08	7.70267e+07	6.92966e+07	5.13	4.42	4.36
FALSE	High	Master Protein	P06396	Gelsolin OS=Homo sapiens OX=9606 GN=GSN PE=1 SV=1	0	390.752	47	38	3360	1	1	782	85.6	6.28	4107.07	4894.48	34	30	41	7.03314e+08	5.51373e+08	6.00089e+08	7.07103e+08	5.74962e+08	6.1069e+08	2.42981e+08	3.48653e+08	2.32164e+08	2.70858e+08	3.56666e+08	2.71238e+08	6.57598e+08	3.43666e+08	2.54833e+08	2.90136e+08	3.52278e+08	2.67674e+08	4.82436e+08	3.28555e+08	3.21074e+08	3.4494e+08	3.75617e+08	5.0643e+08	4.93816e+08	4.98538e+08	3.16005e+08	4.13	8.43	8.33
FALSE	High	Master Protein	Q5TCU3	Tropomyosin beta chain OS=Homo sapiens OX=9606 GN=TPM2 PE=1 SV=1	0	389.569	80	48	1588	1	1	284	32.8	4.68	2263.08	2478.79	37	39	1	1.34051e+06	430648	404780	1.03542e+06	695098	679460																			2.43555e+06	431709	356584	31.6	2.57	16.5
FALSE	High	Master Protein	B4E1Z4	cDNA FLJ55673, highly similar to Complement factor B OS=Homo sapiens OX=9606 PE=1 SV=1	0	387.921	44	58	1944	41	1	1266	140.9	7.18	1853.64	2727.75	49	52	18	2.22868e+08	2.72347e+08	2.45403e+08	2.03066e+08	1.97613e+08	1.82068e+08	1.63011e+08	2.6669e+08	2.03979e+08	1.2716e+08	6.55196e+07	3.32904e+07	2.20418e+08	1.31783e+08	1.74709e+08	2.90894e+08	2.20632e+08	1.85017e+08	1.99463e+08	1.89021e+08	2.1838e+08	2.58347e+08	3.1426e+08	3.45453e+08	1.41512e+08	1.64602e+08	6.00642e+07	8.3	3.7	7.93
FALSE	High	Master Protein	B4DUV1	Fibulin-1 OS=Homo sapiens OX=9606 PE=2 SV=1	0	383.872	58	35	2433	9	1	641	70.1	5.26	2814.12	3708.59	33	24	0	3.43669e+07	1.0679e+08	1.16129e+08	5.5543e+07	7.63863e+07	1.5094e+08	6.20609e+07	1.03799e+08	1.31815e+08	6.83661e+07	1.19615e+08	1.79993e+08	7.14047e+07	1.16418e+08	1.45563e+08	4.44408e+07	1.10009e+08	1.78206e+08	4.17621e+07	1.24849e+08	8.65265e+07	5.18186e+07	8.4138e+07	9.98266e+07	4.99982e+07	1.02568e+08	1.2083e+08	23.41	14.42	13.79
FALSE	High	Master Protein	L8E853	von Willebrand factor OS=Homo sapiens OX=9606 GN=VWF PE=4 SV=1	0	383.616	34	67	149	1	1	2715	298.2	5.48	368	2.47	66	2	0															4.23504e+07
FALSE	High	Master Protein	B7Z9A0	cDNA FLJ56212, highly similar to Gelsolin OS=Homo sapiens OX=9606 PE=2 SV=1	0	378.901	49	38	3274	1	1	755	83.1	5.85	3985.36	4665.19	34	30	0	1.11183e+06	1.44888e+06	1.56822e+06	1.07633e+06	986420	1.83747e+06	462448	156916	197215		1.54364e+06	298097	252624	362067	195102	236889	406014	247681	395419	329729	90057.9		371822		1.07003e+06	3.19987e+06	3.7225e+06	13.28	8.52	20.89
FALSE	High	Master Protein	P10909	Clusterin OS=Homo sapiens OX=9606 GN=CLU PE=1 SV=1	0	377.789	53	46	4619	46	1	449	52.5	6.27	5666.83	5776.16	45	26	0	9.91421e+08	1.23971e+09	1.12457e+09	1.75534e+09	1.43462e+09	1.85651e+09	3.36404e+09	3.59361e+09	2.12553e+09	1.47191e+09	3.80455e+09	3.4536e+09	4.02325e+09	4.76202e+09	4.05161e+09	2.27221e+09	2.68649e+09	2.01722e+09	3.38855e+09	2.11744e+09	2.88796e+09	2.12737e+09	1.33953e+09	1.02259e+09	7.65192e+08	1.49052e+09	1.46369e+09	8.7	18.1	10.14
FALSE	High	Master Protein	Q14767	Latent-transforming growth factor beta-binding protein 2 OS=Homo sapiens OX=9606 GN=LTBP2 PE=1 SV=3	0	375.569	36	55	2020	55	1	1821	194.9	5.19	2040.8	2413.57	44	43	0	7.42948e+07	1.01015e+08	3.28353e+08	1.11937e+08	1.39371e+08	2.08809e+08	3.91963e+08	3.14786e+08	5.30089e+08	2.10572e+08	4.52131e+08	6.4593e+08	1.8239e+08	3.36782e+08	2.77905e+08	2.34284e+08	1.65722e+08	4.54547e+08	1.2521e+08	1.35726e+08	1.90785e+08	1.83173e+08	3.05965e+08	2.84361e+08	1.74374e+08	1.64236e+08	2.10495e+08	13.15	7.08	4.28
FALSE	High	Master Protein	P18206	Vinculin OS=Homo sapiens OX=9606 GN=VCL PE=1 SV=4	0	373.924	59	67	1161	67	1	1134	123.7	5.66	770.85	1803.62	50	52	0	1.4705e+08	5.7723e+07	9.58414e+07	7.62374e+07	7.48145e+07	9.74065e+07	1.43462e+07	1.37495e+08	4.04369e+07	4.82595e+07	9.2189e+07	1.4509e+08	2.62919e+07	1.03391e+08	1.48627e+08	2.80608e+07	5.79873e+07	1.45159e+08	2.63012e+07	4.7824e+07	3.7077e+07	4.24415e+07	9.42869e+07	1.33016e+08	2.66523e+08	9.02059e+07	8.40577e+07	20.86	2.59	4.81
FALSE	High	Master Protein	B4DN75	cDNA FLJ60724, highly similar to Cartilage oligomeric matrix protein OS=Homo sapiens OX=9606 PE=2 SV=1	0	372.518	70	44	2393	2	1	684	75.1	4.63	3214.69	3276.77	40	30	0	2.91384e+06	5.9497e+06	4.36941e+06	3.82639e+06	2.61e+06	3.75085e+06	2.69398e+06	1.33629e+06	2.25068e+06		6.4339e+06	2.97297e+06	3.39101e+06	2.3317e+07	6.27145e+06	2.07648e+06	1.72908e+07	5.50096e+06	1.61833e+06	4.36652e+06	1.00377e+07	9.0691e+06	1.00551e+07	4.00516e+06	3.51034e+06	2.12431e+07	837315	81.49	9.82	20.04
FALSE	High	Master Protein	P23142	Fibulin-1 OS=Homo sapiens OX=9606 GN=FBLN1 PE=1 SV=4	0	366.014	53	37	2204	11	1	703	77.2	5.22	2339.19	3459.36	34	27	28	1.62838e+08	3.97463e+08	2.75774e+08	2.24824e+08	3.35639e+08	5.85162e+08	2.69539e+08	3.06948e+08	2.94775e+08	1.58943e+08	2.90226e+08	4.24592e+08	1.53664e+08	5.11444e+08	4.83093e+08	1.39658e+08	3.56395e+08	4.3796e+08	1.46735e+08	2.91226e+08	3.40584e+08	3.34657e+08	3.21258e+08	5.98895e+08	2.13604e+08	3.90639e+08	3.76087e+08	3.45	3.63	3.18
FALSE	High	Master Protein	P01009	Alpha-1-antitrypsin OS=Homo sapiens OX=9606 GN=SERPINA1 PE=1 SV=3	0	362.801	65	38	3321	5	1	418	46.7	5.59	2396.53	5254.54	35	33	40	1.28871e+09	1.02581e+09	5.97101e+08	1.42791e+09	1.15464e+09	6.60801e+08	7.62058e+08	4.05468e+08	5.24744e+08	4.80861e+08	2.97838e+08	1.87325e+08	1.93239e+09	2.82151e+08	2.54768e+08	9.99641e+08	6.21192e+08	1.53453e+08	1.43874e+09	1.06659e+09	9.79954e+08	2.16343e+09	1.30302e+09	8.82354e+08	9.69582e+08	6.67585e+08	3.94806e+08	9.94	11.15	4.16
FALSE	High	Master Protein	B4E2F9	cDNA FLJ57038, highly similar to Filamin-A OS=Homo sapiens OX=9606 PE=2 SV=1	0	362.047	59	44	1596	1	1	780	82.5	6.55	1743.23	2564.45	42	31	0	438376	270313	487526	557436	441518	548782	563603	3.51516e+06	1.94634e+06	2.42716e+06	2.12111e+06	4.6826e+06	1.15603e+06	1.63774e+06	5.13107e+06	1.01509e+06	1.05194e+06	5.06685e+06	236600	548973	34821.4	1.13288e+06	3.85814e+06	4.14826e+06	2.37677e+06	337970	565329	14.45	15.87	21.8
FALSE	High	Master Protein	V9HWB8	Pyruvate kinase OS=Homo sapiens OX=9606 GN=HEL-S-30 PE=1 SV=1	0	356.138	75	43	2260	5	1	531	57.9	7.84	2651.36	3330.32	37	32	44	1.88596e+08	1.62827e+08	2.35647e+08	1.83272e+08	2.05183e+08	3.10947e+08	4.87511e+07	2.35894e+08	9.64199e+07	1.37351e+08	1.99207e+08	2.57905e+08	6.18009e+07	3.09481e+08	2.94309e+08	8.1258e+07	3.16118e+08	3.37623e+08	5.47455e+07	1.64429e+08	1.86793e+08	1.66475e+08	1.44288e+08	3.07349e+08	2.17667e+08	2.37357e+08	1.70422e+08	2.24	2.5	12.93
FALSE	High	Master Protein	Q05707	Collagen alpha-1(XIV) chain OS=Homo sapiens OX=9606 GN=COL14A1 PE=1 SV=3	0	352.416	40	61	1537	61	1	1796	193.4	5.3	788.19	2504.81	42	51	0	1.58909e+08	8.24715e+07	1.21842e+08	1.1368e+08	6.51056e+07	6.86052e+07	2.81598e+07	4.37882e+07	6.47274e+07	5.06087e+07	1.31305e+08	1.81965e+08	4.33042e+07	9.68699e+07	1.16839e+08	4.25504e+07	1.01226e+08	2.37036e+08	3.19313e+07	4.95345e+07	5.24141e+07	5.67106e+07	4.95927e+07	8.58528e+07	2.71885e+08	1.01967e+08	1.72554e+08	6.82	8.28	4.69
FALSE	High	Master Protein	A0A0K0K1I0	Epididymis secretory protein Li 265 OS=Homo sapiens OX=9606 GN=HEL-S-265 PE=2 SV=1	0	351.322	86	50	1536	10	1	284	32.8	4.77	2207.91	2055.14	42	34	5	1.95231e+07	7.54525e+06	7.97452e+06	1.15198e+07	8.75879e+06	8.00534e+06	3.58653e+07	2.73632e+07	4.12868e+07	5.43638e+07	3.13854e+07	5.60354e+07	3.1078e+07	4.09439e+07	3.86962e+07	1.70519e+07	2.22264e+07	3.83892e+07	1.60886e+07	1.25465e+07	4.4775e+06	9.4009e+07	2.23303e+07	1.96631e+07	3.65227e+07	8.02164e+06	6.76912e+06	3.72	13.44	8.06
FALSE	High	Master Protein	Q6MZQ6	Uncharacterized protein DKFZp686G11190 OS=Homo sapiens OX=9606 GN=DKFZp686G11190 PE=2 SV=1	0	349.796	55	29	5818	1	1	475	52	8.06	7348.55	11519.7	29	22	4	2.28858e+07	1.33099e+07	1.72453e+07	2.06012e+07	1.55557e+07	1.39349e+07	5.82305e+07	2.4598e+08	1.42804e+08	1.14238e+07	4.56872e+06	5.59582e+06	7.71107e+07	7.16697e+07	1.56734e+08	1.90578e+07	1.20056e+07	1.10534e+07	1.08516e+07	1.30536e+07	1.28434e+07	2.0305e+07	1.21708e+07	1.22094e+07	1.40839e+08	1.03657e+08	5.92785e+07	16	6.3	7.95
FALSE	High	Master Protein	A0A024R5W6	Tropomyosin 1 (Alpha), isoform CRA_a OS=Homo sapiens OX=9606 GN=TPM1 PE=3 SV=1	0	347.573	89	51	1491	9	1	284	32.7	4.74	2198.03	1814.18	42	32	27	7.95123e+07	4.33931e+07	2.91971e+07	3.18321e+07	2.95722e+07	2.42581e+07	1.1495e+08	2.52752e+08	2.14071e+08	2.11824e+08	1.41733e+08	2.83081e+08	1.34346e+08	6.84986e+07	8.5963e+07	9.99982e+07	5.64775e+07	3.07594e+08	3.49056e+07	3.95536e+07	2.14452e+07	8.18147e+07	1.95978e+08	1.211e+08	2.01795e+08	2.84817e+07	2.19469e+07	3.88	14.21	3.93
FALSE	High	Master Protein	P51888	Prolargin OS=Homo sapiens OX=9606 GN=PRELP PE=1 SV=1	0	345.3	60	35	5939	10	1	382	43.8	9.38	5208.79	7154.49	33	28	29	5.2265e+08	1.42825e+09	1.36782e+09	1.09439e+09	1.69596e+09	1.63535e+09	1.97505e+09	1.2611e+09	1.66771e+09	6.20194e+08	4.61724e+09	2.55427e+09	2.34854e+09	1.98447e+09	1.1461e+09	1.38522e+09	1.11666e+09	7.18266e+08	1.33898e+09	1.7723e+09	2.34632e+09	1.35847e+09	2.13039e+09	1.92466e+09	1.12229e+09	1.98263e+09	2.85434e+09	6.1	13.08	4.61
FALSE	High	Master Protein	Q7Z351	Uncharacterized protein DKFZp686N02209 OS=Homo sapiens OX=9606 GN=DKFZp686N02209 PE=2 SV=1	0	345.254	50	28	5731	2	1	482	52.8	8.48	7326.97	11350.7	28	21	0	2.67868e+06	887990	940051	1.87433e+06	3.70483e+06	2.06955e+06	443398	154735			431006	743580	9.52769e+06	4.1885e+06	2.93697e+06	1.17198e+07	4.98497e+06	6.15473e+06	406244	835111	149218		2.02198e+06	253308	6.24247e+06	9.69356e+06	2.87728e+06	53.94	3.22	93.32
FALSE	High	Master Protein	Q6N094	Uncharacterized protein DKFZp686O01196 OS=Homo sapiens OX=9606 GN=DKFZp686O01196 PE=2 SV=1	0	344.736	52	28	5757	1	1	480	52.6	8.18	7318.38	11412.4	27	22	0	399308	254960	307323	389025	334380	197911		315160	194393													209956		217449	468673	422572		35.26	13.37
FALSE	High	Master Protein	Q6N097	Uncharacterized protein DKFZp686H20196 OS=Homo sapiens OX=9606 GN=DKFZp686H20196 PE=2 SV=1	0	338.878	51	27	5722	1	1	481	52.7	8.48	7314.13	11339.9	26	21	0	80574.4	52718.3		347539	402868	364764	78605.3				145941	86735.3	49523.2			145583			72853			96956.7	97020.6			83413	133554	20.68	41.77
FALSE	High	Master Protein	B2RMS9	Inter-alpha (Globulin) inhibitor H4 (Plasma Kallikrein-sensitive glycoprotein) OS=Homo sapiens OX=9606 GN=ITIH4 PE=2 SV=1	0	338.194	45	47	1961	47	1	930	103.3	6.98	1999.69	2913	45	36	0	4.2773e+08	1.10846e+08	1.12835e+08	3.42753e+08	1.52974e+08	1.18353e+08	2.71195e+08	2.45791e+08	9.80364e+07	2.6836e+08	1.49117e+08	7.38202e+07	4.58471e+08	2.72043e+08	1.79285e+08	3.53173e+08	1.20047e+08	1.18577e+08	5.62283e+08	8.03734e+07	1.24526e+08	4.29025e+08	7.99774e+07	7.54966e+07	1.90831e+08	1.90214e+08	7.21909e+07	9.24	6.83	4.24
FALSE	High	Master Protein	A0A024R6I7	Alpha-1-antitrypsin OS=Homo sapiens OX=9606 GN=SERPINA1 PE=1 SV=1	0	336.012	65	37	3200	4	1	418	46.7	5.59	2217.58	5136.86	31	34	0	82627	327808		8.38013e+07	5.3652e+07	2.2719e+07	967517					32050.5	116872	368727			154298	186337		41189.8	191751				8.66703e+07	4.48628e+07	1.82971e+07		65.73
FALSE	High	Master Protein	P67936	Tropomyosin alpha-4 chain OS=Homo sapiens OX=9606 GN=TPM4 PE=1 SV=3	0	335.478	87	44	1627	6	1	248	28.5	4.69	2424.97	2141.61	39	29	19	5.61246e+07	3.6508e+07	3.76793e+07	4.3226e+07	5.37669e+07	4.98902e+07	2.40121e+08	1.53519e+08	2.25504e+08	1.55345e+08	7.03785e+07	2.44305e+08	1.31976e+08	1.14719e+08	1.24779e+08	8.17314e+07	1.24371e+08	2.66651e+08	4.87004e+08	5.55822e+07	3.95115e+07	7.10089e+07	8.38857e+07	9.74709e+07	9.5094e+07	4.56997e+07	3.88866e+07	13.11	8	13.89
FALSE	High	Master Protein	Q6N095	Uncharacterized protein OS=Homo sapiens OX=9606 GN=DKFZp686K03196 PE=1 SV=1	0	330.156	49	27	5476	2	1	475	52.3	8.57	7112.51	11005.5	27	19	0							301212	1.49245e+06	1.10778e+06	495965	138865	571249				248126	353483	2.98176e+06			219961	653786		694173
FALSE	High	Master Protein	A0A0S2Z2Z6	Annexin (Fragment) OS=Homo sapiens OX=9606 GN=ANXA6 PE=2 SV=1	0	328.925	71	54	1569	1	1	673	75.8	5.6	713.64	2686.88	35	44	0	241977	153372	336637	191573	219694	322629			387613		299616	265189		944292	516927		103985	195279		361809	528659	201050	515969	484366	468280	366840	186788	75.08	31.49	70.65
FALSE	High	Master Protein	A0A0S2Z377	Annexin (Fragment) OS=Homo sapiens OX=9606 GN=ANXA6 PE=2 SV=1	0	328.438	70	54	1557	1	1	667	75.2	5.67	705.07	2674.73	34	44	57	1.10455e+08	7.13852e+07	1.48634e+08	8.00207e+07	9.69237e+07	1.29559e+08	8.71114e+06	3.52096e+07	2.41323e+07	1.61583e+07	7.84679e+07	7.21284e+07	1.35999e+07	9.04948e+07	7.79749e+07	1.18052e+07	5.36511e+07	8.28779e+07	5.80112e+06	4.08599e+07	4.59548e+07	2.6622e+07	2.98089e+07	5.22152e+07	1.49972e+08	1.58342e+08	1.62703e+08	4.27	1.27	4.58
FALSE	High	Master Protein	H6VRG1	Keratin 1 OS=Homo sapiens OX=9606 GN=KRT1 PE=3 SV=1	0	326.978	64	42	1200	38	1	645	66.1	8.12	2019.65	948.81	41	30	3	4.57212e+07	8.76199e+07	1.4089e+08	7.41593e+07	3.63675e+07	1.54796e+08	5.70066e+08	5.10262e+08	5.44475e+08	2.30412e+08	5.38026e+08	1.6874e+08	1.22958e+08	1.69628e+08	4.72232e+08	3.1262e+08	1.59132e+08	6.6692e+08	3.0495e+08	3.59611e+08	2.82431e+08	2.94217e+08	3.29194e+08	1.89236e+08	5.20358e+07	4.91496e+07	7.13925e+07	4.08	33.89	5.62
FALSE	High	Master Protein	A0A024R5Z9	Pyruvate kinase OS=Homo sapiens OX=9606 GN=PKM2 PE=3 SV=1	0	321.571	73	41	1915	3	1	531	58	7.71	2175.24	2927.23	35	30	0	1.2681e+06	1.29396e+06	2.68262e+06	1.70833e+06	2.09354e+06	2.66047e+06	399043	1.44063e+06	648794	38897.2	2.53281e+06	2.68933e+06	268899	3.06105e+06	1.51361e+06	312726	1.94521e+06	2.24741e+06	414859	1.96815e+06	3.8556e+06	987867	1.89694e+06	2.94086e+06	2.03894e+06	1.89595e+06	1.77297e+06	13	9.69	4.83
FALSE	High	Master Protein	A0A1K0GXZ1	Globin C1 OS=Homo sapiens OX=9606 GN=GLNC1 PE=3 SV=1	0	320.023	72	18	1625	6	1	177	19.2	9.77	2005.36	2609.42	17	11	17	3.73007e+09	2.17445e+08	9.55959e+07	4.97401e+08	1.68022e+09	2.82482e+08	2.70798e+08	2.08619e+08	3.64977e+08	1.04369e+10	4.7603e+08	5.3232e+08	1.00581e+09	1.19929e+09	7.18149e+08	9.23194e+09	8.02557e+08	2.28273e+08	2.96737e+07	2.00925e+08	4.06519e+07	4.61494e+09	1.69358e+08	4.64505e+08	1.54092e+09	2.12534e+08	1.00444e+08	3.55	5.01	22.53
FALSE	High	Master Protein	P02549	Spectrin alpha chain, erythrocytic 1 OS=Homo sapiens OX=9606 GN=SPTA1 PE=1 SV=5	0	317.467	38	70	193	70	1	2419	279.8	5.05	27.5	467.19	15	69	0	9.45608e+07	2.3285e+06	5.65809e+06	2.63719e+06	3.52361e+06	4.33901e+06	5.34219e+06	2.31617e+06	2.16737e+06	5.29663e+06	2.54889e+06	6.15813e+06	2.04921e+06	4.16701e+06	1.73633e+07	3.24807e+06	4.30147e+06	9.27978e+06	1.45093e+06	2.20359e+06	3.13943e+06	1.50455e+06	1.77996e+06	3.48074e+06	9.94898e+06	5.57197e+06	3.92014e+06	1.17	23.43	16.77
FALSE	High	Master Protein	P00738	Haptoglobin OS=Homo sapiens OX=9606 GN=HP PE=1 SV=1	0	316.341	63	37	2233	18	1	406	45.2	6.58	2562.29	3221.65	33	28	19	1.93383e+08	2.36813e+08	3.7821e+08	3.25381e+08	7.96798e+08	6.1588e+08	2.07423e+09	1.46197e+09	1.59117e+09	4.43572e+08	1.26825e+08	3.8236e+08	8.0104e+08	3.1906e+08	4.83801e+08	5.26923e+08	3.0337e+08	1.05837e+09	6.57623e+08	6.64274e+08	3.37533e+08	1.81786e+08	5.05557e+07	1.39091e+08	3.6145e+08	2.60598e+08	3.24469e+08	7.46	10.1	1.49
FALSE	High	Master Protein	K7ENT6	Tropomyosin alpha-4 chain OS=Homo sapiens OX=9606 GN=TPM4 PE=1 SV=2	0	308.776	89	43	1402	5	1	247	28.5	4.63	2014.45	1856.54	36	28	0	1.8922e+06	867054	207146	969488	533351	173537	4.30949e+06	494441	1.00274e+06	1.20365e+06	1.9705e+06	3.96914e+06	4.60231e+06	1.55478e+06	1.11446e+06	2.76672e+06	1.06135e+06	5.31006e+06	301135	699923	1.33939e+07	946706	2.56279e+06	1.8052e+06	1.0631e+07	597118	717281	15.91	22.95	29.18
FALSE	High	Master Protein	Q6N093	Uncharacterized protein DKFZp686I04196 (Fragment) OS=Homo sapiens OX=9606 GN=DKFZp686I04196 PE=2 SV=1	0	307.786	51	27	6811	1	1	417	46	7.59	6803.28	11111.4	25	20	14	5.29527e+08	4.97057e+08	5.45322e+08	4.86406e+08	5.30314e+08	5.02893e+08	2.22524e+08	6.83967e+08	3.7037e+08	3.46851e+08	9.34322e+07	9.54328e+07	3.19582e+08	3.06613e+08	3.6534e+08	2.00836e+08	1.67628e+08	2.76104e+08	2.59702e+08	3.03093e+08	4.37508e+08	5.39996e+08	4.94404e+08	6.94019e+08	4.66479e+08	6.40148e+08	2.01074e+08	3.6	4.71	6.63
FALSE	High	Master Protein	A0A1X7SBR3	Glial fibrillary acidic protein OS=Homo sapiens OX=9606 GN=GFAP PE=1 SV=1	0	307.319	69	52	715	48	1	472	54.2	6.19	1081.71	340.35	47	21	2	1.4763e+07	2.17861e+07	1.78052e+07	5.75061e+07	2.80372e+07	1.78817e+07	2.7933e+08	4.4987e+07	7.34088e+08	6.11728e+07	3.76315e+07	1.59896e+07	1.38162e+07	4.04257e+07	1.45207e+07	1.32412e+08	1.89101e+08	9.01008e+07	1.70607e+08	7.27338e+07	5.37029e+07	2.9159e+07	9.10686e+07	1.12084e+08	2.53761e+07	2.80656e+07	1.50019e+07	14.12	0.6	20.27
FALSE	High	Master Protein	Q8TBN2	Uncharacterized protein (Fragment) OS=Homo sapiens OX=9606 PE=2 SV=1	0	305.826	63	29	2107	1	1	439	47.7	6.2	2557.7	3192.71	28	18	0					55994								62063.4			56489.6		244115	46682	135299
FALSE	High	Master Protein	Q6DEN2	DPYSL3 protein OS=Homo sapiens OX=9606 GN=DPYSL3 PE=2 SV=1	0	305.569	74	41	1637	12	1	684	73.9	6.55	1563.13	2505.98	37	33	34	1.01005e+08	1.22476e+08	2.64513e+08	1.39323e+08	2.15123e+08	3.0658e+08	4.81389e+07	2.02088e+08	1.27062e+08	1.2404e+08	1.4739e+08	3.14461e+08	5.17051e+07	2.65756e+08	1.41616e+08	4.40819e+07	2.39244e+08	3.48535e+08	5.613e+07	1.44568e+08	1.49222e+08	6.51437e+07	1.67808e+08	2.47505e+08	1.56918e+08	2.59873e+08	2.19898e+08	6.67	2.64	8.73
FALSE	High	Master Protein	B4E1D8	cDNA FLJ51597, highly similar to C4b-binding protein alpha chain OS=Homo sapiens OX=9606 PE=2 SV=1	0	304.289	66	34	1321	2	1	536	60.4	6.65	967.83	2361.77	26	32	0				3.03093e+06	771811	248863	694919		87030.4			1.09112e+06	581314	341594	1.14714e+06				2.45744e+06	77667.5	785766	1.85366e+06	390875		53828.4
FALSE	High	Master Protein	Q9BUM6	COL6A2 protein OS=Homo sapiens OX=9606 PE=2 SV=1	0	303.393	47	32	2206	2	1	425	47.4	5.45	2336.04	3257.86	29	24	0	2.88462e+06	7.02514e+06	2.79605e+07	8.34307e+06	1.18172e+07	5.27144e+07	2.19588e+08	1.06209e+08	4.61649e+08	1.42444e+08	1.44835e+08	2.21132e+08	2.6614e+07	9.61496e+07	2.57345e+07	4.95031e+07	1.18779e+08	3.26265e+08	5.72081e+07	3.70764e+07	4.40426e+07	7.28311e+07	8.83063e+06	1.30997e+08	3.9639e+06	5.38328e+06	7.85864e+06	23.16	57.69	19.13
FALSE	High	Master Protein	P04003	C4b-binding protein alpha chain OS=Homo sapiens OX=9606 GN=C4BPA PE=1 SV=2	0	301.696	59	34	1351	2	1	597	67	7.3	967.83	2438.52	26	31	35	3.85409e+08	7.24085e+07	8.63769e+07	3.60215e+08	1.11125e+08	1.20599e+08	8.91465e+07	3.95425e+07	5.55353e+07	6.41513e+07	2.47436e+07	5.80024e+07	9.29239e+07	4.95089e+07	1.98735e+08	1.03395e+08	6.02714e+07	1.35869e+08	2.30122e+08	4.49428e+07	6.20375e+07	1.03757e+08	1.38599e+07	1.64997e+07	1.39576e+08	9.12768e+07	7.25279e+07	5.01	15.05	16.97
FALSE	High	Master Protein	Q05682	Caldesmon OS=Homo sapiens OX=9606 GN=CALD1 PE=1 SV=3	0	298.314	45	47	592	1	1	793	93.2	5.66	715.06	826.76	34	33	46	3.52475e+07	3.0494e+07	2.89071e+07	2.32645e+07	2.15833e+07	3.75469e+07	1.29327e+08	1.77019e+08	1.0564e+08	1.12461e+08	1.06956e+08	3.4757e+08	4.50438e+07	7.07563e+07	1.01503e+08	3.85986e+07	5.3392e+07	3.03914e+08	2.31891e+07	4.81296e+07	2.14125e+07	1.89654e+07	1.50103e+08	1.13619e+08	1.41976e+08	3.60391e+07	4.52375e+07	7.78	7.58	8.3
FALSE	High	Master Protein	V9HWB4	Epididymis secretory sperm binding protein Li 89n OS=Homo sapiens OX=9606 GN=HEL-S-89n PE=2 SV=1	0	297.626	58	44	1558	42	1	654	72.3	5.16	1739.42	1574.71	43	29	2	8.54947e+07	5.05452e+07	9.54158e+07	5.96171e+07	8.51216e+07	1.05212e+08	6.64972e+07	9.88265e+07	1.26038e+08	2.51383e+08	1.36914e+08	2.21201e+08	1.06574e+08	1.78854e+08	1.81863e+08	7.40579e+07	2.52186e+08	1.86061e+08	6.29538e+07	9.14368e+07	7.79966e+07	6.8177e+07	1.25446e+08	8.42894e+07	1.07559e+08	1.26275e+08	1.30857e+08	3.61	2.6	10.67
FALSE	High	Master Protein	A0A140VKA0	Caldesmon 1, isoform CRA_i OS=Homo sapiens OX=9606 GN=CALD1 PE=2 SV=1	0	297.34	64	46	604	1	1	538	62.6	6.37	715.06	861.36	34	32	0	1.76606e+06	565692	478803	977224	256978	653622																			7.78261e+06	1.27449e+06	1.77331e+06	38.08	98.89	6.39
FALSE	High	Master Protein	Q59FG9	Chondroitin sulfate proteoglycan 2 (Versican) variant (Fragment) OS=Homo sapiens OX=9606 PE=2 SV=1	0	296.009	11	36	2310	5	1	3410	374.1	4.53	3075.82	3282.28	32	32	34	1.19181e+08	4.07448e+08	7.44684e+08	1.95643e+08	3.22521e+08	7.69727e+08	8.79817e+08	6.28902e+08	9.6831e+08	4.55144e+08	1.25339e+09	1.6889e+09	4.17588e+08	1.15253e+09	4.06424e+08	3.78235e+08	6.6584e+08	1.15487e+09	2.37923e+08	4.80751e+08	3.75174e+08	2.00509e+08	7.08936e+08	1.2994e+09	4.79574e+08	7.41444e+08	9.02668e+08	11	4.42	3.22
FALSE	High	Master Protein	A0A087WVQ6	Clathrin heavy chain OS=Homo sapiens OX=9606 GN=CLTC PE=1 SV=1	0	295.561	36	53	956	53	1	1679	191.9	5.69	264.95	1860.57	29	50	0	7.18761e+07	3.84269e+07	9.49757e+07	5.55814e+07	6.63341e+07	9.31599e+07	2.48002e+06	1.25945e+07	8.76836e+06	8.60049e+06	1.6257e+07	2.40792e+07	5.42008e+06	3.48309e+07	5.95284e+07	7.47428e+06	3.01944e+07	4.33481e+07	1.75423e+06	1.97596e+07	2.00311e+07	8.9313e+06	1.44153e+07	1.64844e+07	8.65174e+07	8.82624e+07	9.00988e+07	2.07	3.87	6.43
FALSE	High	Master Protein	D9ZGG2	Vitronectin OS=Homo sapiens OX=9606 GN=VTN PE=4 SV=1	0	295.013	50	29	3655	29	1	478	54.3	5.8	4882.11	4602.8	29	18	0	1.02948e+09	6.00471e+08	6.56035e+08	1.02315e+09	4.82201e+08	9.82934e+08	4.07903e+09	4.96246e+09	2.528e+09	2.66513e+09	3.00606e+09	3.14821e+09	1.9754e+09	2.98168e+09	5.63967e+09	2.15204e+09	2.4504e+09	3.6915e+09	2.85062e+09	1.24577e+09	1.79436e+09	1.97993e+09	5.37436e+08	7.34057e+08	6.69113e+08	1.21646e+09	9.46701e+08	5.82	6.72	15.49
FALSE	High	Master Protein	P04406	Glyceraldehyde-3-phosphate dehydrogenase OS=Homo sapiens OX=9606 GN=GAPDH PE=1 SV=3	0	294.734	75	29	2202	29	1	335	36	8.46	2436.47	3429.14	22	25	0	3.05314e+08	2.06498e+08	3.3986e+08	2.05727e+08	2.5396e+08	4.47376e+08	9.98682e+07	1.75115e+08	1.59869e+08	2.50238e+08	2.56279e+08	3.82299e+08	1.50497e+08	2.98259e+08	2.57143e+08	1.03799e+08	3.44099e+08	2.42535e+08	1.05038e+08	1.97878e+08	1.21123e+08	2.50615e+08	2.87108e+08	3.29692e+08	3.46367e+08	3.93812e+08	4.7896e+08	7.54	6.85	11
FALSE	High	Master Protein	P02649	Apolipoprotein E OS=Homo sapiens OX=9606 GN=APOE PE=1 SV=1	0	294.619	79	38	2425	33	1	317	36.1	5.73	1796.94	4161.96	35	34	6	3.79291e+08	4.57186e+08	5.74977e+08	7.29951e+08	5.64835e+08	8.15948e+08	3.76077e+08	4.19797e+08	3.47417e+08	2.01949e+08	6.58466e+08	7.84082e+08	1.06506e+09	1.17244e+09	8.58845e+08	3.37583e+08	5.49229e+08	5.92159e+08	3.85116e+08	5.10754e+08	5.35721e+08	7.2602e+08	3.70617e+08	2.12365e+08	5.99972e+08	1.0218e+09	1.11322e+09	4.19	3.82	11.19
FALSE	High	Master Protein	B7Z9B8	cDNA FLJ56912, highly similar to Fibulin-2 OS=Homo sapiens OX=9606 PE=2 SV=1	0	289.659	41	39	1340	15	1	1210	129.3	4.87	746.13	2568.8	32	34	25	5.91295e+07	1.34681e+08	1.73496e+08	6.70672e+07	1.63958e+08	2.47011e+08	6.91743e+07	1.36801e+08	1.00967e+08	9.82372e+07	6.3376e+07	1.3318e+08	2.77828e+07	1.39999e+08	8.73568e+07	3.55968e+07	7.77287e+07	1.35341e+08	3.26188e+07	8.8864e+07	1.09737e+08	5.66467e+07	6.33321e+07	1.07845e+08	1.79407e+08	2.35809e+08	4.59055e+08	3.77	5.56	10.66
FALSE	High	Master Protein	P01859	Immunoglobulin heavy constant gamma 2 OS=Homo sapiens OX=9606 GN=IGHG2 PE=1 SV=2	0	289.653	60	26	6555	1	1	326	35.9	7.59	6591.55	10770	24	19	0	160191	142881	254118	161414	272718	152619						84538.8			69689.4		174941	170922	129561						89231.8			118.61	38.98	24.96
FALSE	High	Master Protein	A0A024RAL1	Chondroitin sulfate proteoglycan 2 (Versican), isoform CRA_c OS=Homo sapiens OX=9606 GN=CSPG2 PE=4 SV=1	0	287.176	14	33	2363	2	1	2409	264.9	4.54	3105.84	3328.22	32	30	0	6.7213e+06	2.02855e+07	3.63393e+07	9.79994e+06	1.51964e+07	3.71949e+07	2.29056e+07	1.6542e+07	3.46599e+07	1.6318e+07	4.77282e+07	6.82086e+07	1.89668e+07	2.6926e+07	1.347e+07	1.53163e+07	1.42717e+07	2.65178e+07	7.72576e+06	2.17409e+07	1.98105e+07	1.09388e+07	2.55003e+07	5.54253e+07	2.30766e+07	2.36337e+07	2.82752e+07	8.51	15.1	8.57
FALSE	High	Master Protein	A5PL27	CP protein OS=Homo sapiens OX=9606 GN=CP PE=2 SV=1	0	286.584	48	41	1645	41	1	1065	122.1	5.72	1147.8	2602.34	30	36	0	1.7096e+08	1.57043e+08	1.33597e+08	1.31019e+08	1.38921e+08	1.04489e+08	1.02683e+08	8.66683e+07	8.64683e+07	5.73992e+07	2.95455e+07	2.6689e+07	7.28337e+07	2.88329e+07	4.81873e+07	1.24925e+08	7.99734e+07	3.20643e+07	7.87209e+07	3.69789e+07	3.61361e+07	1.33147e+08	5.39941e+07	7.65179e+07	1.2245e+08	8.65927e+07	6.82817e+07	14.51	6.15	4.65
FALSE	High	Master Protein	E7EX44	Caldesmon OS=Homo sapiens OX=9606 GN=CALD1 PE=1 SV=1	0	285.181	61	45	579	1	1	557	64.1	7.02	703.41	824.84	33	32	0							988597				852118	1.83533e+06	195775	1.04268e+06			184557	515465	263920				1.06968e+06				66371.4
FALSE	High	Master Protein	D6RF35	Vitamin D-binding protein OS=Homo sapiens OX=9606 GN=GC PE=1 SV=1	0	282.228	62	38	1667	2	1	476	53	5.52	1907.34	2768.88	32	33	37	9.51001e+07	2.31947e+08	8.56007e+07	2.00921e+08	1.3655e+08	1.0344e+08	2.56225e+08	1.93215e+08	2.77703e+08	1.6372e+08	3.85441e+07	2.82139e+07	1.54697e+08	6.85288e+07	9.40217e+07	1.55004e+08	1.15299e+08	3.64509e+07	1.7381e+08	1.65367e+08	1.38572e+08	1.34015e+08	1.8331e+08	1.84897e+08	1.06097e+08	6.1853e+07	6.31465e+07	7.3	6.33	9.61
FALSE	High	Master Protein	P07437	Tubulin beta chain OS=Homo sapiens OX=9606 GN=TUBB PE=1 SV=2	0	281.249	66	29	3040	4	1	444	49.6	4.89	3054.09	4768.14	28	25	0	2.1311e+07	2.01109e+07	3.71262e+07	2.24242e+07	2.7897e+07	4.51007e+07	2.11019e+07	4.57717e+07	4.87754e+07	3.84401e+07	3.09445e+07	7.91482e+07	1.35431e+07	5.28725e+07	5.18547e+07	1.38269e+07	4.89956e+07	9.2687e+07	1.34769e+07	4.14791e+07	3.07394e+07	1.4904e+07	3.17863e+07	4.59207e+07	2.46782e+07	4.07174e+07	4.2721e+07	8.95	11.58	19.23
FALSE	High	Master Protein	V9HWI6	Epididymis secretory protein Li 51 OS=Homo sapiens OX=9606 GN=HEL-S-51 PE=2 SV=1	0	275.563	65	37	1640	1	1	474	52.9	5.54	1904.42	2673.06	31	32	0	114225	544886		238915	105118	96334.1	338602		152774				646125	111597		129514	432628		213232	420812	295898	229410	499384	152654	87723.5			3.03	10.38
FALSE	High	Master Protein	P01871	Immunoglobulin heavy constant mu OS=Homo sapiens OX=9606 GN=IGHM PE=1 SV=4	0	275.331	54	33	2012	3	1	453	49.4	6.77	1316.96	3671.31	31	22	32	5.89575e+08	1.56245e+08	1.655e+08	7.0725e+08	2.57836e+08	3.25842e+08	6.58029e+07	5.42371e+07	4.45857e+07	1.09182e+08	5.68989e+07	1.04163e+08	9.87278e+07	3.36203e+07	1.57568e+08	3.60439e+08	1.70544e+08	2.93455e+08	2.20317e+08	5.72889e+07	1.09956e+08	8.98947e+08	1.19482e+08	9.16545e+07	6.87916e+08	5.00533e+08	4.28003e+08	4.54	3.19	4.86
FALSE	High	Master Protein	Q7Z7Q0	APOB protein OS=Homo sapiens OX=9606 GN=APOB PE=2 SV=1	0	273.696	52	45	1190	2	1	825	92.3	7.42	606.12	2165.73	35	39	0	4.14872e+06	709551	917031		152223		736349	69089.7		275605	490532	376252	177247	371867	371765	717011	1.27362e+06	1.43087e+06	265358	337884	386643	162373	215037		2.82239e+06	2.17297e+06	1.72124e+06	28.63	13.31	4.28
FALSE	High	Master Protein	P00488	Coagulation factor XIII A chain OS=Homo sapiens OX=9606 GN=F13A1 PE=1 SV=4	0	272.039	49	43	1006	19	1	732	83.2	6.09	455.93	1670.97	39	29	26	1.0601e+08	4.01923e+07	4.97601e+07	1.35361e+08	8.70569e+07	9.37623e+07	4.17296e+07	7.11041e+07	9.57378e+07	7.35396e+07	5.37412e+07	1.85743e+08	3.95192e+07	6.45531e+07	4.97506e+08	3.24599e+07	1.42261e+08	1.23246e+08	6.10414e+07	4.51013e+07	6.24106e+07	3.99e+07	7.69989e+07	1.02723e+08	8.75121e+07	7.35656e+07	5.08941e+07	4.07	6.72	6.15
FALSE	High	Master Protein	P68371	Tubulin beta-4B chain OS=Homo sapiens OX=9606 GN=TUBB4B PE=1 SV=1	0	271.966	69	30	2763	4	1	445	49.8	4.89	2664.75	4209.69	29	25	32	1.28556e+08	1.19238e+08	2.35842e+08	1.26755e+08	2.0616e+08	2.60394e+08	9.17187e+07	1.57248e+08	1.38392e+08	1.31041e+08	1.30729e+08	2.52343e+08	7.56416e+07	2.31362e+08	2.20949e+08	5.27971e+07	2.19309e+08	3.50187e+08	4.44925e+07	1.62125e+08	1.44549e+08	9.10167e+07	1.75432e+08	1.61465e+08	1.51796e+08	2.26823e+08	2.06151e+08	1.74	8.85	24.46
FALSE	High	Master Protein	Q7Z4B2	MSTP161 OS=Homo sapiens OX=9606 GN=MST161 PE=2 SV=1	0	270.502	77	26	3319	1	1	226	26	9.22	3078.11	4367.92	24	22	0						149647	1.88375e+06	1.72756e+06	2.19931e+06	1.18128e+07	2.22907e+06	338767	478053	174437		3.86643e+06	802711	882499	3.68666e+06		501856	786873		891302	108877	52562.2
FALSE	High	Master Protein	P16157	Ankyrin-1 OS=Homo sapiens OX=9606 GN=ANK1 PE=1 SV=3	0	265.189	33	47	194	46	1	1881	206.1	6.01	103.03	395.16	28	44	1	1.03521e+08	2.96332e+06	6.90435e+06	5.69952e+06	5.82404e+06	8.96217e+06	4.63353e+06	8.99636e+06	3.13072e+06	5.68731e+06	3.48498e+06	4.37569e+06	3.91034e+06	3.01716e+06	1.14764e+08	3.56889e+06	3.9381e+06	3.56972e+06	4.66712e+06	2.18771e+06	2.07315e+06	8.73853e+06	4.81021e+06	2.70902e+06	1.06754e+07	1.4643e+07	9.61596e+06	4.48	19.68	9.84
FALSE	High	Master Protein	D3DRR6	Inter-alpha (Globulin) inhibitor H2, isoform CRA_a OS=Homo sapiens OX=9606 GN=ITIH2 PE=4 SV=1	0	264.695	39	36	1967	36	1	947	106.5	6.95	1536.88	3006.34	27	32	0	4.68479e+08	1.58805e+08	1.77124e+08	3.44778e+08	1.91806e+08	1.99098e+08	2.07083e+08	1.12932e+08	6.11865e+07	1.54139e+08	1.84494e+08	1.37623e+08	4.8957e+08	2.03304e+08	1.91703e+08	1.68419e+08	2.17518e+08	2.56495e+08	5.15098e+08	8.77213e+07	1.03826e+08	2.85186e+08	8.56186e+07	1.15412e+08	2.5996e+08	1.9185e+08	1.46491e+08	8.1	9.05	7.8
FALSE	High	Master Protein	Q07954	Prolow-density lipoprotein receptor-related protein 1 OS=Homo sapiens OX=9606 GN=LRP1 PE=1 SV=2	0	262.844	17	62	548	62	1	4544	504.3	5.39	225.73	427.02	45	50	0	4.4686e+07	4.49838e+07	4.98517e+07	5.35673e+07	5.18766e+07	4.38353e+07	1.41674e+07	1.92638e+07	8.8725e+07	1.81155e+07	4.02248e+07	4.14114e+07	1.38925e+07	5.59568e+07	3.92544e+07	1.56677e+07	4.22061e+07	4.11673e+07	9.06726e+06	2.07728e+07	1.47348e+07	1.96018e+07	1.1433e+07	3.25759e+07	5.58048e+07	6.93433e+07	4.3213e+07	7.09	6.32	6.05
FALSE	High	Master Protein	P35527	Keratin, type I cytoskeletal 9 OS=Homo sapiens OX=9606 GN=KRT9 PE=1 SV=3	0	262.666	67	33	1041	32	1	623	62	5.24	1687.7	629.32	33	18	1	6.79702e+07	1.66972e+08	3.2726e+08	8.22447e+07	7.63841e+07	2.44105e+08	4.07185e+08	3.33694e+08	2.61923e+08	2.3275e+08	2.47735e+08	1.28766e+08	8.34395e+07	9.56044e+07	2.45895e+08	2.115e+08	1.13473e+08	4.41283e+08	2.01123e+08	1.63521e+08	1.17871e+08	1.51223e+08	2.1415e+08	9.84344e+07	1.08665e+08	3.00368e+08	5.88515e+08	17.6	7.25	11.07
FALSE	High	Master Protein	B4E337	cDNA FLJ58087, highly similar to Alpha-actinin-4 OS=Homo sapiens OX=9606 PE=2 SV=1	0	262.638	59	34	1161	1	1	562	64.1	6.3	710.98	2467.3	29	31	0			15521.4			36786		40693.9					18006.8		29412.8							193051	276838	167583
FALSE	High	Master Protein	P26038	Moesin OS=Homo sapiens OX=9606 GN=MSN PE=1 SV=3	0	260.721	66	48	1490	38	1	577	67.8	6.4	922.19	1918.63	33	39	12	9.38872e+07	7.59325e+07	1.10454e+08	8.43513e+07	9.9415e+07	1.29674e+08	4.72096e+07	9.39854e+07	6.4509e+07	1.07355e+08	1.36822e+08	1.8785e+08	6.97003e+07	1.83193e+08	1.82056e+08	5.99904e+07	2.99362e+08	1.81363e+08	4.39655e+07	1.26555e+08	4.16788e+07	4.91071e+07	1.0771e+08	1.29092e+08	1.19992e+08	1.32439e+08	1.10085e+08	5.24	3.16	2.92
FALSE	High	Master Protein	Q9BVA1	Tubulin beta-2B chain OS=Homo sapiens OX=9606 GN=TUBB2B PE=1 SV=1	0	257.904	69	30	2562	2	1	445	49.9	4.89	2344.93	4145.98	29	25	0	267285	613420	2.23797e+06	1.09776e+06	1.77903e+06	2.50034e+06	1.43251e+06	4.35699e+06	3.46999e+06	357819	716518	1.79188e+06	511675	1.62968e+06	479391	86195.8	5.58618e+06	3.83157e+06	853217	1.9897e+06	846710	160229	1.74989e+06	1.91878e+06	491666	1.58325e+06	825792	26.79	13.07	17.32
FALSE	High	Master Protein	B7Z539	cDNA FLJ56954, highly similar to Inter-alpha-trypsin inhibitor heavy chain H1 OS=Homo sapiens OX=9606 PE=2 SV=1	0	257.822	44	32	1891	18	1	645	72.1	7.68	2054.15	3485.24	28	26	16	2.74141e+08	2.9373e+08	3.65504e+08	2.02386e+08	2.92307e+08	4.97885e+08	1.63666e+08	3.65922e+08	1.87917e+08	1.13988e+08	3.16639e+08	4.05933e+08	2.6526e+08	6.89011e+08	2.59017e+08	1.32886e+08	3.77704e+08	5.5304e+08	2.07629e+08	3.2041e+08	3.83455e+08	1.37112e+08	1.69825e+08	2.03957e+08	1.89513e+08	2.84255e+08	3.76808e+08	5.9	1.96	10.44
FALSE	High	Master Protein	Q13885	Tubulin beta-2A chain OS=Homo sapiens OX=9606 GN=TUBB2A PE=1 SV=1	0	256.373	69	30	2549	2	1	445	49.9	4.89	2348.5	4124.35	29	25	10	8.99822e+06	1.28945e+07	3.56266e+07	9.26252e+06	2.65827e+07	3.06555e+07	1.74364e+07	6.82361e+07	9.57242e+07	5.70118e+07	2.99602e+07	5.76231e+07	1.09108e+07	5.02545e+07	4.06118e+07	1.34406e+07	5.58741e+07	9.12148e+07	9.68895e+06	2.89019e+07	3.30153e+07	1.79033e+07	3.10397e+07	6.07337e+07	1.54671e+07	2.53562e+07	2.83322e+07	9.57	8.9	20.85
FALSE	High	Master Protein	B4DPQ0	Complement C1r subcomponent OS=Homo sapiens OX=9606 GN=C1R PE=1 SV=1	0	256.245	61	40	1300	37	1	719	81.8	6.37	1096.54	1730.54	38	28	3	8.92579e+07	5.86096e+07	5.58206e+07	1.0644e+08	4.44516e+07	6.42439e+07	1.2721e+08	1.17391e+08	8.15521e+07	1.39295e+08	3.99244e+07	5.94724e+07	9.59303e+07	5.85179e+07	5.50485e+07	1.19526e+08	5.67201e+07	8.46674e+07	2.87885e+08	5.12677e+07	6.82488e+07	6.54141e+07	4.82387e+07	3.87955e+07	6.92474e+07	7.05062e+07	5.71155e+07	1.57	5.52	5.47
FALSE	High	Master Protein	Q8IXW6	Dihydropyrimidinase-like 3 OS=Homo sapiens OX=9606 GN=DPYSL3 PE=1 SV=1	0	255.215	70	31	1534	2	1	570	61.9	6.49	1455.67	2274.27	28	27	0	1.78061e+06	688460	827600	395960	719213	1.34903e+06	202076	3.44335e+06	1.26965e+06	2.84864e+06	1.36438e+06	1.66182e+06	430622	631125	831683	246559	4.69789e+06	2.91684e+06	836085	773710	492837	1.50753e+06	1.0638e+06	1.63567e+06	229638	561220	667839	54.04	37.72	53.12
FALSE	High	Master Protein	Q14204	Cytoplasmic dynein 1 heavy chain 1 OS=Homo sapiens OX=9606 GN=DYNC1H1 PE=1 SV=5	0	252.771	17	65	462	65	1	4646	532.1	6.4	33.12	535.69	19	60	0	2.13557e+07	1.50212e+07	3.84263e+07	1.99281e+07	2.6127e+07	3.64518e+07	3.1249e+06	2.25041e+07	1.10404e+07	5.93959e+06	4.65129e+06	7.79205e+06	2.1176e+06	1.16934e+07	1.19098e+07	1.51366e+06	5.86185e+06	1.1225e+07	2.04677e+06	5.45767e+06	5.16993e+06	5.13761e+06	5.4268e+06	1.09961e+07	3.05024e+07	3.61672e+07	3.06168e+07	4.69	1.27	6.46
FALSE	High	Master Protein	A0A2S0BDD1	Antithrombin III isoform OS=Homo sapiens OX=9606 GN=ATIII-R2 PE=2 SV=1	0	252.722	51	30	1670	30	1	505	57.3	7.85	1366.14	2410.56	25	27	0	3.39498e+08	1.29626e+08	1.0155e+08	2.87564e+08	1.38806e+08	9.83646e+07	9.2943e+07	9.96887e+07	9.47726e+07	5.71892e+07	5.54291e+07	3.58555e+07	3.63575e+08	4.6766e+07	3.48602e+07	1.08241e+08	5.56322e+07	5.72431e+07	2.19648e+08	8.05678e+07	9.91776e+07	4.25183e+08	8.23533e+07	9.56183e+07	1.55766e+08	1.11841e+08	3.76885e+07	2.53	1.7	1.3
FALSE	High	Master Protein	P02790	Hemopexin OS=Homo sapiens OX=9606 GN=HPX PE=1 SV=2	0	249.12	69	33	2471	33	1	462	51.6	7.02	2781.26	3372.09	31	27	0	1.65629e+08	3.21358e+08	2.03836e+08	3.10633e+08	3.08167e+08	1.96779e+08	5.09142e+08	3.18119e+08	4.41997e+08	2.32454e+08	5.60933e+07	7.17654e+07	2.97581e+08	1.33856e+08	1.73717e+08	3.20081e+08	2.81999e+08	1.27169e+08	4.36011e+08	4.02122e+08	3.04571e+08	2.19376e+08	3.48886e+08	3.92233e+08	1.53971e+08	1.21828e+08	4.82141e+07	5.92	6.37	2.5
FALSE	High	Master Protein	V9HWP2	Epididymis luminal protein 35 OS=Homo sapiens OX=9606 GN=HEL-S-125m PE=2 SV=1	0	248.947	50	40	1230	39	1	803	92.4	4.84	948.18	1634.4	31	30	1	8.30828e+07	5.53214e+07	1.00489e+08	4.70365e+07	8.75381e+07	1.01201e+08	1.69732e+07	5.35508e+07	6.46741e+07	1.60741e+08	7.57239e+07	1.29692e+08	1.91078e+07	1.10441e+08	1.04133e+08	1.85548e+07	1.06303e+08	1.38525e+08	7.12065e+06	4.92939e+07	5.6021e+07	1.94822e+07	5.51911e+07	6.3443e+07	7.71294e+07	1.17851e+08	1.17304e+08	10.86	6.82	3.85
FALSE	High	Master Protein	A0A0G2JIW1	Heat shock 70 kDa protein 1B OS=Homo sapiens OX=9606 GN=HSPA1B PE=1 SV=1	0	248.609	62	41	1042	36	1	642	70.1	5.66	966.81	1448.69	37	26	4	5.31713e+07	4.57135e+07	1.09606e+08	6.96754e+07	9.08942e+07	1.15068e+08	5.37319e+07	6.77462e+07	7.03434e+07	7.447e+07	1.21879e+08	2.68309e+08	3.62647e+07	1.15786e+08	1.54029e+08	5.4543e+07	1.42947e+08	2.67075e+08	2.5655e+07	8.25164e+07	3.45605e+07	4.37217e+07	1.17098e+08	1.2067e+08	8.63767e+07	8.95686e+07	1.00496e+08	5.06	7.87	4.7
FALSE	High	Master Protein	H0YNC7	Tropomyosin alpha-1 chain (Fragment) OS=Homo sapiens OX=9606 GN=TPM1 PE=1 SV=1	0	247.25	83	38	1165	0	1	223	25.6	4.64	1803.7	1332.81	31	23	0
FALSE	High	Master Protein	Q6N030	Uncharacterized protein OS=Homo sapiens OX=9606 GN=DKFZp686I15212 PE=1 SV=1	0	245.63	41	26	4714	8	1	518	57	8.05	4322.46	7470.64	24	21	0	1.17958e+08	1.11809e+08	1.6039e+08	9.18392e+07	1.02839e+08	1.00861e+08	2.23243e+07	5.08257e+07	1.90123e+07	6.36977e+07	4.26451e+07	7.71761e+07	3.6756e+07	2.99228e+07	4.27848e+07	3.54334e+07	2.47056e+07	6.17225e+07	3.31011e+07	5.84367e+07	7.14567e+07	1.3951e+08	2.23049e+08	2.024e+08	1.76795e+08	1.74382e+08	9.50815e+07	7.84	5.87	15.29
FALSE	High	Master Protein	P10643	Complement component C7 OS=Homo sapiens OX=9606 GN=C7 PE=1 SV=2	0	245.057	56	40	1268	5	1	843	93.5	6.48	824.41	1794.31	32	36	37	7.8424e+07	5.59829e+07	8.03339e+07	1.03018e+08	4.46194e+07	7.17098e+07	3.20928e+07	3.35254e+07	2.74699e+07	6.68013e+07	5.73276e+07	3.18889e+07	6.15517e+07	2.54655e+07	5.6613e+07	6.76442e+07	5.34252e+07	4.84817e+07	4.87931e+07	3.29476e+07	4.83711e+07	9.52015e+07	4.65326e+07	7.58071e+07	4.80079e+07	6.20964e+07	3.93648e+07	5.34	3.62	9.71
FALSE	High	Master Protein	H0YK48	Tropomyosin alpha-1 chain OS=Homo sapiens OX=9606 GN=TPM1 PE=1 SV=1	0	244.586	76	38	1154	4	1	248	28.6	4.77	1827.28	1338.04	33	22	0	741528	617888	853465	993385	1.04731e+06	1.17539e+06	4.12017e+06	2.91292e+06	7.33223e+06	8.91899e+06	3.90159e+06	6.6734e+06	1.84798e+06	2.57533e+06	1.35286e+06	2.2103e+06	2.83815e+06	4.47372e+06	1.64608e+06	1.5824e+06	926613	1.35572e+06	1.98574e+06	2.35179e+06	993054	1.12382e+06	943019	7.1	20.27	4.34
FALSE	High	Master Protein	Q16555	Dihydropyrimidinase-related protein 2 OS=Homo sapiens OX=9606 GN=DPYSL2 PE=1 SV=1	0	243.059	62	31	1241	10	1	572	62.3	6.38	1393.12	1763.89	29	25	19	4.42755e+07	5.14747e+07	1.35361e+08	7.756e+07	1.01509e+08	1.80326e+08	3.60262e+07	1.32719e+08	1.17004e+08	6.33197e+07	1.22519e+08	2.09836e+08	2.84078e+07	1.99588e+08	8.61102e+07	4.28741e+07	2.28731e+08	3.22079e+08	3.35183e+07	1.04334e+08	6.10798e+07	4.10856e+07	1.11829e+08	1.19705e+08	7.49084e+07	1.13797e+08	1.09225e+08	7.76	12.27	1.82
FALSE	High	Master Protein	Q4ZGM8	Hemoglobin alpha-2 globin mutant (Fragment) OS=Homo sapiens OX=9606 PE=3 SV=1	0	241.12	88	13	1194	2	1	100	10.8	9.04	1409.5	1885.75	13	8	0	35518.6	132482		70686.5	119094	53493.5	105122	71147.1		4.88225e+06		433192	1.13425e+06	930817	442627	3.75855e+06	1.82292e+06	207897		292459		8.87591e+06	81143.5					77.09
FALSE	High	Master Protein	A0A024R930	Proteoglycan 4, isoform CRA_a OS=Homo sapiens OX=9606 GN=PRG4 PE=4 SV=1	0	240.657	20	28	1715	25	1	1404	151	9.5	2069.13	2111.23	27	25	3	4.80189e+07	8.44582e+07	9.99351e+07	4.49496e+07	6.20103e+07	9.02892e+07	1.8578e+08	2.82898e+08	1.24953e+08	7.68123e+07	1.80712e+08	1.52853e+08	9.98288e+07	7.59932e+08	7.25349e+08	4.35648e+07	6.95243e+07	2.1885e+08	5.13352e+07	8.28828e+07	4.69635e+07	9.08388e+07	2.09652e+07	3.17272e+07	3.68496e+07	1.15665e+08	8.67154e+07	11.7	24.12	3.89
FALSE	High	Master Protein	P07996	Thrombospondin-1 OS=Homo sapiens OX=9606 GN=THBS1 PE=1 SV=2	0	238.814	35	41	1002	1	1	1170	129.3	4.94	751.28	1301.04	38	29	0	650855	356230	262358	1.33802e+06	453956	530016		495895	898325	76802.8	1.07814e+06	121345	105685	227062	4.09263e+06	211755			234974			954975	206836	308890	2.04325e+06	1.07469e+06	416558	21.48	30.92	53.57
FALSE	High	Master Protein	A0A024R9Q1	Thrombospondin 1, isoform CRA_a OS=Homo sapiens OX=9606 GN=THBS1 PE=4 SV=1	0	238.598	35	41	990	1	1	1170	129.3	4.94	751.44	1271.96	38	29	42	7.84735e+07	7.54714e+07	4.63473e+07	5.85104e+07	4.68772e+07	3.29698e+07	2.3683e+07	5.97074e+07	1.02111e+08	9.58039e+07	1.1493e+08	5.74389e+07	4.78831e+07	4.8138e+07	5.8057e+08	4.69172e+07	6.52767e+07	6.97229e+07	4.32813e+07	2.06255e+07	4.31755e+07	4.60106e+07	3.57962e+07	6.70807e+07	8.74271e+07	5.67919e+07	4.32217e+07	22.09	3.72	7.97
FALSE	High	Master Protein	Q15582	Transforming growth factor-beta-induced protein ig-h3 OS=Homo sapiens OX=9606 GN=TGFBI PE=1 SV=1	0	237.948	45	33	2063	33	1	683	74.6	7.71	1795.46	2726.19	29	30	0	1.48593e+08	1.18105e+08	2.67369e+08	8.049e+07	9.89368e+07	2.94839e+08	6.10535e+07	1.53987e+08	6.33528e+07	1.8789e+08	2.89392e+08	4.55302e+08	1.41247e+08	4.62913e+08	4.92042e+08	1.37201e+08	2.96471e+08	1.91286e+08	7.28036e+07	1.98648e+08	2.54924e+08	3.87583e+08	2.25002e+08	3.00601e+08	1.70024e+08	3.72379e+08	3.12591e+08	5.45	4.47	8.71
FALSE	High	Master Protein	A0A024RC65	HCG1991735, isoform CRA_a OS=Homo sapiens OX=9606 GN=hCG_1991735 PE=4 SV=1	0	236.817	38	47	716	45	1	1657	189.1	6.48	238.6	1225.67	29	39	2	3.84844e+07	2.1612e+07	4.38985e+07	2.99768e+07	3.41354e+07	4.51798e+07	4.54877e+06	1.68427e+07	1.26865e+07	1.25246e+07	1.55844e+07	1.51632e+07	4.5145e+06	2.65152e+07	2.61525e+07	3.85039e+06	2.3822e+07	2.57395e+07	3.30943e+06	1.18669e+07	2.07033e+07	1.07255e+07	1.05591e+07	2.97449e+07	5.3237e+07	4.26117e+07	3.34084e+07	3.3	5.54	3.34
FALSE	High	Master Protein	B2R6W1	cDNA, FLJ93143, highly similar to Homo sapiens complement component 7 (C7), mRNA OS=Homo sapiens OX=9606 PE=2 SV=1	0	236.126	55	38	1252	3	1	843	93.5	6.48	845.65	1799.09	32	34	0		76434.7		2.23825e+06	973722	1.96382e+06	328789	854832	582423	175999			1.4349e+06	719930	2.83947e+06	1.66086e+06	1.51357e+06	1.91189e+06	548954	527070	695512	2.09625e+06	1.67907e+06	3.2138e+06	1.25481e+06	793824	1.23907e+06		94.65
FALSE	High	Master Protein	P06733	Alpha-enolase OS=Homo sapiens OX=9606 GN=ENO1 PE=1 SV=2	0	234.568	62	36	1101	25	1	434	47.1	7.39	1252.74	1348.06	26	27	13	1.01921e+08	7.68382e+07	1.30767e+08	1.12195e+08	1.2253e+08	2.01224e+08	6.53069e+07	1.48132e+08	9.03437e+07	1.31705e+08	6.36247e+07	7.30704e+07	6.14119e+07	1.46605e+08	1.36309e+08	7.13126e+07	2.19559e+08	2.23898e+08	7.55544e+07	1.18285e+08	1.07259e+08	1.13114e+08	1.42176e+08	1.97269e+08	1.31387e+08	9.64892e+07	8.22604e+07	6.48	7.51	3.15
FALSE	High	Master Protein	C8C504	Beta-globin OS=Homo sapiens OX=9606 GN=HBB PE=3 SV=1	0	233.757	91	19	1326	9	1	147	16	8.06	1400.93	2022.33	17	17	10	4.40401e+09	2.1655e+08	1.46125e+08	4.2942e+08	1.38823e+09	3.23707e+08	3.62737e+08	1.83629e+08	3.94923e+08	9.92449e+09	6.51443e+08	8.24425e+08	1.5114e+09	1.49597e+09	8.00408e+08	1.06975e+10	1.31818e+09	1.88484e+08	3.98458e+07	2.46281e+08	6.94728e+07	5.84209e+09	1.80993e+08	3.28725e+08	1.39328e+09	2.58798e+08	1.20055e+08	10.83	13.24	6.7
FALSE	High	Master Protein	A0A0S2Z4I4	Tropomyosin 3 isoform 3 (Fragment) OS=Homo sapiens OX=9606 GN=TPM3 PE=2 SV=1	0	229.534	68	31	1127	7	1	248	28.9	4.75	1919.17	1454.07	27	18	0	1.00695e+07	5.73027e+06	9.47016e+06	1.06392e+07	8.95458e+06	1.04904e+07	3.98768e+07	2.76545e+07	4.79288e+07	6.66527e+07	2.50832e+07	5.05386e+07	1.91922e+07	2.43373e+07	3.47457e+07	1.56723e+07	7.04356e+07	5.92875e+07	1.79393e+07	1.56093e+07	5.9038e+06	8.61405e+06	1.031e+07	1.82618e+07	1.0153e+07	1.61608e+07	1.43142e+07	2.42	14.56	19.44
FALSE	High	Master Protein	V9HW22	Epididymis luminal protein 33 OS=Homo sapiens OX=9606 GN=HEL-S-72p PE=2 SV=1	0	229.252	55	37	1099	23	1	646	70.9	5.52	1046.7	1750.23	30	31	8	9.05415e+07	5.04434e+07	9.24649e+07	6.59025e+07	8.96672e+07	1.24166e+08	2.45431e+07	8.90914e+07	5.44551e+07	8.26313e+07	9.52711e+07	1.27083e+08	4.26121e+07	1.41656e+08	1.29248e+08	4.20873e+07	1.59105e+08	1.33526e+08	3.18747e+07	6.35939e+07	5.32445e+07	5.24895e+07	8.04893e+07	7.16921e+07	9.41711e+07	9.23797e+07	8.68747e+07	14.36	7.08	2.13
FALSE	High	Master Protein	P02452	Collagen alpha-1(I) chain OS=Homo sapiens OX=9606 GN=COL1A1 PE=1 SV=5	0	229.14	28	33	1446	8	1	1464	138.9	5.8	648.43	2506.88	19	31	25	4.56289e+08	7.94952e+08	1.79603e+09	5.26718e+08	4.76604e+08	1.06794e+09	2.72712e+08	2.45769e+08	3.12715e+08	2.28896e+08	1.95621e+08	7.47597e+08	2.28234e+08	2.66907e+08	3.81751e+08	1.61218e+08	1.93169e+08	3.47279e+08	1.84236e+08	2.51159e+08	3.48559e+08	1.50316e+08	2.60717e+08	2.25235e+08	6.8908e+08	1.85892e+09	3.78626e+09	9.19	11.42	14.96
FALSE	High	Master Protein	P51884	Lumican OS=Homo sapiens OX=9606 GN=LUM PE=1 SV=2	0	227.5	45	26	4778	26	1	338	38.4	6.61	4895.95	5957.38	26	21	0	1.08769e+09	2.92117e+09	2.12559e+09	2.02788e+09	2.69286e+09	2.90771e+09	2.50446e+09	1.72671e+09	2.19504e+09	1.75694e+09	5.92373e+09	4.88251e+09	2.87764e+09	2.95138e+09	1.3352e+09	1.87949e+09	1.63403e+09	2.0343e+09	1.62469e+09	2.10652e+09	2.3256e+09	2.37202e+09	4.96883e+09	3.81328e+09	2.3118e+09	2.53782e+09	4.77085e+09	5.57	12.07	4.54
FALSE	High	Master Protein	Q8IUX7	Adipocyte enhancer-binding protein 1 OS=Homo sapiens OX=9606 GN=AEBP1 PE=1 SV=1	0	226.944	31	36	1098	35	1	1158	130.8	5.11	988.92	1609.48	28	29	1	6.30098e+07	1.09409e+08	1.1507e+08	5.22036e+07	3.71903e+07	4.94124e+07	1.10145e+08	1.18574e+08	1.22162e+08	8.47648e+07	1.43308e+08	2.79402e+08	5.62927e+07	7.73732e+07	6.43542e+07	1.05407e+08	6.93121e+07	1.4968e+08	1.04065e+08	4.59716e+07	7.70127e+07	9.95932e+07	9.75577e+07	1.35574e+08	9.53036e+07	1.00457e+08	9.45734e+07	4.85	2.4	2.36
FALSE	High	Master Protein	Q86TT1	Full-length cDNA clone CS0DD006YL02 of Neuroblastoma of Homo sapiens (human) OS=Homo sapiens OX=9606 PE=2 SV=1	0	225.986	61	32	2015	3	1	375	41.2	6.79	1200.47	3376.08	30	20	0	2.25894e+07	4.23389e+06	2.95921e+06	2.91601e+07	8.63554e+06	7.52579e+06	2.01337e+06	808174	237087	2.53419e+06	1.84221e+06	2.32304e+06	4.30895e+06	798372	4.71358e+06	1.49429e+07	6.14413e+06	5.4977e+06	9.97322e+06	1.7317e+06	2.77618e+06	4.25189e+07	2.52356e+06	3.20017e+06	1.92086e+07	1.73497e+07	9.77538e+06	9.72	14.96	18.72
FALSE	High	Master Protein	P04083	Annexin A1 OS=Homo sapiens OX=9606 GN=ANXA1 PE=1 SV=2	0	225.615	75	32	1608	32	1	346	38.7	7.02	1927.56	2532.69	29	25	0	1.18671e+08	1.19287e+08	2.56558e+08	1.29964e+08	1.70602e+08	2.81482e+08	5.41001e+07	1.30858e+08	1.19091e+08	1.00052e+08	2.62391e+08	2.80323e+08	6.50922e+07	3.5249e+08	1.7221e+08	7.16859e+07	2.56473e+08	3.02427e+08	4.01205e+07	1.60569e+08	1.38216e+08	8.64221e+07	1.59899e+08	1.53291e+08	1.81842e+08	2.93391e+08	2.83237e+08	6.7	0.61	9.1
FALSE	High	Master Protein	A0A087X1T7	Aggrecan core protein OS=Homo sapiens OX=9606 GN=ACAN PE=1 SV=1	0	225.128	15	34	259	34	1	2473	255.4	4.13	477.53	20.65	34	5	0	3.48027e+06	2.09411e+06	4.30884e+06	7.98572e+06	2.1778e+06	2.02201e+07	3.12906e+07	1.48701e+07	2.28274e+07	3.21411e+07	1.04669e+09	1.96313e+07	6.6894e+07	1.31968e+07	1.69233e+07	1.29835e+08	2.70761e+07	2.03201e+07	2.13761e+07	2.00612e+06	1.11384e+07	8.07681e+06	1.16292e+07	1.70977e+07	4.08452e+06	3.09113e+06	3.47201e+06	75.94	23.66	65.6
FALSE	High	Master Protein	Q14112	Nidogen-2 OS=Homo sapiens OX=9606 GN=NID2 PE=1 SV=3	0	224.883	30	39	588	21	1	1375	151.2	5.29	475.12	775.76	32	24	18	3.78593e+07	3.05794e+07	3.01272e+07	1.44261e+07	2.35485e+07	2.55412e+07	3.21341e+07	3.93596e+07	5.56391e+07	4.13819e+07	3.93674e+07	7.26308e+07	3.96122e+07	4.61658e+07	5.71521e+07	2.40777e+07	2.76382e+07	1.0341e+08	1.39407e+07	1.73934e+07	2.27565e+07	3.14427e+07	3.15002e+07	3.21378e+07	5.84467e+07	4.49242e+07	5.49174e+07	8.05	12.01	7.24
FALSE	High	Master Protein	J3KN67	Tropomyosin alpha-3 chain OS=Homo sapiens OX=9606 GN=TPM3 PE=1 SV=1	0	223.87	69	33	1052	5	1	285	33.2	4.77	1700.01	1332.16	28	21	6	1.96925e+07	1.05876e+07	1.07907e+07	1.8736e+07	1.56719e+07	1.715e+07	5.71545e+07	3.21128e+07	4.1142e+07	7.05347e+07	2.33099e+07	5.52452e+07	3.76653e+07	3.77401e+07	4.69934e+07	2.02802e+07	5.41968e+07	5.89969e+07	3.11433e+07	2.21523e+07	1.3072e+07	1.08394e+07	2.13864e+07	1.58628e+07	2.26084e+07	1.78293e+07	1.04159e+07	8.16	10.31	12.67
FALSE	High	Master Protein	A0A024R035	Complement component 9, isoform CRA_a OS=Homo sapiens OX=9606 GN=C9 PE=4 SV=1	0	223.439	39	31	1395	31	1	559	63.2	5.52	1479.47	2135.53	29	26	0	4.34627e+08	1.99594e+08	3.30767e+08	6.29542e+08	1.84676e+08	3.40607e+08	2.71409e+08	1.14693e+08	8.16231e+07	1.17542e+08	8.00598e+08	1.48024e+08	6.45713e+08	3.16209e+08	3.059e+08	2.65257e+08	2.89624e+08	7.1876e+07	5.55379e+08	1.59288e+08	1.19805e+08	3.72016e+08	1.97356e+08	1.05286e+08	2.06442e+08	2.36327e+08	1.86285e+08	6.04	5.61	12.93
FALSE	High	Master Protein	P0DOX7	Immunoglobulin kappa light chain OS=Homo sapiens OX=9606 PE=1 SV=1	0	218.406	75	20	3032	3	1	214	23.4	7.17	3537.46	5297.75	17	13	18	1.10248e+09	8.03844e+08	1.01489e+09	7.79584e+08	8.68058e+08	6.81839e+08	1.0641e+09	1.55554e+09	1.13767e+09	1.22484e+09	3.07958e+08	4.35927e+08	7.09768e+08	4.10628e+08	4.74881e+08	8.1318e+08	3.98959e+08	5.71691e+08	8.96693e+08	8.44268e+08	1.02896e+09	1.33234e+09	8.27631e+08	7.96674e+08	5.81409e+08	8.00884e+08	3.29865e+08	14.1	22.29	6.86
FALSE	High	Master Protein	A0A0S2Z4F1	EGF containing fibulin-like extracellular matrix protein 1 isoform 1 (Fragment) OS=Homo sapiens OX=9606 GN=EFEMP1 PE=2 SV=1	0	213.832	58	30	1215	3	1	493	54.6	5.07	1053.54	1941.49	27	22	30	1.48641e+08	1.05365e+08	6.93467e+07	1.25461e+08	1.15052e+08	1.20254e+08	3.98919e+07	9.67619e+07	8.44813e+07	7.16514e+07	4.5674e+07	1.17592e+08	4.11138e+07	8.06968e+07	1.43868e+08	5.5053e+07	8.06292e+07	1.05456e+08	5.45907e+07	6.5593e+07	1.31914e+08	1.97598e+08	1.12227e+08	2.90103e+08	1.68827e+08	1.40287e+08	1.1571e+08	6.89	11.32	6.91
FALSE	High	Master Protein	B7Z1F8	cDNA FLJ53025, highly similar to Complement C4-B OS=Homo sapiens OX=9606 PE=2 SV=1	0	211.761	73	21	1207	2	1	270	30.4	7.99	1155.72	1896.8	20	15	0	64079.6	128345	195415	107395	236865	227454				1.02126e+07			1.91062e+07	101122	593636						447105	3.99624e+06		138147	317797	189034		8.25	61.25	54.74
FALSE	High	Master Protein	V9HWF4	Phosphoglycerate kinase OS=Homo sapiens OX=9606 GN=HEL-S-68p PE=2 SV=1	0	211.608	80	35	1155	35	1	417	44.6	8.1	1062.76	1618.91	27	26	0	7.73479e+07	4.21895e+07	7.44988e+07	7.26925e+07	6.71412e+07	9.88195e+07	2.13266e+07	7.50493e+07	5.39448e+07	9.52664e+07	6.95204e+07	1.33441e+08	3.40653e+07	9.27691e+07	9.2402e+07	3.6496e+07	9.26295e+07	1.1827e+08	3.6024e+07	6.18988e+07	5.16946e+07	7.04161e+07	8.68486e+07	1.16995e+08	8.2375e+07	6.49888e+07	4.36979e+07	2.9	2.07	4.39
FALSE	High	Master Protein	V9HW34	Epididymis luminal protein 213 OS=Homo sapiens OX=9606 GN=HEL-213 PE=2 SV=1	0	211.557	60	19	5733	1	1	235	25.6	6.55	7258.49	10537	18	13	0	2.84918e+06	2.45355e+06	3.61895e+06	1.96917e+06	1.70347e+06	1.37347e+06	2.07748e+06	3.11316e+06	3.66028e+06	4.08446e+06	1.86347e+06	5.03523e+06	8.59238e+06	1.80764e+06	3.10386e+06	4.40302e+06	4.4065e+06	7.60671e+06	2.74517e+06	3.17634e+06	2.73808e+06	7.67439e+06	9.13817e+06	3.79423e+06	5.9624e+06	1.66221e+07	2.19021e+06	37.4	20.24	18.05
FALSE	High	Master Protein	D3DNU8	Kininogen 1, isoform CRA_a OS=Homo sapiens OX=9606 GN=KNG1 PE=4 SV=1	0	211.47	63	32	1367	2	1	427	47.8	6.65	1392.94	1805.55	25	30	31	2.52152e+08	1.37339e+08	8.58312e+07	1.94013e+08	1.04932e+08	6.34942e+07	3.3443e+08	1.66681e+08	1.98231e+08	1.03192e+08	3.94363e+07	3.045e+07	2.52485e+08	4.8753e+07	1.09626e+08	1.79695e+08	1.30134e+08	8.75502e+07	2.61404e+08	8.18352e+07	8.50445e+07	1.86777e+08	1.24652e+08	1.09366e+08	1.29051e+08	9.04587e+07	2.78522e+07	4.76	12.34	9.43
FALSE	High	Master Protein	Q6PJF2	IGK@ protein OS=Homo sapiens OX=9606 GN=IGK@ PE=1 SV=1	0	209.462	63	19	5683	1	1	235	25.5	6.55	7210.37	10465.4	18	12	0										1.28491e+06	100570	60958.6		208318			195371			88583.7
FALSE	High	Master Protein	Q6PIL8	IGK@ protein OS=Homo sapiens OX=9606 GN=IGK@ PE=1 SV=1	0	209.155	58	19	5701	1	1	236	25.8	6.55	7212.23	10492.9	18	13	2	2.38314e+07	1.44844e+07	1.51018e+07	1.28124e+07	1.0761e+07	9.44699e+06	7.95555e+06	3.33656e+06	2.27685e+06	3.64947e+06	4.29978e+06	2.88466e+06	2.63082e+07	4.99544e+06	2.22225e+06	1.66533e+07	1.05722e+07	3.06844e+06	8.74611e+06	6.26042e+06	6.0819e+06	2.46372e+07	1.02444e+07	4.82193e+06	1.20795e+07	1.70225e+07	5.79761e+06	6.47	0.61	17.09
FALSE	High	Master Protein	B4E1C2	Kininogen 1, isoform CRA_b OS=Homo sapiens OX=9606 GN=KNG1 PE=2 SV=1	0	209.068	41	31	1315	1	1	644	71.9	6.81	1355.79	1720.63	25	29	0	1.28433e+06	28025.3	1.32944e+06	158463	27979.8	186722	7.66051e+06					32448	4.51844e+06	868753		2.38643e+06	996767		5.29685e+06	1.90735e+06	513071		1.69492e+06		1.20268e+06		567837	40.14		37.44
FALSE	High	Master Protein	A0A1S5UZ16	Target of Nesh-SH3 OS=Homo sapiens OX=9606 GN=ABI3BP PE=2 SV=1	0	206.38	30	30	988	1	1	1100	121.1	9.52	1491.8	1112.18	29	22	0		194962	1.48609e+06			601579	3.79955e+06	5.11584e+06	4.02313e+06		9.42989e+06	3.63246e+06	422144	3.54623e+06	223647	809221	1.13683e+06	4.35938e+06		2.15679e+06	2.58883e+06	670341	2.37803e+06	769577	455657	444681	649015		36.12	59.15
FALSE	High	Master Protein	Q6P528	Asporin OS=Homo sapiens OX=9606 GN=ASPN PE=2 SV=1	0	205.654	48	31	1519	31	1	384	43.9	6.48	1574.44	2079	28	21	0	5.00736e+07	2.17474e+08	2.29003e+08	1.22857e+08	1.6756e+08	2.47485e+08	1.62064e+08	3.23378e+08	3.89768e+08	2.43827e+08	6.1684e+08	4.82479e+08	1.16919e+08	3.28859e+08	2.09851e+08	1.08785e+08	2.28581e+08	2.99327e+08	1.184e+08	3.14166e+08	3.26254e+08	1.26528e+08	2.59576e+08	2.9208e+08	1.30522e+08	1.45762e+08	3.46249e+08	12.9	4.95	15.23
FALSE	High	Master Protein	Q6P5S8	IGK@ protein OS=Homo sapiens OX=9606 GN=IGK@ PE=1 SV=1	0	205.414	58	19	5592	2	1	236	25.8	6.33	7055.39	10283.3	18	12	3	3.85904e+08	2.70073e+08	3.18393e+08	2.35859e+08	2.3544e+08	1.94748e+08	2.19481e+08	1.98236e+08	1.89473e+08	1.89806e+08	1.02392e+08	8.6449e+07	1.80104e+08	7.4209e+07	8.251e+07	2.66976e+08	1.41717e+08	1.73899e+08	1.77495e+08	1.56094e+08	2.40668e+08	4.31409e+08	2.18754e+08	2.16458e+08	2.17964e+08	2.45836e+08	1.20996e+08	5.93	4.86	6.39
FALSE	High	Master Protein	P01861	Immunoglobulin heavy constant gamma 4 OS=Homo sapiens OX=9606 GN=IGHG4 PE=1 SV=1	0	204.079	65	23	2815	14	1	327	35.9	7.36	2593.68	3784.82	21	16	1	5.58742e+07	7.55653e+07	8.95914e+07	1.04623e+08	1.36622e+08	9.74499e+07	8.54058e+07	2.15556e+08	1.26143e+08	1.54346e+08	5.9792e+07	5.28404e+07	9.09341e+07	3.50648e+07	5.10625e+07	8.7832e+07	1.72578e+08	1.20564e+08	1.62434e+08	1.22705e+08	1.19454e+08	1.3833e+08	1.07247e+08	1.04045e+08	1.35386e+08	1.02591e+08	4.99974e+07	3.02	20.46	32.46
FALSE	High	Master Protein	D3DTX7	Collagen, type I, alpha 1, isoform CRA_a OS=Homo sapiens OX=9606 GN=COL1A1 PE=4 SV=1	0	203.544	39	27	1019	2	1	885	84.7	6.24	513.4	2606.99	15	25	0	4.23428e+08	8.01896e+08	2.5627e+09	4.39225e+08	5.9923e+08	1.39451e+09	5.99699e+08	7.83718e+08	5.32173e+08	2.25558e+08	3.04777e+08	1.1906e+09	3.1585e+08	2.38094e+08	9.32482e+08	1.35703e+08	4.8472e+08	1.01673e+09	2.30051e+08	1.62191e+08	3.92655e+08	2.8335e+08	3.20393e+08	4.48728e+08	7.08567e+08	2.40589e+09	4.49533e+09	35.3	17.01	13.9
FALSE	High	Master Protein	E2RVJ0	Anion exchange protein OS=Homo sapiens OX=9606 GN=SLC4A1 PE=2 SV=1	0	203.057	30	23	333	23	1	912	101.9	5.22	68.16	675.92	12	23	0	4.11118e+08	4.0545e+06	3.81187e+06	6.78823e+06	5.17323e+06	2.69426e+06	3.22657e+06	6.69866e+06	6.44437e+06	7.63349e+06	4.36795e+06	2.44215e+06	4.27303e+06	4.93376e+06	2.54708e+07	6.98884e+06	4.12532e+06	3.90007e+06	2.9361e+06	3.3354e+06	2.40679e+06	1.65904e+07	1.99625e+06	5.0894e+06	1.70986e+07	4.13996e+07	2.56102e+06	3.34	5.5	7.53
FALSE	High	Master Protein	D9IWP9	Beta-2-glycoprotein I (Fragment) OS=Homo sapiens OX=9606 PE=2 SV=1	0	202.701	55	21	1670	21	1	326	36.2	8	2371.37	2834.58	18	16	0	1.9321e+08	3.32577e+08	2.87153e+08	2.09192e+08	3.07723e+08	2.17239e+08	5.34632e+08	2.7981e+08	3.60033e+08	2.20214e+08	1.15832e+08	7.3601e+07	3.3622e+08	1.67613e+08	2.89232e+08	1.54462e+08	1.08617e+08	8.25301e+07	3.1736e+08	1.9016e+08	1.67821e+08	1.89515e+08	3.53979e+08	3.42439e+08	1.71264e+08	1.56659e+08	7.08767e+07	10.93	5.67	9.39
FALSE	High	Master Protein	Q01995	Transgelin OS=Homo sapiens OX=9606 GN=TAGLN PE=1 SV=4	0	202.633	87	27	1054	27	1	201	22.6	8.84	930.2	1568.45	23	22	0	1.26637e+08	8.62518e+07	6.09648e+07	9.21406e+07	7.88541e+07	8.8196e+07	9.53651e+07	1.8132e+08	1.15832e+08	1.72238e+08	2.12738e+08	3.49959e+08	1.58074e+08	1.17174e+08	1.40546e+08	7.8441e+07	7.05111e+07	2.77394e+08	3.73543e+07	6.36043e+07	2.64939e+07	1.15967e+08	4.10951e+08	3.22927e+08	4.44409e+08	6.61451e+07	6.98354e+07	14.08	1.39	1
FALSE	High	Master Protein	K9JA46	Epididymis luminal secretory protein 52 OS=Homo sapiens OX=9606 GN=EL52 PE=2 SV=1	0	202.021	46	32	713	20	1	732	84.6	5.02	464.84	1121.61	23	28	11	9.51376e+07	6.49561e+07	1.03692e+08	5.36356e+07	9.21824e+07	1.24014e+08	8.43354e+06	3.6125e+07	2.10577e+07	3.15299e+07	3.93188e+07	6.59014e+07	5.64587e+06	7.97827e+07	5.80211e+07	1.48579e+07	4.84694e+07	9.69981e+07	4.89032e+06	3.9074e+07	4.43763e+07	1.03212e+07	3.91897e+07	5.99582e+07	7.67622e+07	8.85958e+07	9.03767e+07	6.09	12.32	7.41
FALSE	High	Master Protein	B7Z8Q2	cDNA FLJ55606, highly similar to Alpha-2-HS-glycoprotein OS=Homo sapiens OX=9606 PE=2 SV=1	0	201.634	31	16	1532	16	1	433	46.6	6.28	2520.37	2443.71	16	12	0	1.31299e+09	9.0091e+07	3.93608e+07	1.61907e+09	1.22793e+08	4.93824e+07	6.62539e+08	1.75281e+08	2.59342e+08	3.57133e+08	8.01101e+07	3.14372e+07	1.65545e+09	6.91175e+07	9.72282e+07	8.48838e+08	5.43639e+08	4.89586e+07	4.14828e+09	1.33479e+08	1.06116e+08	2.00266e+09	1.47339e+08	1.13428e+08	5.62332e+08	3.54842e+08	5.7442e+07	11.33	10.59	11.68
FALSE	High	Master Protein	P02760	Protein AMBP OS=Homo sapiens OX=9606 GN=AMBP PE=1 SV=1	0	201.221	50	23	1070	23	1	352	39	6.25	951.36	1467.11	20	16	0	4.58332e+07	7.29958e+07	9.38838e+07	7.16016e+07	7.58344e+07	1.21073e+08	1.00315e+08	1.40088e+08	8.17639e+07	7.10377e+07	1.82185e+08	1.29425e+08	1.44466e+08	1.59438e+08	1.46166e+08	7.97373e+07	7.13126e+07	1.02975e+08	8.04299e+07	1.04731e+08	8.43469e+07	8.98955e+07	5.49933e+07	1.13431e+08	5.45196e+07	8.57291e+07	1.379e+08	4.85	6.15	5.71
FALSE	High	Master Protein	F5H5D3	Tubulin alpha chain OS=Homo sapiens OX=9606 GN=TUBA1C PE=1 SV=1	0	201.176	48	27	1752	5	1	519	57.7	5.07	1480.21	2997.62	23	20	23	1.32469e+08	1.26875e+08	2.35473e+08	1.22514e+08	2.06604e+08	2.8431e+08	3.37865e+07	1.32992e+08	9.50253e+07	6.88633e+07	1.06607e+08	1.79344e+08	3.64522e+07	2.26852e+08	2.18108e+08	3.5653e+07	1.7125e+08	2.43036e+08	3.08492e+07	1.30998e+08	1.00711e+08	5.38546e+07	1.24753e+08	1.43971e+08	1.62142e+08	2.05871e+08	2.31653e+08	3.67	4.9	10.82
FALSE	High	Master Protein	V9HVY3	Protein disulfide-isomerase OS=Homo sapiens OX=9606 GN=HEL-S-269 PE=2 SV=1	0	199.27	65	33	1148	27	1	505	56.7	6.35	1221.62	1594.89	26	26	6	7.59034e+07	5.73093e+07	1.0045e+08	5.8725e+07	8.31567e+07	1.08578e+08	7.75212e+07	1.16035e+08	1.48406e+08	1.98167e+08	1.10497e+08	2.35103e+08	8.98531e+07	1.36318e+08	1.35159e+08	5.47594e+07	1.94904e+08	2.62877e+08	5.13204e+07	7.44813e+07	7.07185e+07	5.75073e+07	1.13137e+08	8.82426e+07	1.00678e+08	1.18774e+08	1.2044e+08	3.23	8.84	6.69
FALSE	High	Master Protein	A0A024R8S5	Protein disulfide-isomerase OS=Homo sapiens OX=9606 GN=P4HB PE=2 SV=1	0	198.744	63	33	920	33	1	508	57.1	4.87	729.36	1418.28	30	27	0	5.76235e+07	4.46411e+07	6.16235e+07	3.1358e+07	6.92145e+07	7.25843e+07	4.12586e+07	5.54125e+07	6.25657e+07	1.30403e+08	6.7985e+07	1.34081e+08	6.62856e+07	1.02126e+08	1.04368e+08	4.26691e+07	1.20683e+08	1.05318e+08	3.40578e+07	6.33633e+07	4.4602e+07	2.87891e+07	7.41486e+07	4.82792e+07	6.0649e+07	9.10449e+07	9.66165e+07	3.48	4.94	22.65
FALSE	High	Master Protein	P11047	Laminin subunit gamma-1 OS=Homo sapiens OX=9606 GN=LAMC1 PE=1 SV=3	0	198.591	32	39	567	39	1	1609	177.5	5.12	220.62	882.25	20	35	0	5.71073e+07	1.67455e+07	2.52456e+07	3.07076e+07	1.52025e+07	2.52612e+07	3.52058e+06	2.51153e+07	1.89283e+07	1.4093e+07	1.29267e+07	1.63475e+07	5.42035e+06	1.54218e+07	2.10459e+07	3.6369e+06	7.49558e+06	2.49682e+07	4.75311e+06	6.31047e+06	1.72864e+07	2.29804e+07	8.19106e+06	3.42963e+07	7.4116e+07	3.42919e+07	3.387e+07	14.92	13.38	4.88
FALSE	High	Master Protein	A6NMZ7	Collagen alpha-6(VI) chain OS=Homo sapiens OX=9606 GN=COL6A6 PE=1 SV=2	0	197.774	22	40	429	40	1	2263	247	6.89	334.3	474.24	32	31	0	3.08104e+06	4.52042e+06	8.21888e+07	1.01794e+07	1.60485e+07	7.20957e+07	1.62372e+07	3.52008e+07	4.20218e+07	4.53368e+06	4.06144e+07	3.66729e+07	1.25091e+07	6.94739e+07	8.50437e+06	1.63336e+07	7.777e+07	1.14375e+08	1.46493e+07	4.26527e+07	5.97583e+07	7.37669e+06	3.1579e+07	2.07998e+07	7.37263e+06	2.17845e+07	5.80844e+07	17.3	15.84	4.29
FALSE	High	Master Protein	D3YTG3	Target of Nesh-SH3 OS=Homo sapiens OX=9606 GN=ABI3BP PE=1 SV=1	0	197.36	18	30	982	1	1	1777	195.2	9.73	1463.38	1106.82	29	22	29	1.47226e+07	6.37574e+07	2.14081e+08	3.15504e+07	5.0586e+07	1.12931e+08	1.38203e+08	2.33698e+08	3.67318e+08	5.79823e+07	6.10555e+08	3.35814e+08	7.27125e+07	3.28401e+08	5.22042e+07	6.90083e+07	1.07967e+08	1.04359e+08	2.59384e+07	1.49714e+08	1.5929e+08	5.60885e+07	1.44283e+08	1.24981e+08	5.41156e+07	9.60649e+07	1.71498e+08	13.16	4.15	4.65
FALSE	High	Master Protein	B7Z6T9	cDNA FLJ50237, highly similar to Homo sapiens fibulin 2 (FBLN2), transcript variant 1, mRNA OS=Homo sapiens OX=9606 PE=2 SV=1	0	195.304	54	27	914	3	1	521	57.5	5.57	487.26	1719.5	23	22	0	617838	2.12667e+06	2.28347e+06	1.06177e+06	2.84536e+06	5.11725e+06	447743	5.98657e+06	3.9155e+06	3.76721e+06	747727	4.07728e+06	582417	2.96732e+06	285241		1.25051e+06	6.14429e+06		3.74174e+06	4.69998e+06	365987	752035	2.56272e+06	1.31823e+06	5.6251e+06	7.87584e+06	48.21	2.46	22.09
FALSE	High	Master Protein	P0DPH8	Tubulin alpha-3D chain OS=Homo sapiens OX=9606 GN=TUBA3D PE=1 SV=1	0	195.12	51	22	1884	1	1	450	49.9	5.1	1514.48	3604.42	18	18	1	429777	88220.4	157375	84780.2	874806	190638						127270		26838.3	510673		59688			73634.5	600749			84473.7	78969.8	88296.2		100.11	18.11	33.86
FALSE	High	Master Protein	P00739	Haptoglobin-related protein OS=Homo sapiens OX=9606 GN=HPR PE=2 SV=2	0	194.058	57	26	1160	7	1	348	39	7.09	1112.68	1537.68	23	21	0	1.93969e+07	6.3907e+06	9.55275e+06	6.04236e+06	4.53417e+06	4.85852e+06	1.17442e+07	1.18935e+07	7.1857e+06	2.22452e+06	2.99515e+06	5.26528e+06	1.19975e+07	2.81734e+06	4.70379e+06	1.02707e+07	4.20431e+06	8.24592e+06	2.0958e+07	6.34712e+06	2.94674e+06	2.56123e+06	2.18213e+06	743434	1.54942e+07	1.25772e+07	1.32494e+07	13.07	8.86	15.33
FALSE	High	Master Protein	P68366	Tubulin alpha-4A chain OS=Homo sapiens OX=9606 GN=TUBA4A PE=1 SV=1	0	192.831	51	24	1697	5	1	448	49.9	5.06	1365.32	3223.51	20	19	4	1.59356e+07	1.51118e+07	3.09643e+07	1.36072e+07	2.6772e+07	3.47562e+07	6.25287e+06	1.795e+07	2.17909e+07	1.41733e+07	2.25907e+07	2.38738e+07	8.39958e+06	4.36847e+07	5.43849e+07	5.44e+06	3.82728e+07	2.99245e+07	5.72435e+06	2.68054e+07	2.56933e+07	1.32639e+07	2.22954e+07	2.56276e+07	1.91566e+07	2.7431e+07	2.45257e+07	17.94	8.14	16.7
FALSE	High	Master Protein	Q6GMX0	Uncharacterized protein OS=Homo sapiens OX=9606 PE=1 SV=1	0	192.751	52	17	5519	1	1	236	25.8	7.97	7021.86	10169.7	16	11	0	117581	73986.3	56370.2	85025.2	84812.6	56001	64064	212235	102815				103113			60076.4			66546.8	77132.7		439514	65991.1	116465	55404.6	119853		21.2	11.01	58.24
FALSE	High	Master Protein	Q7Z3Y4	Uncharacterized protein OS=Homo sapiens OX=9606 PE=1 SV=1	0	192.022	52	17	5515	1	1	236	25.7	7.59	7021.86	10169.7	16	10	0	54599.1			62406.1					118718	90188.3	747445	262839		93192.7	81351	49234.2			82402.2	50997		956892		106362				39.76
FALSE	High	Master Protein	A0A0S2Z3V1	EGF containing fibulin-like extracellular matrix protein 1 isoform 2 (Fragment) OS=Homo sapiens OX=9606 GN=EFEMP1 PE=2 SV=1	0	191.577	64	28	1165	1	1	413	45.7	5.47	955.84	1867.13	25	21	0	578117	511545	96141.2	420704	356769	400647	184001				179943	823820	30765.9	758667	823438		759830		88970.7		50218.9	1.28514e+06	559372	2.04999e+06	704063	415349	345952	24.96	22.27	85.02
FALSE	High	Master Protein	V9HW31	ATP synthase subunit beta OS=Homo sapiens OX=9606 GN=HEL-S-271 PE=1 SV=1	0	191.361	52	21	1136	21	1	529	56.5	5.4	1229.68	1684.44	21	18	0	5.80289e+07	5.24354e+07	1.39367e+08	5.14101e+07	6.6004e+07	9.78069e+07	2.98041e+07	8.09643e+07	6.65651e+07	7.37578e+07	7.54689e+07	1.02128e+08	5.22747e+07	9.22154e+07	5.49678e+07	3.96367e+07	1.03402e+08	1.28506e+08	2.16479e+07	5.07011e+07	5.35885e+07	4.88621e+07	6.37135e+07	9.89668e+07	7.80441e+07	1.14103e+08	1.17891e+08	6.91	6.65	4.18
FALSE	High	Master Protein	A0A024RD80	Heat shock protein 90kDa alpha (Cytosolic), class B member 1, isoform CRA_a OS=Homo sapiens OX=9606 GN=HSP90AB1 PE=3 SV=1	0	188.633	44	31	690	18	1	724	83.2	5.03	477.29	1072.01	27	24	0	1.75129e+07	1.36585e+07	2.60329e+07	1.21709e+07	2.12232e+07	3.34185e+07	5.08725e+06	7.89795e+06	6.8524e+06	7.25203e+06	1.47182e+07	2.07984e+07	3.27725e+06	2.73604e+07	2.74611e+07	3.7285e+06	2.27748e+07	2.86792e+07	716920	1.47183e+07	1.15011e+07	6.33946e+06	1.1757e+07	1.32502e+07	1.58108e+07	2.05196e+07	2.01971e+07	4.46	10.56	14.54
FALSE	High	Master Protein	Q96K68	cDNA FLJ14473 fis, clone MAMMA1001080, highly similar to Homo sapiens SNC73 protein (SNC73) mRNA OS=Homo sapiens OX=9606 PE=2 SV=1	0	187.831	49	26	2724	2	1	494	53.1	6.86	2540.18	3423.03	24	18	23	3.70074e+08	3.45567e+08	3.87306e+08	3.64548e+08	4.60636e+08	3.95534e+08	2.49215e+08	3.28155e+08	2.34974e+08	4.96813e+08	2.76775e+08	3.32315e+08	2.80227e+08	9.82815e+07	1.78309e+08	7.13257e+08	5.10359e+08	9.77788e+08	2.15181e+08	2.32785e+08	2.39823e+08	7.57808e+08	8.43275e+08	8.47621e+08	2.73082e+08	2.45602e+08	1.65024e+08	6.27	6.65	5.06
FALSE	High	Master Protein	A0A024R971	Fibromodulin, isoform CRA_a OS=Homo sapiens OX=9606 GN=FMOD PE=4 SV=1	0	184.219	38	17	2278	17	1	376	43.2	6.04	3092.72	3073.96	15	11	0	1.38157e+08	3.5308e+08	5.8463e+08	2.11827e+08	2.90675e+08	2.82996e+08	1.50019e+09	8.05629e+08	2.46996e+09	1.96099e+08	7.71377e+08	7.84924e+08	5.58095e+08	4.12134e+08	5.37244e+08	8.85971e+08	4.44175e+08	5.4784e+08	7.41157e+08	4.10164e+08	8.5263e+08	4.63428e+08	3.45894e+08	3.73725e+08	1.74343e+08	4.10984e+08	4.67637e+08	2.81	9.21	9.38
FALSE	High	Master Protein	Q13509	Tubulin beta-3 chain OS=Homo sapiens OX=9606 GN=TUBB3 PE=1 SV=2	0	181.101	53	21	1757	5	1	450	50.4	4.93	1469.46	2246.13	18	19	2	4.13781e+06	864713	291710	1.5763e+06	4.60769e+06	3.9006e+06	24081.3	220715	63395.3	243397	66227.9	1.08394e+06	28440.8	2.05472e+06	1.16472e+06		1.4811e+06	946185	324043	663605	359165	199365	1.66358e+06	325308	3.48318e+06	6.09666e+06	3.42589e+06	12.51	73.18	136.7
FALSE	High	Master Protein	Q9Y6C2	EMILIN-1 OS=Homo sapiens OX=9606 GN=EMILIN1 PE=1 SV=3	0	180.616	42	36	775	36	1	1016	106.6	5.17	465.93	1102.74	25	32	0	4.00838e+07	2.99222e+07	4.87363e+07	3.9653e+07	4.41489e+07	7.40961e+07	3.66838e+07	2.73399e+07	3.2223e+07	2.15802e+07	3.86982e+07	7.30659e+07	2.54465e+07	5.38052e+07	9.37189e+07	1.90016e+07	7.39783e+07	8.41584e+07	2.87774e+07	3.88913e+07	1.78902e+07	2.08771e+07	3.42581e+07	4.05987e+07	6.3841e+07	1.03938e+08	1.1908e+08	4.54	1.49	3.28
FALSE	High	Master Protein	B7Z2W3	cDNA FLJ54432, highly similar to Alpha-actinin-1 OS=Homo sapiens OX=9606 PE=2 SV=1	0	179.988	45	21	768	0	1	597	67.1	6.24	641.74	1332.9	15	18	0
FALSE	High	Master Protein	Q53FI7	Four and a half LIM domains 1 variant (Fragment) OS=Homo sapiens OX=9606 PE=2 SV=1	0	178.011	72	27	744	27	1	280	31.9	8.22	712.38	1170.01	25	19	0	3.54304e+07	4.47591e+07	9.32372e+07	4.94007e+07	6.16194e+07	1.63786e+08	6.77568e+07	8.61714e+07	8.11638e+07	4.18402e+07	6.47502e+07	1.69648e+08	1.83081e+07	1.16032e+08	2.42881e+07	2.5693e+07	5.4931e+07	9.49721e+07	1.81274e+07	5.48272e+07	4.3518e+07	2.84575e+07	9.1964e+07	6.53769e+07	9.19475e+07	5.41837e+07	3.32705e+07	3.8	4.96	6.46
FALSE	High	Master Protein	A6XGL1	Transthyretin OS=Homo sapiens OX=9606 PE=2 SV=1	0	177.347	55	12	1797	10	1	184	20.2	5.24	2903.04	2996.58	12	12	2	3.16881e+08	1.52406e+08	9.12523e+07	3.1337e+08	1.56977e+08	1.61572e+08	4.38795e+08	1.76345e+08	2.03996e+08	1.53816e+08	9.91559e+07	6.13305e+07	9.13892e+08	8.70239e+07	1.50304e+08	2.70107e+08	1.15845e+08	4.02671e+07	9.369e+08	1.31561e+08	1.23907e+08	4.75602e+08	1.40971e+08	1.57469e+08	1.72768e+08	1.9346e+08	5.55154e+07	14.72	14.43	6.94
FALSE	High	Master Protein	B7Z8B6	cDNA FLJ54395, highly similar to Inter-alpha-trypsin inhibitor heavy chain H1 OS=Homo sapiens OX=9606 PE=2 SV=1	0	176.846	27	16	1227	2	1	623	69.5	6.16	1418.07	2545.48	13	12	0	3.2234e+07	4.45635e+07	5.1849e+07	2.84592e+07	4.28992e+07	5.20185e+07	1.95213e+07	5.55026e+07	3.35002e+07	2.23574e+07	5.32023e+07	6.33562e+07	1.1955e+07	5.37258e+07	1.69034e+07	1.46593e+07	5.45428e+07	1.1108e+08	2.16616e+07	2.24902e+07	4.91241e+07	1.58403e+06	2.08488e+07	1.18897e+07	3.26001e+07	3.14216e+07	4.69214e+07	7.64	14.38	13.34
FALSE	High	Master Protein	Q86U75	Dihydropyrimidinase-like 2 OS=Homo sapiens OX=9606 PE=2 SV=1	0	176.834	47	22	694	2	1	619	67	6	853.88	958.41	21	15	0	245301	246593	406851	344978	335081	158397	394375		134361	4.35192e+06	356487	658543	470923	285848	712892		603423	679645	584855			126624	268854	270850	254031			23.84	15.04	31.55
FALSE	High	Master Protein	P08514	Integrin alpha-IIb OS=Homo sapiens OX=9606 GN=ITGA2B PE=1 SV=3	0	176.237	35	27	115	27	1	1039	113.3	5.38	260.83	18.68	27	4	0	3.43315e+06	2.82158e+06	3.66864e+06	1.98717e+06	1.85817e+06	3.49182e+06	276599	1.44281e+06	3.57266e+06	710234	679401	1.12461e+06	1.19473e+06	1.91145e+06	6.46174e+08	1.0966e+06	306922	1.38551e+06	865778	1.12943e+06	2.81986e+06	2.29437e+06	2.23849e+06	473014	3.71765e+06	4.10931e+06	4.93512e+06	20.95	15.01	12.71
FALSE	High	Master Protein	P13645	Keratin, type I cytoskeletal 10 OS=Homo sapiens OX=9606 GN=KRT10 PE=1 SV=6	0	175.016	47	32	629	26	1	584	58.8	5.21	880.02	440.6	31	20	7	1.12268e+07	3.13375e+07	5.25507e+07	1.87525e+07	8.42552e+06	8.10808e+07	2.69363e+08	2.93679e+08	2.68022e+08	8.97255e+07	4.12002e+08	1.94261e+08	1.00501e+08	1.26792e+08	2.83961e+08	1.99422e+08	8.97067e+07	2.8988e+08	1.06731e+08	3.26451e+08	1.43989e+08	1.99104e+08	1.54283e+08	1.31143e+08	2.95256e+07	1.88931e+07	3.73451e+07	9.05	11.95	2.99
FALSE	High	Master Protein	Q6MZK8	Uncharacterized protein DKFZp686K06110 OS=Homo sapiens OX=9606 GN=DKFZp686K06110 PE=2 SV=1	0	174.339	9	19	1376	1	1	2060	226.3	4.44	1788.02	2057.95	17	18	0	2.41542e+06	5.15135e+06	8.05137e+06				78426.1							167898			75242.2			36510.4			114609					20.24	12.85	29.64
FALSE	High	Master Protein	A0A0S2Z3H5	Collagen type I alpha 2 isoform 1 (Fragment) OS=Homo sapiens OX=9606 GN=COL1A2 PE=2 SV=1	0	174.106	24	28	1601	28	1	1366	129.2	8.95	1128.15	3355.33	19	23	0	4.70541e+08	1.27365e+09	2.67337e+09	4.18215e+08	6.70429e+08	1.22677e+09	5.46942e+08	2.6216e+08	6.35557e+08	3.28236e+08	1.32449e+08	1.12375e+09	1.75639e+08	2.84497e+08	6.02176e+08	2.78982e+08	2.77516e+08	4.20306e+08	2.02713e+08	2.27503e+08	7.67993e+08	2.492e+08	4.4894e+08	2.00627e+08	7.9606e+08	2.92862e+09	5.15946e+09	11.12	8.5	10.64
FALSE	High	Master Protein	Q8NCL6	cDNA FLJ90170 fis, clone MAMMA1000370, highly similar to Ig alpha-1 chain C region OS=Homo sapiens OX=9606 PE=2 SV=1	0	170.497	44	24	2649	1	1	493	53.2	6.52	2459.92	3273.6	22	16	0	5.11947e+06	3.61669e+06	2.62429e+06	3.15258e+06	2.448e+06	2.05294e+06																			1.79968e+06	3.66465e+06	893079	21.95	27.77	29.28
FALSE	High	Master Protein	A5Z217	Mutant desmin OS=Homo sapiens OX=9606 PE=2 SV=1	0	170.495	60	31	872	25	1	470	53.6	5.27	996.94	1087.48	28	16	0	1.26132e+07	8.29067e+06	1.18876e+07	9.04143e+06	1.58761e+07	1.73951e+07	7.6132e+06	4.18601e+07	6.10187e+07	1.97056e+07	2.3942e+07	1.24801e+07	1.18152e+07	9.18141e+06	1.35087e+07	3.24068e+07	1.21344e+07	2.81407e+07	5.82545e+06	1.26407e+07	7.94373e+06	9.066e+06	3.74629e+07	1.49818e+07	1.22632e+07	1.61635e+07	1.17545e+07	7.23	4.33	20.44
FALSE	High	Master Protein	Q6N092	Uncharacterized protein DKFZp686K18196 (Fragment) OS=Homo sapiens OX=9606 GN=DKFZp686K18196 PE=2 SV=1	0	169.652	43	23	2516	2	1	519	56.4	6.93	2316.33	3082.29	21	16	1	594185	115443		105146	128847	213371	7.75674e+06	6.43912e+06	7.67692e+06	140095	101595	165178	1.23564e+07	3.48737e+06	8.5812e+06	2.69688e+07	1.25017e+07	4.28913e+07		134409	136430		332961	248848	1.86895e+07	2.23466e+07	1.15989e+07	41.83	48.95
FALSE	High	Master Protein	G3XAI2	Laminin subunit beta-1 OS=Homo sapiens OX=9606 GN=LAMB1 PE=1 SV=1	0	169.648	27	36	268	36	1	1810	200.3	4.96	39.1	391.2	14	35	0	2.2176e+07	1.50452e+07	1.16979e+07	9.09284e+06	1.16606e+07	1.63618e+07	6.19998e+06	2.15455e+06	2.10917e+06	1.8354e+06	6.90211e+06	1.20745e+07	3.41741e+06	1.31566e+07	2.08159e+07	4.32303e+06	4.61544e+06	2.69055e+07	5.58989e+06	4.99248e+06	4.68932e+06	6.53299e+06	9.45788e+06	9.72301e+06	3.78508e+07	2.11323e+07	2.37561e+07	6.92	12.5	7.94
FALSE	High	Master Protein	A7BI36	p180/ribosome receptor OS=Homo sapiens OX=9606 GN=RRBP1 PE=2 SV=2	0	169.381	29	35	251	35	1	1540	165.6	8.97	226.51	218.04	29	17	0	1.28255e+07	6.33545e+06	1.67144e+07	7.38576e+06	1.34624e+07	1.59119e+07	1.37373e+07	1.51176e+07	2.6514e+07	6.96604e+07	1.1151e+07	2.95566e+07	1.54633e+07	2.74942e+07	2.67323e+07	1.1272e+07	2.625e+07	6.17104e+07	1.41896e+07	1.12529e+07	1.59514e+07	7.79002e+06	1.38989e+07	1.28185e+07	1.10782e+07	2.01179e+07	1.34391e+07	1.93	26.21	7.46
FALSE	High	Master Protein	P04792	Heat shock protein beta-1 OS=Homo sapiens OX=9606 GN=HSPB1 PE=1 SV=2	0	168.952	72	19	1290	19	1	205	22.8	6.4	1836.79	1865.7	15	17	0	6.97096e+07	7.89764e+07	1.98382e+08	9.36806e+07	1.16409e+08	1.64555e+08	2.93914e+08	2.99036e+08	4.01635e+08	2.14061e+08	2.0478e+08	4.99207e+08	1.31808e+08	2.03571e+08	1.09532e+08	1.46909e+08	2.52139e+08	4.37846e+08	1.15363e+08	1.31536e+08	8.37519e+07	8.34464e+07	2.8604e+08	2.0453e+08	1.86228e+08	1.19957e+08	1.29096e+08	7.99	5.41	11.96
FALSE	High	Master Protein	Q59ER5	WD repeat-containing protein 1 isoform 1 variant (Fragment) OS=Homo sapiens OX=9606 PE=2 SV=1	0	167.021	62	28	515	28	1	624	68.1	7.23	487.18	636.1	24	21	0	3.19908e+07	2.11375e+07	1.83031e+07	2.69387e+07	2.36768e+07	3.08514e+07	4.03774e+06	2.25524e+07	9.13296e+06	1.64123e+07	2.52828e+07	2.9235e+07	7.22116e+06	2.58423e+07	4.48047e+07	7.7777e+06	3.89566e+07	4.44738e+07	4.83965e+06	1.59418e+07	9.81716e+06	1.92541e+07	2.08494e+07	4.09521e+07	3.91008e+07	1.83519e+07	1.79499e+07	12.26	22.38	2.63
FALSE	High	Master Protein	P13671	Complement component C6 OS=Homo sapiens OX=9606 GN=C6 PE=1 SV=3	0	166.817	41	31	601	5	1	934	104.7	6.76	327.35	1059.79	18	27	26	5.70951e+07	5.42338e+07	6.70908e+07	6.56158e+07	3.71634e+07	6.61171e+07	2.48779e+08	3.34469e+07	2.6619e+07	2.06534e+07	4.85388e+07	3.07116e+07	2.59296e+08	1.53775e+08	1.51098e+08	2.02667e+08	1.63688e+08	5.78643e+07	3.08014e+08	4.32114e+08	1.08247e+07	3.22907e+07	4.00461e+08	2.56504e+07	2.46303e+07	2.58197e+07	2.51446e+07	8.97	4.04	9.98
FALSE	High	Master Protein	P0DOX6	Immunoglobulin mu heavy chain OS=Homo sapiens OX=9606 PE=1 SV=2	0	166.492	33	26	1658	2	1	576	63.4	7.87	877.77	2965.51	25	16	0	70200.4	16790.6	189605	226003	46962.6	35956.5			86895.5	2.01412e+06	1.33772e+06	1.1393e+06	1.84122e+06	600383	377614	1.61463e+06	830710	876165	2.08451e+06	1.57166e+06	2.01803e+06	6.06003e+06	2.21353e+06	3.73002e+06	5.09424e+06	5.27688e+06	1.34326e+06	20.1		6.15
FALSE	High	Master Protein	P07357	Complement component C8 alpha chain OS=Homo sapiens OX=9606 GN=C8A PE=1 SV=2	0	165.68	39	22	839	22	1	584	65.1	6.47	432.05	1273.46	18	19	0	9.03661e+07	4.89852e+07	6.88155e+07	1.01264e+08	4.72514e+07	5.5734e+07	3.4951e+07	3.1463e+07	1.3526e+07	2.86609e+07	4.97992e+07	2.41669e+07	6.99825e+07	3.26256e+07	6.86161e+07	3.747e+07	2.50567e+07	2.87839e+07	7.59484e+07	2.9951e+07	5.5432e+07	6.79691e+07	2.74299e+07	5.14876e+07	6.90574e+07	7.62267e+07	3.31401e+07	2.55	1.54	8.09
FALSE	High	Master Protein	A0A024RC55	Milk fat globule-EGF factor 8 protein, isoform CRA_a OS=Homo sapiens OX=9606 GN=MFGE8 PE=4 SV=1	0	165.519	68	23	1325	23	1	387	43.1	8.15	1254.11	1856.36	22	17	0	4.71732e+07	9.66198e+07	9.69227e+07	9.9936e+07	1.08473e+08	1.00682e+08	5.31717e+07	1.39612e+08	1.30189e+08	8.97025e+07	8.35869e+08	1.75981e+08	1.68393e+08	3.12314e+08	1.31741e+08	1.14279e+08	1.30431e+08	1.07048e+08	8.06337e+07	1.24951e+08	1.29027e+08	1.48083e+08	1.07017e+08	2.13692e+08	1.08463e+08	1.6383e+08	1.84014e+08	9.14	3.28	6.6
FALSE	High	Master Protein	V9HW88	Calreticulin, isoform CRA_b OS=Homo sapiens OX=9606 GN=HEL-S-99n PE=2 SV=1	0	164.735	59	23	973	23	1	417	48.1	4.44	509.54	1527.58	20	16	0	4.83107e+07	4.01198e+07	6.4932e+07	2.38223e+07	6.52466e+07	7.3647e+07	4.09472e+07	5.8365e+07	9.24146e+07	1.01766e+08	6.45256e+07	1.35067e+08	6.0649e+06	1.21546e+08	7.0798e+07	7.78167e+06	1.97414e+07	7.46078e+07	4.0158e+06	2.68019e+07	6.86407e+06	1.21772e+07	2.00289e+07	5.53804e+07	4.68457e+07	6.49255e+07	7.11645e+07	1.18	12.26	8.23
FALSE	High	Master Protein	L7UUZ7	Integrin beta OS=Homo sapiens OX=9606 GN=ITGB3 PE=2 SV=1	0	163.01	45	28	79	15	1	788	86.9	5.2	188.26	23.06	28	5	12	4.64355e+06	3.72178e+06	2.49837e+06	1.70706e+06	1.54009e+06	2.36988e+06	3.60929e+06	442851	334991	569572	1.95823e+06	637605	1.07557e+07	810432	3.49743e+08	4.06852e+06	760565	1.75911e+06	7.90767e+06	970090	240854	785220	172476	321256	1.71966e+06	1.48866e+06	4.39539e+06	11.34	13.62	56.59
FALSE	High	Master Protein	A0A024R498	Serpin peptidase inhibitor, clade E (Nexin, plasminogen activator inhibitor type 1), member 2, isoform CRA_b OS=Homo sapiens OX=9606 GN=SERPINE2 PE=3 SV=1	0	161.074	48	21	1504	1	1	397	44	9.38	1018.3	1440.57	16	17	24	4.01085e+07	7.40671e+07	9.45326e+07	1.02909e+08	1.66057e+08	1.8991e+08	1.10176e+08	1.36625e+08	1.37036e+08	4.99577e+07	2.88467e+08	1.64948e+08	1.37337e+08	5.72313e+08	1.21992e+08	7.54591e+07	1.89256e+08	1.46324e+08	4.86696e+07	1.2711e+08	1.73657e+08	9.85015e+07	6.71487e+07	5.36319e+07	5.37053e+07	1.81067e+08	1.60847e+08	16.14	6.22	17.76
FALSE	High	Master Protein	O15230	Laminin subunit alpha-5 OS=Homo sapiens OX=9606 GN=LAMA5 PE=1 SV=8	0	160.628	14	38	192	38	1	3695	399.5	7.02	24.42	197.72	13	34	0	1.35464e+07	1.26842e+07	1.6015e+07	8.85888e+06	1.26463e+07	2.21648e+07	1.6957e+06	7.24862e+06	4.46527e+06	3.95426e+06	7.33513e+06	1.13407e+07	3.15557e+06	9.3273e+06	7.60357e+06	2.41715e+06	4.43014e+06	1.36693e+07	1.71266e+06	4.12246e+06	3.85102e+06	3.73172e+06	6.41043e+06	9.28007e+06	3.00833e+07	1.98937e+07	3.52341e+07	7.09	7.52	7.6
FALSE	High	Master Protein	P08758	Annexin A5 OS=Homo sapiens OX=9606 GN=ANXA5 PE=1 SV=2	0	160.357	62	24	1206	24	1	320	35.9	5.05	914.77	1634.53	22	17	0	1.54717e+08	1.23796e+08	2.18776e+08	1.75985e+08	1.94115e+08	2.30706e+08	2.58642e+07	5.81187e+07	4.44624e+07	6.3053e+07	2.20323e+08	1.42575e+08	3.36535e+07	2.09351e+08	1.40383e+08	3.62039e+07	1.54298e+08	1.47369e+08	2.48239e+07	1.04742e+08	6.4101e+07	6.43795e+07	8.27069e+07	1.29857e+08	1.81036e+08	2.54673e+08	2.28172e+08	4.72	6.65	6.01
FALSE	High	Master Protein	Q15019	Septin-2 OS=Homo sapiens OX=9606 GN=SEPT2 PE=1 SV=1	0	160.065	70	22	697	22	1	361	41.5	6.6	602.77	894.97	22	14	0	1.09953e+07	1.53288e+07	3.86178e+07	1.35649e+07	2.59395e+07	3.20354e+07	1.55388e+07	4.04881e+07	3.04658e+07	2.74143e+07	4.56761e+07	7.3289e+07	8.39365e+06	4.53257e+07	2.86209e+07	8.61303e+06	5.15397e+07	7.91307e+07	6.06698e+06	2.98345e+07	2.4446e+07	8.27404e+06	3.78135e+07	3.39435e+07	2.26215e+07	2.59315e+07	3.40729e+07	16.35	18.95	7.8
FALSE	High	Master Protein	V9HWN7	Fructose-bisphosphate aldolase OS=Homo sapiens OX=9606 GN=HEL-S-87p PE=2 SV=1	0	159.749	74	26	898	23	1	364	39.4	8.09	657.23	1477.51	19	23	3	7.08325e+07	4.36483e+07	7.99074e+07	5.99316e+07	6.67161e+07	1.02788e+08	1.70578e+07	5.18428e+07	3.13045e+07	3.6648e+07	5.3491e+07	1.18515e+08	2.78812e+07	7.59972e+07	8.99825e+07	2.40682e+07	6.90293e+07	1.08502e+08	2.09986e+07	6.13703e+07	5.55216e+07	3.86648e+07	8.72927e+07	9.30764e+07	8.82649e+07	6.52433e+07	5.83115e+07	7	5.39	7.12
FALSE	High	Master Protein	P00325	Alcohol dehydrogenase 1B OS=Homo sapiens OX=9606 GN=ADH1B PE=1 SV=2	0	158.908	58	22	581	22	1	375	39.8	8.29	359.99	1005.9	19	20	0	6.87958e+06	1.02323e+07	6.64751e+07	7.02693e+07	8.08474e+07	1.88839e+08	7.43827e+06	2.6345e+07	1.69745e+07	8.27145e+06	2.80745e+07	8.35753e+07	1.94959e+07	5.91856e+07	8.50653e+06	6.02576e+06	2.43089e+07	5.25199e+07	4.48314e+06	5.39788e+07	6.45656e+07	2.29758e+07	3.51528e+07	6.83304e+07	5.58327e+07	4.86998e+07	7.12003e+07	4.38	6.1	5.06
FALSE	High	Master Protein	P07358	Complement component C8 beta chain OS=Homo sapiens OX=9606 GN=C8B PE=1 SV=3	0	158.815	39	22	800	1	1	591	67	8.13	221.87	1376.34	20	20	22	1.14862e+08	5.58994e+07	6.49699e+07	1.17459e+08	4.66701e+07	5.77874e+07	3.42002e+07	5.43056e+07	2.27988e+07	2.41352e+07	5.04039e+07	3.17331e+07	7.55233e+07	4.07565e+07	5.79941e+07	3.75859e+07	3.42895e+07	4.46666e+07	6.26214e+07	3.00813e+07	3.98799e+07	4.66304e+07	2.74195e+07	3.21599e+07	8.13147e+07	9.13451e+07	3.07663e+07	7.56	6.13	13.23
FALSE	High	Master Protein	Q53HM9	Elongation factor 1-alpha (Fragment) OS=Homo sapiens OX=9606 PE=2 SV=1	0	157.48	46	21	882	21	1	462	50.1	8.87	653.69	1307.23	15	18	0	1.2653e+08	7.94258e+07	1.09709e+08	1.03335e+08	1.2728e+08	1.55009e+08	2.74803e+07	2.19321e+08	2.1035e+08	1.0653e+08	7.21528e+07	9.96963e+07	3.37977e+07	1.37773e+08	1.62955e+08	2.61048e+07	1.38652e+08	1.32626e+08	1.76993e+07	6.64291e+07	1.67861e+08	1.74003e+08	5.10772e+07	1.46697e+08	1.21464e+08	1.17187e+08	9.24407e+07	4.43	3.77	2.72
FALSE	High	Master Protein	A0A024RAK9	Hyaluronan and proteoglycan link protein 1, isoform CRA_a OS=Homo sapiens OX=9606 GN=HAPLN1 PE=4 SV=1	0	156.898	61	26	788	24	1	354	40.1	7.42	570.48	897.22	23	21	2	4.20554e+07	9.90479e+07	2.22063e+08	7.2171e+07	7.39612e+07	8.26393e+07	6.15747e+07	4.32373e+07	6.90606e+07	7.23732e+07	1.44098e+08	7.07565e+07	7.96141e+07	7.8139e+07	4.63977e+07	1.24589e+08	1.12344e+08	7.51475e+07	7.7186e+07	9.91463e+07	4.19215e+07	1.08106e+08	9.66649e+07	1.11593e+08	6.79131e+07	1.02875e+08	1.14036e+08	6.27	13.67	8.81
FALSE	High	Master Protein	P60174	Triosephosphate isomerase OS=Homo sapiens OX=9606 GN=TPI1 PE=1 SV=3	0	156.264	69	21	1092	21	1	286	30.8	5.92	762.55	1913.48	19	18	0	8.09043e+07	6.2889e+07	8.54869e+07	8.89365e+07	1.01548e+08	1.6694e+08	4.57055e+07	8.70021e+07	8.43626e+07	1.13541e+08	9.6383e+07	1.84115e+08	4.02572e+07	1.10457e+08	1.01534e+08	3.62873e+07	1.0319e+08	1.01964e+08	3.27649e+07	6.67584e+07	8.02572e+07	9.83802e+07	8.21422e+07	2.17514e+08	1.27141e+08	9.65487e+07	7.22346e+07	4.31	5.1	4.13
FALSE	High	Master Protein	Q06830	Peroxiredoxin-1 OS=Homo sapiens OX=9606 GN=PRDX1 PE=1 SV=1	0	156.098	72	20	1112	16	1	199	22.1	8.13	1341.79	1592.14	20	16	4	1.05192e+08	7.06734e+07	1.30039e+08	9.62708e+07	1.26534e+08	1.74681e+08	9.61425e+07	1.30037e+08	1.52999e+08	1.61658e+08	1.62151e+08	2.15367e+08	7.77492e+07	2.00874e+08	1.14307e+08	6.95551e+07	1.94569e+08	2.11211e+08	7.88689e+07	1.4166e+08	7.19429e+07	7.71832e+07	1.55826e+08	1.50504e+08	1.28947e+08	1.21058e+08	1.09053e+08	3.29	4.03	9.73
FALSE	High	Master Protein	B3KS79	cDNA FLJ35730 fis, clone TESTI2003131, highly similar to ALPHA-1-ANTICHYMOTRYPSIN OS=Homo sapiens OX=9606 PE=2 SV=1	0	155.457	31	20	1109	20	1	448	50.6	5.63	1015.79	2170.35	17	18	0	3.28596e+08	2.18406e+08	1.4055e+08	2.28082e+08	1.70835e+08	2.0724e+08	7.79944e+07	7.24197e+07	5.1074e+07	8.06113e+07	5.18778e+07	2.43761e+07	1.83017e+08	4.55498e+07	5.25653e+07	1.29057e+08	9.49684e+07	4.78605e+07	9.7163e+07	1.0288e+08	1.26441e+08	1.98103e+08	1.38494e+08	1.89059e+08	1.27663e+08	1.73157e+08	1.97864e+08	17.37	9.39	7.05
FALSE	High	Master Protein	S6BGE5	IgG H chain OS=Homo sapiens OX=9606 PE=2 SV=1	0	155.257	35	10	3233	1	1	316	34	7.03	4475.89	8452.41	10	8	0	360108			1.17156e+06							45795.8		54093		183437			91825.2		521756		509854		1.27461e+06	123322			34.14
FALSE	High	Master Protein	Q03252	Lamin-B2 OS=Homo sapiens OX=9606 GN=LMNB2 PE=1 SV=4	0	154.969	53	36	649	32	1	620	69.9	5.59	510.01	623.33	30	24	3	2.39659e+07	2.78794e+07	6.86992e+07	2.57293e+07	3.92548e+07	5.17037e+07	4.41823e+07	4.24029e+07	4.80463e+07	5.67526e+07	6.37077e+07	1.35841e+08	4.00193e+07	8.17344e+07	7.71995e+07	3.47001e+07	7.32061e+07	1.18285e+08	2.28711e+07	4.4167e+07	1.6376e+07	2.29007e+07	5.98114e+07	4.53044e+07	3.39474e+07	4.69418e+07	4.46356e+07	5.22	7.59	6.65
FALSE	High	Master Protein	P07093	Glia-derived nexin OS=Homo sapiens OX=9606 GN=SERPINE2 PE=1 SV=1	0	154.323	48	21	1438	1	1	398	44	9.29	919.07	1311.13	15	17	0
FALSE	High	Master Protein	P02042	Hemoglobin subunit delta OS=Homo sapiens OX=9606 GN=HBD PE=1 SV=2	0	153.938	90	16	919	10	1	147	16	8.05	731.26	1262.24	14	14	0	1.13833e+08	6.25804e+06	4.70633e+06	1.21735e+07	3.80369e+07	7.58865e+06	6.17437e+06	3.30248e+06	6.63138e+06	1.50987e+08	1.52401e+07	1.78868e+07	3.90079e+07	4.02514e+07	1.55987e+07	1.34808e+08	2.06662e+07	3.02333e+06	1.88595e+06	5.49405e+06	2.29877e+06	7.6732e+07	4.12201e+06	8.08292e+06	3.16057e+07	4.57013e+06	5.52969e+06	6.22	48.36	22.4
FALSE	High	Master Protein	P21980	Protein-glutamine gamma-glutamyltransferase 2 OS=Homo sapiens OX=9606 GN=TGM2 PE=1 SV=2	0	153.937	45	24	537	24	1	687	77.3	5.22	419.65	688.32	22	22	0	7.74363e+07	2.69917e+07	2.387e+07	2.20161e+07	1.44066e+07	7.97229e+06	2.09251e+07	1.3363e+07	1.51662e+07	4.83812e+07	2.25868e+07	4.06059e+07	1.65352e+07	2.30107e+07	1.66663e+08	1.76571e+07	4.7607e+07	5.66017e+07	2.17122e+07	1.83318e+07	1.22812e+07	3.88171e+07	3.51244e+07	5.23164e+07	6.14895e+07	4.09249e+07	2.71481e+07	5.87	8.43	9.77
FALSE	High	Master Protein	A0A140VKH7	Testis tissue sperm-binding protein Li 94mP OS=Homo sapiens OX=9606 PE=2 SV=1	0	153.011	40	32	439	4	1	956	106.8	6.27	361.58	483.65	25	24	28	5.91108e+06	1.61784e+07	5.29236e+07	1.50494e+07	2.10068e+07	6.39533e+07	4.81292e+07	2.13019e+07	1.62463e+07	6.7837e+06	6.6399e+07	9.63894e+07	3.13468e+07	8.06733e+07	2.71116e+07	2.6353e+07	6.39506e+07	1.42965e+08	3.01614e+07	5.85624e+07	3.48319e+07	2.54233e+07	5.33037e+07	3.2559e+07	1.64443e+07	3.29374e+07	4.46061e+07	14.14	5.05	2.15
FALSE	High	Master Protein	Q9NR99	Matrix-remodeling-associated protein 5 OS=Homo sapiens OX=9606 GN=MXRA5 PE=1 SV=3	0	151.011	16	36	471	36	1	2828	312	8.32	260.22	662.52	27	30	0	2.40705e+07	2.49538e+07	2.92187e+07	1.82628e+07	1.79884e+07	3.22809e+07	4.27981e+07	1.63111e+07	1.73908e+07	1.74489e+07	3.65482e+07	6.43756e+07	1.81057e+07	5.21192e+07	5.50504e+07	1.28237e+07	4.06042e+07	6.6452e+07	2.11822e+07	2.75952e+07	2.49901e+07	2.38643e+07	3.61215e+07	2.3826e+07	2.2882e+07	4.10548e+07	2.79511e+07	2.41	1.56	4.01
FALSE	High	Master Protein	B4E2L8	cDNA FLJ53487, highly similar to Coagulation factor XIII A chain OS=Homo sapiens OX=9606 PE=2 SV=1	0	151.005	35	25	712	1	1	626	70.3	5.34	310.88	1096.18	22	19	0														238234	878379		1.21258e+06	774597	55033.2	60587.7
FALSE	High	Master Protein	P22314	Ubiquitin-like modifier-activating enzyme 1 OS=Homo sapiens OX=9606 GN=UBA1 PE=1 SV=3	0	150.306	31	27	532	27	1	1058	117.8	5.76	190.11	639.04	17	26	0	2.42907e+07	1.49117e+07	2.67816e+07	2.20387e+07	2.22781e+07	3.53079e+07	1.06287e+06	7.77368e+06	3.40904e+06	7.93874e+06	1.01242e+07	1.37431e+07	1.76012e+06	1.91175e+07	1.10711e+07	1.4799e+06	1.09786e+07	1.17173e+07	1.5542e+06	9.66736e+06	7.78275e+06	6.24864e+06	9.98235e+06	1.58324e+07	2.42166e+07	2.0774e+07	1.73974e+07	7.42	9.46	3.32
FALSE	High	Master Protein	Q6LES2	Annexin (Fragment) OS=Homo sapiens OX=9606 GN=ANXA4 PE=2 SV=1	0	148.614	65	28	729	28	1	321	36.1	6.13	384.91	1122.48	21	23	0	3.67085e+07	5.17556e+08	5.0116e+08	1.36028e+08	1.13183e+08	6.43595e+08	1.05853e+07	2.31749e+07	1.29073e+07	1.48258e+07	7.00321e+07	4.79899e+07	1.85562e+07	6.98262e+07	5.71188e+07	1.72342e+07	3.57758e+07	5.76901e+07	3.01436e+07	4.18326e+07	5.13977e+07	1.24435e+07	2.40626e+07	3.55483e+07	2.06875e+08	3.26881e+08	2.40477e+09	77.79	98.55	87.16
FALSE	High	Master Protein	S6BGE0	IgG H chain OS=Homo sapiens OX=9606 PE=2 SV=1	0	148.144	31	10	3038	1	1	300	32.2	7.85	4171.6	8066.46	10	8	1	2.80268e+07	1.49242e+07	2.86086e+07	2.24149e+07	1.55022e+07	1.97653e+07	1.63812e+07	2.46548e+07	1.24948e+07	1.98362e+07	7.51842e+06	4.67154e+06	2.0869e+07	8.07639e+06	1.54747e+07	1.3246e+07	1.19438e+07	1.38206e+07	1.29161e+07	1.47064e+07	2.37929e+07	3.70046e+07	2.02451e+07	3.47551e+07	1.85327e+07	3.21136e+07	5.95881e+06	32.71	15.28	13.59
FALSE	High	Master Protein	X5D2M8	Major vault protein isoform A (Fragment) OS=Homo sapiens OX=9606 GN=MVP PE=2 SV=1	0	147.981	42	32	508	32	1	893	99.3	5.48	185.14	672.18	21	27	0	2.69903e+07	1.94243e+07	3.23777e+07	1.94961e+07	2.5352e+07	3.30005e+07	5.38302e+06	8.4015e+06	6.12941e+06	6.49104e+06	2.30388e+07	2.63728e+07	5.17459e+06	4.54033e+07	3.26814e+07	5.10204e+06	3.58885e+07	2.6357e+07	4.45328e+06	1.9947e+07	1.43828e+07	1.38272e+07	1.98438e+07	1.59592e+07	3.4231e+07	5.12892e+07	4.37545e+07	2.79	8.61	5.92
FALSE	High	Master Protein	B2RDY9	Adenylyl cyclase-associated protein OS=Homo sapiens OX=9606 PE=2 SV=1	0	147.807	59	27	536	26	1	475	51.6	8.22	333.9	812.76	18	24	1	5.52315e+07	2.21669e+07	3.546e+07	4.98169e+07	4.19057e+07	4.76778e+07	2.46759e+07	2.50388e+07	1.9058e+07	3.84927e+07	4.89185e+07	7.42072e+07	5.20159e+07	6.68699e+07	5.56285e+07	2.72557e+07	6.68958e+07	6.7463e+07	3.15204e+07	4.29064e+07	1.9425e+07	2.95342e+07	3.53572e+07	4.2513e+07	5.96935e+07	3.95955e+07	3.82252e+07	1.58	6.42	12.79
FALSE	High	Master Protein	P14543	Nidogen-1 OS=Homo sapiens OX=9606 GN=NID1 PE=1 SV=3	0	147.746	26	28	436	28	1	1247	136.3	5.29	359.91	345.75	24	18	0	2.32066e+07	4.045e+07	3.2939e+07	2.0723e+07	2.81704e+07	4.24482e+07	1.43907e+07	3.90469e+07	3.20403e+07	2.74536e+07	3.10579e+07	4.79162e+07	1.82473e+07	2.72618e+07	3.62008e+07	1.2942e+07	1.15858e+07	6.61299e+07	5.19454e+06	7.23139e+06	4.3367e+06	1.88795e+07	2.55478e+07	3.05499e+07	5.37293e+07	3.83916e+07	5.26679e+07	28.63	13.54	9.92
FALSE	High	Master Protein	Q9NPP6	Immunoglobulin heavy chain variant (Fragment) OS=Homo sapiens OX=9606 PE=2 SV=1	0	147.676	50	21	1446	1	1	416	44.8	6.13	1541.65	2253.64	19	16	6	2.82877e+07	1.66833e+07	1.80033e+07	3.33196e+07	3.08927e+07	2.6861e+07	9.32875e+06	9.60231e+06	6.243e+06	1.84277e+07	2.799e+06	3.31207e+06	1.5179e+07	6.9045e+06	6.384e+06	2.27523e+07	1.61246e+07	1.9782e+07	9.51712e+06	1.19302e+07	9.78918e+06	3.69662e+07	2.31879e+07	2.42886e+07	2.93152e+07	2.17857e+07	1.3842e+07	12.34	2.39	7.93
FALSE	High	Master Protein	A8K8Z4	cDNA FLJ78071, highly similar to Human MHC class III complement component C6 mRNA OS=Homo sapiens OX=9606 PE=2 SV=1	0	147.349	36	28	483	2	1	934	104.6	6.62	258.09	871.9	16	24	0	1.85895e+06	1.55501e+06	1.52638e+06	1.29302e+06	900873	2.30102e+06	1.08781e+06	2.94548e+06	2.9693e+06	4.57904e+06	5.13018e+06	4.674e+06	6.37669e+06	2.98146e+06	6.03681e+06	1.17503e+06	1.88792e+06	903654	2.90759e+06	794144	878518	90178.3	716953		400890	603308	875369	36.9	36.3	23.62
FALSE	High	Master Protein	F5H7G1	Complement component C8 beta chain OS=Homo sapiens OX=9606 GN=C8B PE=1 SV=1	0	147.181	44	22	729	1	1	539	61.2	7.64	206.94	1240.53	20	19	0			96863.8	95343.4				81085.5		1.49936e+06		75638.2		200349				136142		94878.3	227027	119135	81195		72162.2					45.98
FALSE	High	Master Protein	B4DI63	cDNA FLJ59205, highly similar to Mimecan OS=Homo sapiens OX=9606 PE=2 SV=1	0	147.116	36	21	1773	21	1	356	40.5	7.99	1753.53	2063.69	21	14	0	2.03586e+08	2.78204e+08	4.88574e+08	3.37773e+08	3.79955e+08	3.961e+08	7.13262e+08	5.70407e+08	1.29181e+09	5.15879e+08	2.342e+09	1.17273e+09	1.04504e+09	5.49724e+08	3.30497e+08	8.72737e+08	5.7443e+08	3.95247e+08	1.81266e+08	3.73499e+08	2.53735e+08	4.93963e+08	9.75624e+08	1.0421e+09	5.56467e+08	5.04204e+08	8.0998e+08	6.77	11.5	5.99
FALSE	High	Master Protein	A0A024R9B9	Matrilin 2, isoform CRA_b OS=Homo sapiens OX=9606 GN=MATN2 PE=4 SV=1	0	146.483	38	29	433	1	1	922	102.8	6.47	361.58	481.97	22	23	0		9374.34	331758	177209		192093																				116484				6.25
FALSE	High	Master Protein	Q5CZI2	Uncharacterized protein DKFZp686D12108 (Fragment) OS=Homo sapiens OX=9606 GN=DKFZp686D12108 PE=2 SV=1	0	144.768	25	20	310	2	1	1180	129.6	5.31	297.6	438.91	16	13	0	3.30319e+06	2.89408e+06	727734	1.0647e+06	1.04029e+06	2.93318e+06	2.64219e+06	4.14485e+06	4.7326e+06	4.69488e+06	3.10932e+06	9.50672e+06	3.26033e+06	3.00488e+06	5.97052e+06	2.41462e+06	3.97368e+06	8.06398e+06	732873	2.81511e+06	729915	1.41211e+06	1.6638e+06	2.59662e+06	4.35424e+06	4.50224e+06	2.21977e+06	80.85	5.43	76.03
FALSE	High	Master Protein	Q6P089	IGH@ protein OS=Homo sapiens OX=9606 GN=IGH@ PE=2 SV=1	0	144.729	41	20	1387	1	1	480	52	6.32	1511.66	2141.8	19	15	0	1.40942e+06	812921	958397	2.11244e+06	1.56735e+06	1.46041e+06		182667	171137	271340											1.09771e+06	2.11072e+06		716318	878768	1.18203e+06	287691	27.77	29.61	2.49
FALSE	High	Master Protein	D0PNI1	Epididymis luminal protein 4 OS=Homo sapiens OX=9606 GN=YWHAZ PE=2 SV=1	0	142.647	53	22	651	17	1	245	27.7	4.79	552.91	1071.28	17	16	6	8.13396e+07	7.0007e+07	1.39027e+08	9.66054e+07	1.32287e+08	1.99415e+08	4.46014e+07	1.45938e+08	8.1264e+07	9.43372e+07	1.34387e+08	2.36332e+08	5.41001e+07	1.56293e+08	1.78135e+08	6.06572e+07	1.53936e+08	2.01305e+08	5.63015e+07	1.12254e+08	1.06818e+08	1.16091e+08	1.01189e+08	1.59707e+08	1.24732e+08	1.10246e+08	1.00302e+08	3.87	7.08	9
FALSE	High	Master Protein	B2R4R0	Histone H4 OS=Homo sapiens OX=9606 GN=HIST1H4L PE=2 SV=1	0	141.951	59	16	942	16	1	103	11.4	11.36	653.84	1788.97	13	15	0	1.89378e+08	9.07704e+07	3.23164e+08	1.15871e+08	2.03157e+08	1.72728e+08	9.96939e+06	1.35393e+07	5.62071e+07	1.63729e+08	3.3051e+07	8.18446e+07	1.32092e+07	5.04401e+07	3.65215e+07	2.25387e+07	1.52678e+08	8.13806e+07	3.54489e+07	7.76894e+07	3.25601e+07	3.74377e+07	7.51786e+07	3.17414e+07	2.07678e+08	4.59502e+08	4.46519e+08	6.12	8.42	2.37
FALSE	High	Master Protein	P22626	Heterogeneous nuclear ribonucleoproteins A2/B1 OS=Homo sapiens OX=9606 GN=HNRNPA2B1 PE=1 SV=2	0	141.148	59	24	581	22	1	353	37.4	8.95	810.24	697.91	18	17	2	3.02004e+07	2.23603e+07	4.48876e+07	2.47045e+07	3.27814e+07	5.51132e+07	3.48319e+07	5.80305e+07	5.11554e+07	5.2325e+07	4.18012e+07	7.87553e+07	2.59853e+07	5.57878e+07	3.37561e+07	2.42276e+07	7.89241e+07	8.05974e+07	2.09675e+07	3.16543e+07	3.60133e+07	2.53341e+07	5.73775e+07	4.10264e+07	3.36588e+07	3.49246e+07	2.50935e+07	4.43	4.9	16.28
FALSE	High	Master Protein	B7ZLW0	LPP protein OS=Homo sapiens OX=9606 GN=LPP PE=2 SV=1	0	140.871	60	26	165	26	1	612	65.7	7.37	156.91	120.49	21	19	0	1.38996e+07	1.88376e+07	7.98556e+06	1.65727e+07	1.43925e+07	1.33324e+07	1.14381e+07	1.8434e+07	1.19413e+07	1.78433e+07	1.22846e+07	3.37807e+07	6.64429e+06	8.07166e+06	9.6024e+06	6.52105e+06	7.39179e+06	2.18512e+07	4.17147e+06	3.27194e+06	5.03586e+06	7.53226e+06	2.12127e+07	1.69911e+07	4.27271e+07	6.95514e+06	5.19781e+06	40.87	27.55	31.46
FALSE	High	Master Protein	P35442	Thrombospondin-2 OS=Homo sapiens OX=9606 GN=THBS2 PE=1 SV=2	0	140.247	27	25	479	23	1	1172	129.9	4.83	247.4	729.05	18	22	0	6.26738e+07	4.4515e+07	2.12895e+07	5.69247e+07	3.44088e+07	2.15116e+07	1.16366e+07	1.04859e+07	1.32114e+07	1.43694e+07	1.34618e+07	1.23348e+07	2.0433e+07	1.75076e+07	3.49031e+07	1.69204e+07	1.30185e+07	1.15739e+07	2.17019e+07	6.64064e+06	6.09442e+06	1.78506e+07	9.55645e+06	1.90763e+07	8.13936e+07	3.15815e+07	1.69786e+07	11.28	14.68	8.2
FALSE	High	Master Protein	Q9BUF5	Tubulin beta-6 chain OS=Homo sapiens OX=9606 GN=TUBB6 PE=1 SV=1	0	140.063	51	19	1313	9	1	446	49.8	4.88	663.16	2148.2	18	15	0	3.54573e+06	2.05314e+06	854796	2.3526e+06	2.51234e+06	4.79966e+06	2.63571e+06	7.38285e+06	5.53805e+06	1.19476e+07	3.7148e+06	7.98868e+06	1.90525e+06	6.80873e+06	4.81789e+06	1.60541e+06	6.28279e+06	8.05677e+06	2.15648e+06	3.16275e+06	6.24079e+06	1.42085e+07	5.03665e+06	5.98724e+06	4.39306e+06	3.40417e+06	891796	20.42	33.87	45.31
FALSE	High	Master Protein	A0A024R0S6	EH-domain containing 2, isoform CRA_a OS=Homo sapiens OX=9606 GN=EHD2 PE=3 SV=1	0	139.945	55	26	503	24	1	543	61.1	6.46	314.05	607.02	20	23	2	2.85175e+07	3.73526e+07	4.33112e+07	3.54349e+07	4.72696e+07	5.43199e+07	4.03037e+06	2.32865e+07	1.67024e+07	1.04689e+07	3.11128e+07	2.82459e+07	4.86429e+06	3.1829e+07	9.50638e+06	5.88464e+06	1.04686e+07	3.44111e+07	3.38643e+06	2.519e+07	1.89772e+07	1.04597e+07	2.90147e+07	5.64755e+07	5.39463e+07	3.6318e+07	3.48069e+07	5.19	9.81	6.05
FALSE	High	Master Protein	P35908	Keratin, type II cytoskeletal 2 epidermal OS=Homo sapiens OX=9606 GN=KRT2 PE=1 SV=2	0	139.829	59	28	372	24	1	639	65.4	8	530.83	168.05	25	15	3	4.23477e+06	6.08503e+06	1.40772e+07	5.46479e+06	2.86469e+06	2.32092e+07	9.7782e+07	9.86861e+07	7.30204e+07	2.17674e+07	1.29082e+08	5.89624e+07	3.7989e+07	3.6367e+07	1.318e+08	7.59211e+07	3.9393e+07	1.44644e+08	4.05748e+07	6.84617e+07	4.61538e+07	3.67197e+07	5.16275e+07	2.64931e+07	8.29287e+06	5.19881e+06	8.6134e+06	13.26	2.79	4.97
FALSE	High	Master Protein	A0A024R319	Laminin, beta 2 (Laminin S), isoform CRA_a OS=Homo sapiens OX=9606 GN=LAMB2 PE=4 SV=1	0	138.936	29	33	112	33	1	1798	195.9	6.52	50.48	62.5	22	15	0	2.11404e+06	1.50925e+06	3.44018e+06	1.02708e+06	2.17539e+06	4.7117e+06	947134	6.46037e+06	3.8244e+06	1.85673e+06	1.35718e+07	7.54385e+06	1.54475e+06	9.07148e+06	5.9578e+06	2.66604e+06	3.83277e+06	1.62296e+07	575176	3.3901e+06	1.14281e+06	2.93914e+06	3.6992e+06	7.68336e+06	7.86294e+06	6.9176e+06	6.93431e+06	21.02	9.66	9.29
FALSE	High	Master Protein	P08294	Extracellular superoxide dismutase [Cu-Zn] OS=Homo sapiens OX=9606 GN=SOD3 PE=1 SV=2	0	138.112	61	13	697	13	1	240	25.8	6.61	1474.64	1011.94	13	9	0	3.98527e+07	5.96101e+07	5.00998e+07	5.5973e+07	7.40978e+07	5.75193e+07	2.43663e+08	1.96837e+08	4.99528e+08	8.68362e+07	5.27999e+08	3.32461e+08	5.72135e+07	5.93246e+07	2.02299e+07	1.14077e+08	1.67875e+08	1.57578e+08	5.25401e+07	4.62325e+07	2.7603e+07	1.45891e+08	6.54254e+07	2.81975e+08	7.06702e+07	9.12623e+07	9.31925e+07	14.3	3.71	12.47
FALSE	High	Master Protein	Q16473	Putative tenascin-XA OS=Homo sapiens OX=9606 GN=TNXA PE=5 SV=2	0	138.049	69	22	1193	1	1	311	33.7	5.5	1485.97	1353.2	21	15	0			135427		41683.1			373999	567094	120609		125441									442171	134223	59082.9			108487	156707			42.17
FALSE	High	Master Protein	P13489	Ribonuclease inhibitor OS=Homo sapiens OX=9606 GN=RNH1 PE=1 SV=2	0	137.629	54	22	533	22	1	461	49.9	4.82	367.98	813.59	20	17	0	2.18127e+07	1.74653e+07	2.99275e+07	2.26176e+07	2.69477e+07	4.65327e+07	6.75864e+06	1.79168e+07	1.58203e+07	1.92346e+07	2.14285e+07	3.52869e+07	4.6286e+06	3.15507e+07	2.14537e+07	5.09487e+06	4.80071e+07	4.65767e+07	6.36417e+06	1.70266e+07	8.51367e+07	1.12295e+07	1.86161e+07	2.55933e+07	2.30829e+07	2.38566e+07	1.72672e+07	13.2	4.57	8.82
FALSE	High	Master Protein	P30043	Flavin reductase (NADPH) OS=Homo sapiens OX=9606 GN=BLVRB PE=1 SV=3	0	137.322	74	14	403	14	1	206	22.1	7.65	297.37	783.3	10	14	0	1.21174e+08	4.63293e+06	6.66533e+06	6.75975e+06	8.37739e+06	9.04577e+06	8.76397e+06	8.10886e+06	1.24125e+07	3.22752e+07	1.41159e+07	2.49457e+07	9.80922e+06	1.97435e+07	2.55802e+08	2.18636e+07	1.864e+07	2.08834e+07	9.31439e+06	1.47921e+07	9.06779e+06	4.78512e+07	1.728e+07	1.55438e+07	9.36397e+06	9.58813e+06	4.70977e+06	29.56	17.35	37.93
FALSE	High	Master Protein	P09382	Galectin-1 OS=Homo sapiens OX=9606 GN=LGALS1 PE=1 SV=2	0	137.272	56	14	1187	14	1	135	14.7	5.5	1459.4	1238.98	14	8	0	1.05422e+08	1.11746e+08	1.60971e+08	1.32491e+08	1.62253e+08	2.05375e+08	3.66996e+08	2.84962e+08	4.32149e+08	1.67313e+08	2.29334e+08	5.01185e+08	2.29609e+08	2.69229e+08	1.41673e+08	9.70226e+07	2.89412e+08	3.12942e+08	1.51299e+08	1.86344e+08	1.64273e+08	1.01113e+08	3.0412e+08	2.32268e+08	1.66443e+08	1.23278e+08	1.21354e+08	2.42	17.3	6.45
FALSE	High	Master Protein	B2R8I2	cDNA, FLJ93914, highly similar to Homo sapiens histidine-rich glycoprotein (HRG), mRNA OS=Homo sapiens OX=9606 PE=2 SV=1	0	136.113	34	20	1029	3	1	525	59.5	7.44	986.18	1190.11	19	18	18	5.70639e+07	4.49152e+07	3.79226e+07	2.95037e+07	3.50004e+07	2.02362e+07	7.35149e+07	5.85899e+07	5.0696e+07	6.0151e+07	2.52652e+07	2.52582e+07	8.42748e+07	2.60959e+07	9.64348e+07	5.39841e+07	2.04842e+07	3.68335e+07	6.17205e+07	4.85744e+07	6.01028e+07	8.09219e+07	5.68465e+07	6.78512e+07	3.07989e+07	3.2901e+07	9.45607e+06	14.59	6.61	7.35
FALSE	High	Master Protein	A0A2R8YGF8	Actin, cytoplasmic 1 (Fragment) OS=Homo sapiens OX=9606 GN=ACTB PE=1 SV=1	0	135.663	68	13	1934	1	1	165	18.1	5.5	1475.06	3078.79	13	8	0	110396		103209	79464.9		94365.1	1.21953e+06			874730	810874	107971	1.64525e+06	1.30353e+06	1.36039e+06	538377	640321		631339	334587	366645	901727		343658	115220	355869	200917	70.38		40.39
FALSE	High	Master Protein	B4DJ30	cDNA FLJ61290, highly similar to Neutral alpha-glucosidase AB OS=Homo sapiens OX=9606 PE=2 SV=1	0	134.268	39	29	417	29	1	995	112.9	6.06	227.91	489.18	19	23	0	2.02539e+07	1.47707e+07	2.90012e+07	1.8977e+07	2.18946e+07	2.91232e+07	9.01859e+06	1.12935e+07	1.02624e+07	1.66781e+07	1.65303e+07	2.6349e+07	9.82306e+06	2.18046e+07	1.91315e+07	9.75955e+06	1.97854e+07	2.6531e+07	8.28732e+06	1.38543e+07	7.2046e+06	7.8468e+06	1.09265e+07	1.55798e+07	2.25857e+07	3.0357e+07	2.97536e+07	5.27	6.87	4.35
FALSE	High	Master Protein	Q6NZI2	Caveolae-associated protein 1 OS=Homo sapiens OX=9606 GN=CAVIN1 PE=1 SV=1	0	134.244	34	19	448	19	1	390	43.5	5.6	514.97	678.64	19	10	0	1.53089e+07	2.5314e+07	6.18109e+07	1.86125e+07	2.90878e+07	7.08716e+07	2.58383e+07	1.00482e+08	9.14546e+07	3.50221e+07	9.14423e+07	1.40273e+08	2.10062e+07	9.7704e+07	3.10699e+07	1.90322e+07	2.71021e+07	1.36403e+08	2.65125e+07	6.87743e+07	2.72142e+07	4.21923e+06	8.63655e+07	9.76502e+07	3.69419e+07	4.03007e+07	6.64776e+07	2.51	10.83	6.94
FALSE	High	Master Protein	P09871	Complement C1s subcomponent OS=Homo sapiens OX=9606 GN=C1S PE=1 SV=1	0	134.065	39	23	683	22	1	688	76.6	4.96	738.24	984.79	19	19	1	5.49411e+07	3.85734e+07	4.09727e+07	6.50436e+07	3.17582e+07	4.02091e+07	5.34398e+07	6.66756e+07	4.61376e+07	6.39429e+07	2.53482e+07	3.24558e+07	4.02031e+07	4.21782e+07	5.48908e+07	4.60074e+07	2.48985e+07	3.47662e+07	1.19275e+08	2.58696e+07	3.64286e+07	5.4732e+07	1.64251e+07	2.53491e+07	4.03466e+07	4.26948e+07	4.51091e+07	12.47	10.4	5.74
FALSE	High	Master Protein	Q15113	Procollagen C-endopeptidase enhancer 1 OS=Homo sapiens OX=9606 GN=PCOLCE PE=1 SV=2	0	133.652	57	22	1027	22	1	449	47.9	7.43	907.3	1313.79	19	16	0	4.21215e+07	4.76928e+07	5.04365e+07	5.39919e+07	5.26234e+07	5.87147e+07	5.12665e+07	3.92226e+07	6.89469e+07	3.76226e+07	6.54973e+07	5.84848e+07	4.51001e+07	5.88283e+07	3.72025e+07	5.75346e+07	5.76299e+07	5.0043e+07	5.23914e+07	2.92318e+07	4.50109e+07	6.86435e+07	1.0383e+08	6.99428e+07	5.13289e+07	6.9006e+07	3.9721e+07	1.23	5.79	11.62
FALSE	High	Master Protein	Q92743	Serine protease HTRA1 OS=Homo sapiens OX=9606 GN=HTRA1 PE=1 SV=1	0	133.06	55	23	503	23	1	480	51.3	7.83	547.4	483.45	21	15	0	2.69427e+07	1.75538e+07	1.10837e+07	3.02109e+07	1.79608e+07	1.25169e+07	9.67726e+07	3.39204e+07	3.74146e+07	5.4029e+07	2.19459e+08	2.12405e+07	1.99824e+08	1.22576e+08	4.15682e+07	8.46324e+07	6.80017e+07	1.6081e+07	6.42786e+07	2.49703e+07	2.75994e+07	1.886e+08	1.21026e+07	2.27477e+07	3.99353e+07	2.97221e+07	1.99447e+07	10.54	3.32	8.15
FALSE	High	Master Protein	Q9H4B7	Tubulin beta-1 chain OS=Homo sapiens OX=9606 GN=TUBB1 PE=1 SV=1	0	132.624	49	22	442	17	1	451	50.3	5.17	234.45	671.27	20	8	0	658762	352157	1.43766e+06	214348	164233	736871	750030	3.81895e+06	492348	2.72727e+06	271876	780177	1.928e+06	755656	1.70297e+08	655172	353613	5.49906e+06	672803	234213	2.0257e+06	2.07226e+06	30896.8	1.76157e+06	361002	1.34956e+06	1.00652e+06	42.13	36.78	25.54
FALSE	High	Master Protein	S6B2A6	IgG H chain OS=Homo sapiens OX=9606 PE=2 SV=1	0	130.166	31	9	2659	2	1	300	32.1	7.25	3682.36	6974.72	9	8	0	4.75943e+06	814397	263295	4.46149e+06	1.12965e+06	162778	7.19497e+06	458728	209610	4.12209e+06	552944		5.36078e+06	35249.3	115538	6.01945e+06	708849	334393	3.68798e+06	244566	332927	1.07319e+07	536220	363319	1.45654e+06	1.32433e+07	436920	12.35	68.06	108.5
FALSE	High	Master Protein	P08779	Keratin, type I cytoskeletal 16 OS=Homo sapiens OX=9606 GN=KRT16 PE=1 SV=4	0	130.045	57	27	223	14	1	473	51.2	5.05	262.47	116.57	27	6	6	1.25458e+06	2.71701e+06	3.25082e+06	1.04049e+06	500664	2.18876e+06	1.0132e+08	1.31068e+07	1.45886e+07	5.7618e+06	1.07523e+08	1.0961e+07	5.06486e+07	9.54026e+06	2.10706e+07	4.41954e+07	1.32127e+07	3.57659e+07	6.98046e+07	1.19863e+07	1.25103e+07	1.03334e+07	1.00549e+07	1.10295e+07	736114	3.15828e+06	1.22812e+06	22.47	55.94	53.86
FALSE	High	Master Protein	B2R815	cDNA, FLJ93695, highly similar to Homo sapiens serpin peptidase inhibitor, clade A (alpha-1 antiproteinase, antitrypsin), member 4 (SERPINA4), mRNA OS=Homo sapiens OX=9606 PE=2 SV=1	0	129.638	50	18	465	18	1	427	48.5	7.75	207.43	746.61	14	16	0	8.8245e+07	3.00884e+07	2.03282e+07	8.40362e+07	2.59679e+07	2.09172e+07	1.0702e+07	5.0931e+06	1.47054e+07	6.6533e+06	8.41236e+06	4.87972e+06	7.39818e+07	1.26319e+07	9.70494e+06	1.19215e+07	6.74865e+06	4.98234e+06	2.0925e+07	1.00289e+07	8.19061e+06	2.06165e+07	9.43633e+06	1.51344e+07	3.33496e+07	6.16689e+07	7.19914e+06	24.16	12.76	11.79
FALSE	High	Master Protein	Q9BWU5	Mutant hemoglobin beta chain (Fragment) OS=Homo sapiens OX=9606 GN=HBB PE=3 SV=1	0	129.519	83	10	2578	2	1	105	11.5	7.05	2655.93	2578.85	10	9	2	3.47308e+08	2.48821e+07	1.2922e+07	5.53077e+07	1.94635e+08	3.52254e+07	3.80974e+07	2.36528e+07	6.54285e+07	1.91802e+09	1.13093e+08	1.42392e+08	2.65024e+08	3.4466e+08	1.32178e+08	1.53195e+09	2.17188e+08	4.57524e+07	5.08882e+06	2.98486e+07	8.75843e+06	8.12069e+08	1.70684e+07	6.39591e+07	8.20386e+07	1.4753e+07	8.8867e+06	26.21	34.85	15.6
FALSE	High	Master Protein	Q96PD5	N-acetylmuramoyl-L-alanine amidase OS=Homo sapiens OX=9606 GN=PGLYRP2 PE=1 SV=1	0	129.487	41	16	625	16	1	576	62.2	7.55	475.16	1033.82	16	14	0	5.81613e+07	3.03689e+07	2.52857e+07	7.94972e+07	2.77298e+07	2.66693e+07	6.91458e+07	2.05326e+07	1.66539e+07	2.17814e+07	2.69055e+07	1.82346e+07	8.07921e+07	1.69185e+07	2.59926e+07	6.99137e+07	2.69225e+07	2.26206e+07	1.20767e+08	2.44924e+07	2.23843e+07	3.70077e+07	2.38501e+07	1.977e+07	4.24552e+07	7.36599e+07	1.81155e+07	5.97	13.34	5.65
FALSE	High	Master Protein	Q03591	Complement factor H-related protein 1 OS=Homo sapiens OX=9606 GN=CFHR1 PE=1 SV=2	0	129.04	58	19	913	3	1	330	37.6	7.39	1111.54	1054.57	16	16	6	2.81153e+07	4.60286e+07	3.82006e+07	4.63871e+07	4.57224e+07	7.1899e+07	9.40672e+07	1.61192e+08	9.14235e+07	1.1952e+08	2.89854e+07	8.65142e+07	8.19661e+07	5.53076e+07	1.16348e+08	3.66555e+07	2.64313e+07	6.13433e+07	8.75478e+07	3.36195e+07	5.26027e+07	5.52348e+07	7.67742e+07	9.57372e+07	1.6866e+07	1.64331e+07	1.32962e+07	2.59	3.72	7.94
FALSE	High	Master Protein	E9PK25	Cofilin-1 OS=Homo sapiens OX=9606 GN=CFL1 PE=1 SV=1	0	128.808	59	16	645	10	1	204	22.7	8.34	807.32	754.77	12	12	6	7.34128e+07	4.06826e+07	4.85744e+07	5.57196e+07	7.23884e+07	9.03732e+07	7.13169e+07	1.03165e+08	8.70479e+07	1.43083e+08	5.62501e+07	1.61976e+08	5.59858e+07	6.59391e+07	1.61309e+08	3.61288e+07	1.39427e+08	1.52602e+08	5.05808e+07	3.62389e+07	4.86729e+07	4.41248e+07	7.87525e+07	8.0563e+07	7.96353e+07	4.80775e+07	3.42642e+07	12.04	5.53	5.3
FALSE	High	Master Protein	P04196	Histidine-rich glycoprotein OS=Homo sapiens OX=9606 GN=HRG PE=1 SV=1	0	127.348	32	19	1021	2	1	525	59.5	7.5	965.87	1177.85	18	17	0	2.78599e+06	3.02977e+06	2.93966e+06		172078	372354																			4.48493e+06	2.6655e+06	1.59027e+06	11.18	11.47	31.62
FALSE	High	Master Protein	B4E320	cDNA FLJ50065, highly similar to MAM domain-containing protein 2 OS=Homo sapiens OX=9606 PE=2 SV=1	0	126.892	45	24	451	24	1	686	77.5	5.08	354.9	437.5	20	19	0	8.94057e+06	1.43146e+07	1.85535e+07	1.7515e+07	1.88601e+07	2.49067e+07	4.84046e+06	1.40178e+07	1.54677e+07	1.122e+07	1.52176e+08	1.54879e+07	1.22711e+07	6.15182e+07	8.99639e+06	1.33828e+07	2.25905e+07	1.00215e+07	4.35067e+06	2.58421e+07	1.80241e+08	4.77774e+07	9.07679e+06	3.01337e+07	1.63761e+07	3.38307e+07	2.93622e+07	10.81	5.72	8.87
FALSE	High	Master Protein	V9HW98	Epididymis luminal protein 2 OS=Homo sapiens OX=9606 GN=HEL2 PE=1 SV=1	0	125.914	68	22	583	20	1	255	29.2	4.74	503.62	709.5	16	19	0	3.03085e+07	2.55174e+07	6.85367e+07	3.17329e+07	4.8743e+07	6.74845e+07	1.14682e+07	6.00774e+07	4.70962e+07	6.50822e+07	5.4273e+07	8.79068e+07	2.05948e+07	6.43788e+07	7.11526e+07	1.15876e+07	7.17038e+07	8.34884e+07	1.24639e+07	3.92006e+07	6.01138e+07	1.32599e+08	4.62061e+07	1.3848e+08	3.38546e+07	5.36268e+07	1.28651e+08	17.38	5.99	10.66
FALSE	High	Master Protein	C9J2C0	Tubulin alpha chain (Fragment) OS=Homo sapiens OX=9606 GN=TUBA8 PE=1 SV=1	0	124.915	32	14	978	1	1	467	52	5.31	607.82	1855.09	11	11	0
FALSE	High	Master Protein	E9KL26	Epididymis tissue protein Li 173 OS=Homo sapiens OX=9606 GN=SERPING1 PE=2 SV=1	0	124.765	34	22	451	22	1	500	55.1	6.55	164.39	621.4	17	21	0	9.90133e+07	5.33064e+07	4.41168e+07	9.69993e+07	6.39424e+07	4.64655e+07	5.5585e+07	1.40507e+07	1.81848e+07	9.41066e+06	1.49253e+07	3.15175e+07	1.1843e+08	4.12508e+07	3.99017e+07	3.09447e+07	1.4141e+07	5.76152e+07	5.42044e+07	4.38304e+07	2.66511e+07	2.77688e+07	5.36995e+07	1.95551e+07	5.2763e+07	5.51019e+07	2.01185e+07	6.14	13.71	9.45
FALSE	High	Master Protein	P04040	Catalase OS=Homo sapiens OX=9606 GN=CAT PE=1 SV=3	0	124.179	42	22	203	22	1	527	59.7	7.39	142.34	330.69	11	20	0	5.84194e+07	1.72023e+06	5.68096e+06	9.956e+06	7.93772e+06	7.13362e+06	4.76453e+06	4.87291e+06	9.89155e+06	3.60798e+07	7.06712e+06	1.09341e+07	2.8211e+06	7.43695e+06	1.12794e+07	2.48096e+07	6.72963e+06	1.0682e+07	1.96937e+06	3.3106e+06	1.72761e+06	1.56491e+07	3.20891e+06	6.0782e+06	1.20313e+07	5.47295e+06	5.09333e+06	4.85	19.15	4.89
FALSE	High	Master Protein	Q9UNU2	Complement protein C4B frameshift mutant (Fragment) OS=Homo sapiens OX=9606 GN=C4B PE=4 SV=1	0	122.869	47	16	564	2	1	354	38.1	8.53	505.63	1189.92	13	14	0	1.1244e+07	1.46453e+06	1.03136e+06	1.28843e+07	2.19644e+06	1.79912e+06	3.50782e+06	1.295e+06	471236	2.33651e+06	309798	1.95841e+06	2.21591e+07	1.7404e+06	3.49859e+06	5.5336e+06	143507	62118.4	1.68998e+07	217724	2.53327e+06	2.92535e+06	113141	1.08016e+06	4.47236e+06	2.29002e+06	443671	13.68	4.3	24.79
FALSE	High	Master Protein	P50454	Serpin H1 OS=Homo sapiens OX=9606 GN=SERPINH1 PE=1 SV=2	0	121.453	48	16	659	16	1	418	46.4	8.69	367.99	1094.96	12	15	0	4.82092e+07	2.47125e+07	3.16916e+07	1.96406e+07	2.81112e+07	2.87565e+07	5.31536e+06	2.37515e+07	2.57051e+07	3.12063e+07	1.3815e+07	3.44543e+07	1.22515e+07	2.99561e+07	4.55865e+07	8.93591e+06	3.39435e+07	3.70309e+07	6.85497e+06	1.05836e+07	1.98398e+07	3.37168e+07	1.72381e+07	3.77747e+07	5.1026e+07	4.12259e+07	3.3844e+07	2.47	11.88	9.1
FALSE	High	Master Protein	Q04828	Aldo-keto reductase family 1 member C1 OS=Homo sapiens OX=9606 GN=AKR1C1 PE=1 SV=1	0	120.928	55	19	504	2	1	323	36.8	7.88	355.26	811.75	17	16	18	1.8014e+07	3.83646e+07	1.15097e+08	3.21503e+07	6.17741e+07	1.17183e+08	6.79702e+06	4.74353e+07	2.87165e+07	1.39447e+07	6.09319e+07	7.85383e+07	9.21172e+06	1.47387e+08	3.14848e+07	1.46382e+07	5.57808e+07	9.95801e+07	5.72126e+06	6.04441e+07	5.72895e+07	1.42333e+07	3.00973e+07	3.80422e+07	2.41273e+07	4.06507e+07	4.36058e+07	2.81	9.1	6.53
FALSE	High	Master Protein	V9HWE3	Carbonic anhydrase I, isoform CRA_a OS=Homo sapiens OX=9606 GN=HEL-S-11 PE=2 SV=1	0	120.645	63	14	195	14	1	261	28.9	7.12	195.83	216.32	12	11	0	4.28616e+07	3.53586e+06	3.16092e+06	9.6039e+06	3.03482e+07	9.25653e+06	1.65084e+06	8.14657e+06	1.25104e+07	1.2592e+08	8.45866e+06	6.54615e+06	9.34726e+06	2.15039e+07	1.94898e+07	1.12547e+08	1.30922e+07	2.25884e+06	1.12709e+06	2.07699e+06	5.40864e+06	7.10364e+07	1.71465e+06	3.90946e+06	2.50049e+07	2.2941e+06	1.49893e+06	4.22	27.62	6.35
FALSE	High	Master Protein	P02511	Alpha-crystallin B chain OS=Homo sapiens OX=9606 GN=CRYAB PE=1 SV=2	0	120.245	74	18	608	18	1	175	20.1	7.33	822.22	736.64	16	9	0	1.54053e+07	1.8614e+07	3.94023e+07	3.24581e+07	4.28134e+07	5.13466e+07	1.04358e+08	8.66931e+07	1.41195e+08	3.20178e+07	9.81725e+07	1.17632e+08	5.42001e+07	6.25877e+07	2.14914e+07	4.53202e+07	6.60236e+07	1.4018e+08	6.08061e+07	5.49068e+07	4.60937e+07	2.98747e+07	7.96402e+07	4.56885e+07	3.41615e+07	3.5615e+07	3.82353e+07	1.43	1.2	19.96
FALSE	High	Master Protein	A0A024RBH2	Cytoskeleton-associated protein 4, isoform CRA_c OS=Homo sapiens OX=9606 GN=CKAP4 PE=4 SV=1	0	119.85	47	22	290	22	1	602	66	5.92	132.96	508.8	20	17	0	2.76087e+07	1.37699e+07	1.73792e+07	1.61845e+07	1.6951e+07	1.75612e+07	9.20268e+06	1.03046e+07	1.17721e+07	2.60381e+07	1.21626e+07	3.0782e+07	1.48323e+07	2.07358e+07	2.11296e+07	7.59777e+06	2.32325e+07	2.74572e+07	6.85739e+06	9.25829e+06	1.17153e+07	4.29175e+06	1.21432e+07	8.48317e+06	3.09439e+07	2.65519e+07	2.25559e+07	2.53	9.32	8.1
FALSE	High	Master Protein	P04217	Alpha-1B-glycoprotein OS=Homo sapiens OX=9606 GN=A1BG PE=1 SV=4	0	119.29	43	16	724	16	1	495	54.2	5.86	818.56	986.97	16	13	0	4.13973e+07	7.31912e+07	5.10544e+07	5.52199e+07	6.13353e+07	4.67415e+07	2.20362e+08	1.59354e+08	2.8796e+08	2.11968e+08	1.2488e+07	1.10584e+07	6.8291e+07	2.17394e+07	2.94254e+07	8.75571e+07	5.12235e+07	3.62171e+07	8.39908e+07	5.09209e+07	1.63433e+08	1.99362e+08	5.12158e+07	1.36471e+08	3.58915e+07	2.69614e+07	1.17125e+07	1.84	2.22	8.14
FALSE	High	Master Protein	P35625	Metalloproteinase inhibitor 3 OS=Homo sapiens OX=9606 GN=TIMP3 PE=1 SV=2	0	118.816	74	20	810	20	1	211	24.1	8.72	564.01	1224.21	17	17	0	6.72096e+07	1.0583e+08	2.23415e+08	1.32256e+08	1.49241e+08	2.71703e+08	2.07839e+07	4.65457e+07	2.01426e+07	2.08007e+07	1.52358e+08	5.85843e+07	6.0866e+07	2.34681e+08	8.95296e+07	1.81751e+07	7.35468e+07	4.55756e+07	1.96824e+07	1.17966e+08	2.00717e+08	3.36326e+07	2.33428e+07	3.03524e+07	9.30758e+07	2.20836e+08	3.13068e+08	3.32	5.6	12.65
FALSE	High	Master Protein	Q92626	Peroxidasin homolog OS=Homo sapiens OX=9606 GN=PXDN PE=1 SV=2	0	118.287	24	26	197	26	1	1479	165.2	7.17	24.95	236.04	11	24	0	1.14801e+07	6.36016e+06	4.99227e+06	5.17377e+06	7.33861e+06	8.64797e+06	542040	888839	998340	2.05071e+06	2.21069e+06	7.16814e+06	1.33307e+06	7.30913e+06	1.15639e+07	416902	1.61938e+06	7.10768e+06	781565	1.2362e+06	1.42988e+06	1.10964e+06	2.64362e+06	1.01692e+06	1.90059e+07	1.09018e+07	9.60509e+06	5.15	2.43	12.92
FALSE	High	Master Protein	P32119	Peroxiredoxin-2 OS=Homo sapiens OX=9606 GN=PRDX2 PE=1 SV=5	0	117.854	78	18	556	17	1	198	21.9	5.97	504.15	667.15	14	13	0	1.11335e+08	1.96178e+07	3.36135e+07	2.82473e+07	4.30964e+07	5.20902e+07	1.87054e+07	2.98301e+07	3.11518e+07	9.04327e+07	3.15941e+07	5.62157e+07	2.69648e+07	5.53822e+07	3.09202e+07	7.90341e+07	4.29959e+07	4.92541e+07	1.59646e+07	3.42453e+07	1.33468e+07	1.97398e+07	2.73626e+07	2.80579e+07	3.5423e+07	2.71667e+07	2.56612e+07	13.25	7.5	12.22
FALSE	High	Master Protein	P55072	Transitional endoplasmic reticulum ATPase OS=Homo sapiens OX=9606 GN=VCP PE=1 SV=4	0	117.55	41	27	358	27	1	806	89.3	5.26	186.03	431.22	18	22	0	2.69757e+07	1.15421e+07	2.43778e+07	1.59028e+07	1.99249e+07	2.76395e+07	4.72494e+06	7.60349e+06	7.77157e+06	1.81842e+07	1.83036e+07	2.62677e+07	7.98867e+06	2.39799e+07	2.30529e+07	7.27745e+06	2.34154e+07	2.03224e+07	3.42893e+06	1.12606e+07	1.11878e+07	6.99799e+06	1.52829e+07	1.35011e+07	2.28782e+07	2.18546e+07	2.56902e+07	1.21	15.73	8.51
FALSE	High	Master Protein	Q06033	Inter-alpha-trypsin inhibitor heavy chain H3 OS=Homo sapiens OX=9606 GN=ITIH3 PE=1 SV=2	0	116.6	29	23	448	22	1	890	99.8	5.74	431.6	425.99	21	17	1	1.43945e+07	1.55836e+07	1.80774e+07	1.54069e+07	2.02574e+07	3.58433e+07	1.05165e+07	1.83322e+07	9.58893e+06	1.57498e+07	2.91599e+07	3.78163e+07	2.44958e+07	3.00442e+07	3.07192e+07	2.15638e+07	3.37779e+07	6.10037e+07	2.69608e+07	2.46623e+07	3.12802e+07	2.08216e+07	1.7753e+07	2.70944e+07	1.5749e+07	1.76287e+07	2.38557e+07	8.74	7.71	3.69
FALSE	High	Master Protein	A0A1U9X8W4	C2 OS=Homo sapiens OX=9606 PE=3 SV=1	0	116.098	34	21	395	4	1	752	83.3	7.42	226.08	566.2	16	21	0	6.39669e+06	9.25286e+06	4.68464e+06	2.24174e+06	2.16689e+06	2.06233e+06	393401	2.08547e+06	337100	261665	428668	507007	1.19992e+06	2.42406e+06	2.58577e+06	730500	676917	723914	778154	3.15175e+06	3.03521e+06	4.33405e+06	2.52698e+06	5.66377e+06	2.20013e+06	3.23374e+06	831816	5.95	6.22	38.77
FALSE	High	Master Protein	P37802	Transgelin-2 OS=Homo sapiens OX=9606 GN=TAGLN2 PE=1 SV=3	0	116	60	16	950	16	1	199	22.4	8.25	712.86	1379.28	15	13	0	9.55049e+07	9.69174e+07	9.22538e+07	8.74924e+07	1.04755e+08	1.60857e+08	4.51561e+07	1.4128e+08	1.01367e+08	9.91225e+07	5.52892e+07	1.15603e+08	4.92425e+07	1.13129e+08	9.24611e+07	2.70118e+07	7.24616e+07	8.31558e+07	3.54837e+07	7.07952e+07	1.08934e+08	9.78613e+07	1.37369e+08	1.92924e+08	2.20366e+08	1.01316e+08	6.97854e+07	6.84	5.32	10.96
FALSE	High	Master Protein	D9IAI1	Epididymis secretory protein Li 34 OS=Homo sapiens OX=9606 GN=HEL-S-34 PE=2 SV=1	0	115.537	82	13	412	13	1	187	21	7.53	8.93	988.07	3	13	0	2.31975e+07	2.97126e+07	6.27434e+07	5.30221e+07	6.29552e+07	1.063e+08	3.23002e+06	3.49293e+06	1.89986e+06	1.38e+06	2.03438e+06	2.38646e+06	1.35723e+06	2.44322e+06	770464	866439	3.14498e+06	1.51627e+06	2.73879e+06	1.05359e+06	543857	1.18677e+06	1.71885e+06	2.22806e+06	5.07274e+07	5.3917e+07	4.7009e+07	11.39	3.52	8.95
FALSE	High	Master Protein	Q14766	Latent-transforming growth factor beta-binding protein 1 OS=Homo sapiens OX=9606 GN=LTBP1 PE=1 SV=4	0	115.473	18	22	313	22	1	1721	186.7	5.96	203.17	327.25	18	18	0	1.80092e+07	1.76445e+07	1.91798e+07	1.92681e+07	2.07371e+07	3.68434e+07	2.84228e+07	2.04223e+07	1.60538e+07	1.83899e+07	3.17368e+07	4.20005e+07	2.54442e+07	3.61956e+07	9.23837e+07	1.20438e+07	2.7061e+07	4.484e+07	1.31436e+07	1.68737e+07	1.59608e+07	2.68266e+07	3.65951e+07	3.91446e+07	2.9383e+07	3.09093e+07	3.12186e+07	1.3	9.68	11.25
FALSE	High	Master Protein	Q53G35	Phosphoglycerate mutase (Fragment) OS=Homo sapiens OX=9606 PE=2 SV=1	0	115.095	67	17	567	17	1	254	28.8	7.18	385.93	819.23	13	14	0	2.57283e+07	1.78182e+07	2.77831e+07	2.35673e+07	3.20496e+07	4.49452e+07	1.00471e+07	1.79691e+07	1.24023e+07	2.22837e+07	2.22119e+07	4.95139e+07	1.29052e+07	4.05991e+07	1.98695e+07	1.11098e+07	3.32263e+07	2.28701e+07	7.51646e+06	3.19373e+07	2.0736e+07	1.78308e+07	2.82597e+07	3.98216e+07	2.9977e+07	2.72926e+07	1.74923e+07	5.91	16	1.03
FALSE	High	Master Protein	P04899	Guanine nucleotide-binding protein G(i) subunit alpha-2 OS=Homo sapiens OX=9606 GN=GNAI2 PE=1 SV=3	0	114.78	52	19	408	12	1	355	40.4	5.54	242.12	692.27	17	15	7	3.47443e+07	2.36236e+07	5.05759e+07	2.93518e+07	3.09429e+07	4.10355e+07	1.05753e+07	1.48074e+07	8.50298e+06	7.74215e+06	3.91977e+07	3.02135e+07	7.39987e+06	4.40722e+07	5.46359e+07	5.94255e+06	4.06051e+07	4.11116e+07	2.938e+06	2.14578e+07	1.35408e+07	1.23464e+07	1.37644e+07	2.57079e+07	4.29254e+07	5.45993e+07	6.04729e+07	6.39	6.84	7.46
FALSE	High	Master Protein	E9KL48	Epididymis tissue sperm binding protein Li 18mP OS=Homo sapiens OX=9606 GN=GLUD1 PE=2 SV=1	0	114.531	49	24	364	24	1	558	61.4	7.8	213.39	594.24	22	20	0	2.2276e+07	1.59183e+07	2.95592e+07	1.70561e+07	2.57324e+07	2.96627e+07	3.12222e+06	1.62818e+07	6.34985e+06	1.28694e+07	2.42894e+07	2.97593e+07	6.60013e+06	3.35835e+07	3.62745e+07	5.85221e+06	3.76619e+07	2.9111e+07	2.79942e+06	1.5453e+07	1.65911e+07	1.29357e+07	1.20265e+07	1.57217e+07	3.31309e+07	4.07273e+07	4.51706e+07	6.79	5.5	7.61
FALSE	High	Master Protein	B2RA39	cDNA, FLJ94686, highly similar to Homo sapiens complement factor H-related 5 (CFHL5), mRNA OS=Homo sapiens OX=9606 PE=2 SV=1	0	114.377	42	22	614	21	1	569	64.3	7.06	387.29	782.04	20	19	1	2.94159e+07	1.00477e+08	9.25449e+07	5.35441e+07	5.1627e+07	1.34001e+08	7.84764e+07	1.47742e+08	1.11769e+08	1.80844e+08	4.9912e+07	1.22643e+08	9.29679e+07	4.7737e+07	1.31797e+08	4.17348e+07	2.72421e+07	5.54228e+07	6.12959e+07	2.88215e+07	6.0379e+07	6.26256e+07	4.08847e+07	6.94362e+07	2.27343e+07	3.82911e+07	5.89064e+07	4.83	4.36	11.92
FALSE	High	Master Protein	P13639	Elongation factor 2 OS=Homo sapiens OX=9606 GN=EEF2 PE=1 SV=4	0	113.607	30	26	311	25	1	858	95.3	6.83	144.17	558.72	16	23	1	3.94819e+07	1.91845e+07	2.84452e+07	2.79409e+07	3.19329e+07	4.27306e+07	6.0161e+06	6.29421e+06	3.45281e+06	8.03561e+06	1.46936e+07	2.50309e+07	6.06951e+06	1.92378e+07	2.83238e+07	6.80504e+06	3.47675e+07	4.29026e+07	4.01613e+06	1.08115e+07	7.87889e+06	4.41018e+06	1.1185e+07	1.14437e+07	3.30088e+07	3.05003e+07	2.48271e+07	6.51	2.47	8.95
FALSE	High	Master Protein	P36955	Pigment epithelium-derived factor OS=Homo sapiens OX=9606 GN=SERPINF1 PE=1 SV=4	0	113.351	39	19	1048	19	1	418	46.3	6.38	1046.54	1472.6	18	15	0	1.64838e+08	1.55308e+08	2.01064e+08	2.56275e+08	1.66647e+08	1.88046e+08	9.6134e+07	1.63016e+08	1.37901e+08	1.24498e+08	1.18404e+08	1.0355e+08	3.06885e+08	1.74381e+08	2.21678e+08	1.61598e+08	1.57147e+08	1.01761e+08	1.92467e+08	1.14674e+08	1.74393e+08	2.61453e+08	2.24095e+08	3.17094e+08	1.58563e+08	1.92841e+08	1.49647e+08	5.46	2.56	17.19
FALSE	High	Master Protein	P13647	Keratin, type II cytoskeletal 5 OS=Homo sapiens OX=9606 GN=KRT5 PE=1 SV=3	0	113.299	36	23	294	3	1	590	62.3	7.74	265.18	101.88	23	4	17	4.66267e+06	4.84106e+06	3.5172e+06	3.83549e+06	5.12027e+06	6.43567e+06	3.74685e+07	1.37871e+07	1.37569e+07	2.12155e+07	8.79077e+07	7.5253e+06	1.84819e+07	6.62275e+06	1.92011e+07	1.51202e+07	6.77752e+06	2.7191e+07	1.60386e+07	1.96661e+07	7.89874e+06	2.107e+07	1.13458e+07	5.31776e+06	3.7279e+06	4.13884e+06	3.22896e+06	15.2	24.64	7.75
FALSE	High	Master Protein	P07360	Complement component C8 gamma chain OS=Homo sapiens OX=9606 GN=C8G PE=1 SV=3	0	112.58	55	11	634	11	1	202	22.3	8.31	497.02	1406.14	9	10	0	9.79966e+07	4.01822e+07	4.45577e+07	1.33779e+08	3.7816e+07	5.79792e+07	1.84166e+07	3.33569e+07	1.36835e+07	1.6148e+07	3.46636e+07	1.50633e+07	3.37233e+07	2.1804e+07	4.41121e+07	2.71431e+07	2.56461e+07	4.32907e+07	3.25265e+07	1.45928e+07	2.20836e+07	4.64911e+07	2.88203e+07	3.79555e+07	6.24611e+07	9.36943e+07	3.14959e+07	6.5	5.56	13.57
FALSE	High	Master Protein	P02533	Keratin, type I cytoskeletal 14 OS=Homo sapiens OX=9606 GN=KRT14 PE=1 SV=4	0	112.012	43	23	242	6	1	472	51.5	5.16	292.85	116.57	23	6	4	228560	90913.8	136465	90217.2	32705	230955	2.42765e+07	8.9179e+06	1.27146e+07	4.012e+06	6.47867e+07	3.35125e+06	2.13242e+07	7.78436e+06	1.56061e+07	1.2346e+07	8.49837e+06	2.21884e+07	1.73763e+07	1.04141e+07	3.14054e+06	5.68054e+06	6.7866e+06	3.99356e+06	38409.7	198358	217308	33.26	7.15	12.33
FALSE	High	Master Protein	Q8NEJ1	Uncharacterized protein OS=Homo sapiens OX=9606 PE=2 SV=1	0	111.747	54	15	2986	3	1	236	25	7.69	2743	4380.13	12	10	12	4.72443e+08	5.34502e+08	4.63662e+08	5.02503e+08	5.03169e+08	5.42452e+08	1.02675e+09	4.98479e+08	3.83327e+08	9.25824e+08	1.18757e+08	2.23988e+08	4.21956e+08	1.62722e+08	2.73797e+08	7.13308e+08	4.40751e+08	8.14454e+08	4.78653e+08	2.7687e+08	2.30391e+08	4.79163e+08	9.18449e+08	8.42324e+08	3.7714e+08	3.52587e+08	2.36811e+08	17.98	4.01	3.56
FALSE	High	Master Protein	A0A024RDW8	Collagen, type IV, alpha 2, isoform CRA_a OS=Homo sapiens OX=9606 GN=COL4A2 PE=4 SV=1	0	110.582	10	12	665	12	1	1712	167.4	8.66	501.29	539.77	11	10	0	1.50518e+07	1.13312e+07	2.11526e+07	1.13908e+07	1.32634e+07	3.50014e+07	2.92692e+07	5.60514e+07	9.02087e+07	4.89084e+07	8.61232e+07	7.5367e+07	3.32258e+07	5.69638e+07	3.88031e+07	3.0163e+07	5.05425e+07	9.46889e+07	1.92266e+07	1.71173e+07	1.49396e+07	2.40688e+07	3.73677e+07	3.1696e+07	4.0431e+07	2.94189e+07	4.75104e+07	7.68	5.19	11.61
FALSE	High	Master Protein	Q8N2S1	Latent-transforming growth factor beta-binding protein 4 OS=Homo sapiens OX=9606 GN=LTBP4 PE=1 SV=2	0	110.213	20	24	225	24	1	1624	173.3	5.43	181.36	219.48	19	14	0	8.72537e+06	7.45278e+06	2.10076e+07	6.38661e+06	7.18925e+06	1.47833e+07	1.70603e+07	1.77806e+07	3.07007e+07	1.19577e+07	1.15932e+07	2.90398e+07	1.37732e+07	1.46621e+07	2.23562e+07	6.32093e+06	9.35393e+06	2.93182e+07	8.80556e+06	6.67576e+06	8.83062e+06	8.63824e+06	1.14542e+07	1.22745e+07	1.22704e+07	1.80848e+07	2.52853e+07	9.92	21.42	24.89
FALSE	High	Master Protein	P07737	Profilin-1 OS=Homo sapiens OX=9606 GN=PFN1 PE=1 SV=2	0	109.465	79	17	702	17	1	140	15	8.27	791.71	688.36	15	11	0	1.18578e+08	1.03505e+08	1.30998e+08	1.15948e+08	1.29982e+08	1.42339e+08	3.31352e+07	4.93998e+07	4.2175e+07	8.34865e+07	4.56896e+07	9.02854e+07	3.98665e+07	5.83418e+07	1.51231e+08	2.71647e+07	1.22193e+08	8.61179e+07	3.27112e+07	2.68111e+07	3.0148e+07	3.54333e+07	5.35211e+07	5.40934e+07	1.55275e+08	9.2101e+07	7.06525e+07	9.94	15.3	20.44
FALSE	High	Master Protein	A0A024RAI1	ARP3 actin-related protein 3 homolog (Yeast), isoform CRA_a OS=Homo sapiens OX=9606 GN=ACTR3 PE=3 SV=1	0	109.069	61	22	310	22	1	418	47.3	5.88	75.36	412.15	16	17	0	1.35235e+08	1.90526e+08	5.27573e+08	1.74029e+08	1.34697e+08	4.46929e+08	2.82583e+06	9.66393e+06	1.05158e+06	5.02046e+06	1.22807e+07	1.56212e+07	4.99541e+06	1.60353e+07	2.81617e+07	5.00839e+06	1.90679e+07	1.4512e+07	1.86112e+06	8.7875e+06	6.69499e+06	6.0049e+06	9.69473e+06	1.01757e+07	3.35333e+08	8.18564e+08	1.27796e+09	9.61	31.05	33.54
FALSE	High	Master Protein	P51991	Heterogeneous nuclear ribonucleoprotein A3 OS=Homo sapiens OX=9606 GN=HNRNPA3 PE=1 SV=2	0	108.23	50	19	408	19	1	378	39.6	9.01	368.79	460.51	15	17	0	1.70393e+07	1.87387e+07	3.70638e+07	1.98874e+07	3.15539e+07	4.72207e+07	1.75128e+07	2.27317e+07	2.32986e+07	1.87125e+07	2.16475e+07	6.1055e+07	1.20342e+07	2.6121e+07	3.53592e+07	9.10502e+06	2.911e+07	4.088e+07	1.01374e+07	1.79867e+07	1.37808e+07	7.61377e+06	2.5486e+07	2.62113e+07	2.44895e+07	3.05181e+07	2.70639e+07	8.58	2.25	5.11
FALSE	High	Master Protein	P25705	ATP synthase subunit alpha, mitochondrial OS=Homo sapiens OX=9606 GN=ATP5F1A PE=1 SV=1	0	108.011	43	22	541	22	1	553	59.7	9.13	327.17	852.46	17	20	0	4.02652e+07	3.13119e+07	6.65294e+07	3.60893e+07	4.49172e+07	6.44852e+07	8.08896e+06	3.65678e+07	1.75708e+07	3.9589e+07	4.42854e+07	5.96014e+07	1.43418e+07	6.19717e+07	5.51164e+07	1.54759e+07	6.61396e+07	7.37678e+07	9.95215e+06	3.04604e+07	2.31279e+07	2.11084e+07	2.89976e+07	4.18032e+07	5.96722e+07	7.76316e+07	7.22325e+07	11.86	3.67	5.88
FALSE	High	Master Protein	B4DLV7	Rab GDP dissociation inhibitor OS=Homo sapiens OX=9606 PE=2 SV=1	0	107.65	53	20	356	15	1	449	51.1	8.18	84.42	509.85	15	17	5	5.27747e+07	5.82854e+07	4.02614e+07	5.80944e+07	6.21726e+07	5.65403e+07	1.08966e+08	7.42444e+06	3.28506e+06	5.96705e+06	4.03268e+07	2.95391e+07	1.1002e+08	6.37142e+07	7.02872e+07	4.57398e+07	1.14585e+08	3.50245e+07	2.12372e+08	2.1146e+08	9.77359e+06	5.02886e+06	1.44058e+08	1.86725e+07	6.46956e+07	3.98174e+07	2.81017e+07	9.57	13.88	7.29
FALSE	High	Master Protein	A0A024RAZ7	Heterogeneous nuclear ribonucleoprotein A1, isoform CRA_b OS=Homo sapiens OX=9606 GN=HNRPA1 PE=4 SV=1	0	105.994	49	17	297	15	1	372	38.7	9.13	236.95	416	11	15	0	1.19786e+07	7.57402e+06	9.55938e+06	8.01661e+06	1.03684e+07	1.1831e+07	966177	3.91375e+06	3.90902e+06	6.00207e+06	3.96318e+06	7.72035e+06	3.12105e+06	7.69081e+06	8.27403e+06	3.08301e+06	1.37698e+07	1.44279e+07	3.2536e+06	4.24678e+06	3.12864e+06	2.23229e+06	8.00241e+06	3.94208e+06	9.11179e+06	1.17393e+07	5.81267e+06	8.01	17.4	2.46
FALSE	High	Master Protein	A3KC71	Nuclear envelope protein okuribin OS=Homo sapiens OX=9606 GN=okuribin PE=2 SV=1	0	105.897	24	20	187	20	1	950	108.1	9.72	97.05	199.74	16	15	0	1.65426e+07	9.08601e+06	5.71056e+06	8.44742e+06	8.94891e+06	7.14526e+06	4.72159e+06	5.57204e+06	6.50317e+06	3.49593e+06	9.18107e+06	6.06731e+06	5.39376e+06	2.54064e+07	1.09433e+07	3.04294e+06	3.96121e+06	6.50312e+06	5.31951e+06	7.19084e+06	9.06869e+06	9.28741e+06	7.63191e+06	8.62544e+06	1.05405e+07	2.28767e+07	6.5497e+06	5.76	19.26	0.5
FALSE	High	Master Protein	P29401	Transketolase OS=Homo sapiens OX=9606 GN=TKT PE=1 SV=3	0	105.708	42	21	374	21	1	623	67.8	7.66	209.34	497.61	14	19	0	2.21334e+07	1.30974e+07	3.39864e+07	1.80913e+07	2.56107e+07	4.04281e+07	1.39517e+06	7.58077e+06	3.71294e+06	5.1584e+06	1.09819e+07	1.99322e+07	2.72433e+06	1.69752e+07	2.69951e+07	3.49464e+06	1.73848e+07	2.99156e+07	2.45814e+06	1.27955e+07	1.23481e+07	9.36433e+06	1.11027e+07	1.30827e+07	2.29498e+07	1.93833e+07	1.99826e+07	46.07	6.7	11.44
FALSE	High	Master Protein	S6BGD6	IgG L chain OS=Homo sapiens OX=9606 PE=1 SV=1	0	105.643	53	13	2981	1	1	235	24.8	7.24	2746.16	4374.65	12	8	0	46289	49142.1					586345	113194	34334.2	951868	94940.4	125523	269872		90872.9	2.70548e+06	1.69659e+06	8.29448e+06	334912	539164			235491	687132	34691.7			98.39
FALSE	High	Master Protein	P02743	Serum amyloid P-component OS=Homo sapiens OX=9606 GN=APCS PE=1 SV=2	0	105.596	39	17	1956	17	1	223	25.4	6.54	2670.96	1900.76	17	13	0	3.96755e+08	6.08309e+08	6.03847e+08	8.49061e+08	9.47505e+08	1.4362e+09	3.17799e+09	4.02971e+09	3.50494e+09	3.0104e+09	6.54353e+09	3.46221e+09	2.95536e+09	3.52169e+09	1.51815e+09	3.00908e+09	2.84851e+09	4.25336e+09	1.93063e+09	1.8826e+09	1.95812e+09	2.21068e+09	1.00675e+09	1.32793e+09	5.70658e+08	1.0758e+09	1.29534e+09	8.76	8.22	3.68
FALSE	High	Master Protein	Q9GZM7	Tubulointerstitial nephritis antigen-like OS=Homo sapiens OX=9606 GN=TINAGL1 PE=1 SV=1	0	105.497	47	16	320	16	1	467	52.4	6.99	310.77	157.22	16	10	0	9.38737e+06	7.03145e+06	1.19334e+07	7.17856e+06	1.1694e+07	1.76631e+07	1.48542e+07	2.66709e+07	5.13169e+07	2.6303e+07	3.16826e+07	2.53778e+07	2.42058e+07	2.10455e+07	7.13608e+06	9.9479e+06	1.4343e+07	3.10496e+07	3.70386e+06	6.57426e+06	1.04699e+07	1.52192e+07	1.70572e+07	4.7694e+07	2.90546e+07	1.77054e+07	3.19268e+07	6.32	12.03	13.85
FALSE	High	Master Protein	E7EPK1	Septin-7 OS=Homo sapiens OX=9606 GN=SEPT7 PE=1 SV=2	0	104.254	43	18	373	17	1	437	50.7	8.63	285.41	467.69	16	12	0	1.37298e+07	9.77851e+06	2.77599e+07	1.20546e+07	2.02591e+07	2.16156e+07	7.00277e+06	1.46037e+07	6.46884e+06	6.63837e+06	1.73541e+07	4.07829e+07	9.96475e+06	2.42601e+07	1.523e+07	4.59171e+06	2.56864e+07	4.52412e+07	7.48418e+06	1.49392e+07	2.46255e+07	2.2631e+06	1.7906e+07	1.77242e+07	2.29488e+07	2.1851e+07	1.65492e+07	5.55	6.9	1.32
FALSE	High	Master Protein	Q86UX7	Fermitin family homolog 3 OS=Homo sapiens OX=9606 GN=FERMT3 PE=1 SV=1	0	103.653	49	23	94	23	1	667	75.9	6.98	82.33	90.05	21	9	0	9.9327e+06	3.97628e+06	5.60079e+06	2.57713e+06	4.03338e+06	7.65798e+06	1.4311e+08	361158	219900	1.73291e+06	1.45209e+08	1.96937e+08	1.70671e+08	3.97908e+08	1.71704e+08	5.78931e+07	1.49507e+08	1.1561e+08	1.29705e+08	1.80593e+08	711445	679108	2.75029e+08	664573	4.00489e+06	4.27472e+06	5.78301e+06	16.19	23.45	26.8
FALSE	High	Master Protein	P24844	Myosin regulatory light polypeptide 9 OS=Homo sapiens OX=9606 GN=MYL9 PE=1 SV=4	0	103.304	66	11	450	6	1	172	19.8	4.92	484.76	637.08	11	8	0	1.06429e+07	8.89385e+06	6.63732e+06	5.04894e+06	7.06145e+06	8.60291e+06	1.74853e+07	5.28682e+07	4.16324e+07	3.70691e+07	5.72176e+07	5.95406e+07	2.07283e+07	2.46281e+07	1.80205e+07	1.91605e+07	2.01013e+07	6.04347e+07	4.72367e+06	1.11293e+07	4.37497e+06	1.74811e+07	4.28843e+07	5.72301e+07	3.16385e+07	1.05332e+07	9.37575e+06	4.74	15.92	27.79
FALSE	High	Master Protein	P05556	Integrin beta-1 OS=Homo sapiens OX=9606 GN=ITGB1 PE=1 SV=2	0	103.234	31	20	389	20	1	798	88.4	5.39	218.91	554.08	17	19	0	2.10353e+07	1.64416e+07	2.77695e+07	1.69582e+07	2.1122e+07	2.68674e+07	1.42529e+07	1.50385e+07	2.29788e+07	1.68211e+07	3.08866e+07	4.30733e+07	2.18862e+07	3.91054e+07	4.58684e+07	9.64891e+06	1.81431e+07	2.73036e+07	9.77866e+06	1.79429e+07	1.51557e+07	1.81726e+07	3.88607e+07	2.37233e+07	4.83765e+07	3.44447e+07	3.79179e+07	10.37	17.87	10.61
FALSE	High	Master Protein	J3QRS3	Myosin regulatory light chain 12A OS=Homo sapiens OX=9606 GN=MYL12A PE=1 SV=1	0	103.165	64	12	496	7	1	177	20.4	4.75	468.07	516.42	12	9	7	2.78489e+07	1.83046e+07	2.6202e+07	1.89452e+07	2.31631e+07	3.164e+07	2.54501e+07	2.61031e+07	3.30812e+07	3.17393e+07	3.88968e+07	5.25494e+07	3.07348e+07	3.01188e+07	2.92477e+07	1.34522e+07	3.39975e+07	3.5865e+07	1.5561e+07	1.49189e+07	1.0521e+07	1.8598e+07	3.74285e+07	2.61159e+07	5.70643e+07	2.93709e+07	2.70936e+07	12.53	7.51	8.17
FALSE	High	Master Protein	A0A0A0MSV6	Complement C1q subcomponent subunit B (Fragment) OS=Homo sapiens OX=9606 GN=C1QB PE=1 SV=6	0	102.945	46	12	768	12	1	228	24	9.16	962.38	1379.63	11	9	0	1.63821e+08	7.47759e+07	1.49042e+08	1.78058e+08	7.90291e+07	1.10105e+08	1.12511e+08	8.26722e+07	5.90072e+07	7.58255e+07	1.58977e+08	1.25917e+08	8.69457e+07	8.08331e+07	7.01014e+07	1.80671e+08	1.4588e+08	2.85883e+08	1.2374e+08	8.34028e+07	1.6527e+08	6.50031e+07	1.67442e+07	2.01295e+07	1.83703e+08	2.26516e+08	2.04676e+08	10.81	16.13	10.73
FALSE	High	Master Protein	V9HW92	Epididymis secretory protein Li 112 OS=Homo sapiens OX=9606 GN=HEL-S-112 PE=2 SV=1	0	102.443	72	18	245	18	1	329	36	7.02	300.66	181.13	15	9	0	1.27783e+07	1.20292e+07	8.08827e+06	9.40489e+06	1.08561e+07	1.47469e+07	2.96939e+07	3.62889e+07	3.11025e+07	1.71381e+07	1.84545e+07	3.74697e+07	1.70678e+07	3.0544e+07	2.05488e+07	1.42648e+07	2.16498e+07	4.34264e+07	1.49876e+07	1.15511e+07	1.18951e+07	1.43484e+07	3.86294e+07	2.32948e+07	2.5232e+07	9.53895e+06	5.42275e+06	10.86	3.69	19.06
FALSE	High	Master Protein	B4E1T1	cDNA FLJ54081, highly similar to Keratin, type II cytoskeletal 5 OS=Homo sapiens OX=9606 PE=2 SV=1	0	102.068	35	21	273	0	1	555	58.8	5.97	229.91	101.88	21	4	1							607859				1.79123e+06		680797	46980.3	161766	45470.8	90514.1	261939	564229	246350
FALSE	High	Master Protein	A0A0S2Z4L3	Protein S isoform 2 (Fragment) OS=Homo sapiens OX=9606 GN=PROS1 PE=2 SV=1	0	101.66	30	18	346	18	1	708	78.8	5.74	116.46	536.5	11	17	0	5.92434e+07	1.32784e+07	1.28143e+07	7.14135e+07	1.96601e+07	2.0525e+07	2.0687e+07	6.66922e+07	3.08021e+07	2.29494e+07	5.97847e+06	9.21715e+06	1.67674e+07	1.12409e+07	4.60272e+07	1.41866e+07	7.5648e+06	2.02255e+07	2.89561e+07	7.2036e+06	9.37072e+06	4.22113e+07	4.89196e+06	1.60579e+07	2.70864e+07	2.75218e+07	1.4537e+07	3.62	9.51	16.21
FALSE	High	Master Protein	A0A0S2Z428	HCG2039812, isoform CRA_b (Fragment) OS=Homo sapiens OX=9606 GN=KRT6A PE=2 SV=1	0	101.599	47	22	284	5	1	564	60	8	266.11	107.42	22	5	8	438326	1.34549e+06	5.04229e+06	1.68374e+06	1.35544e+06	1.83652e+06	2.27324e+07	3.00033e+06	8.00193e+06	6.07891e+06	5.69224e+07	1.50489e+06	1.45265e+07	2.53185e+06	3.64398e+06	7.87108e+06	2.59588e+06	1.63744e+07	1.45631e+07	2.93166e+06	1.54146e+06	1.95769e+06	2.30286e+06	971487	1.4522e+06	6.43388e+06	3.73374e+07	44.11	84.06	60.96
FALSE	High	Master Protein	A0A024R3X4	Heat shock 60kDa protein 1 (Chaperonin), isoform CRA_a OS=Homo sapiens OX=9606 GN=HSPD1 PE=2 SV=1	0	100.548	43	20	323	20	1	573	61	5.87	307.6	330.94	14	18	0	1.56437e+07	9.8475e+06	1.3145e+07	1.02983e+07	1.2842e+07	1.71089e+07	1.09001e+07	2.08143e+07	2.21448e+07	2.60369e+07	2.01828e+07	3.93839e+07	1.75935e+07	2.87846e+07	2.90301e+07	1.45342e+07	4.15051e+07	3.88569e+07	1.14661e+07	1.50063e+07	8.5815e+06	1.2016e+07	1.65738e+07	1.123e+07	1.80726e+07	1.49509e+07	1.9986e+07	18.23	19.03	11.2
FALSE	High	Master Protein	P13797	Plastin-3 OS=Homo sapiens OX=9606 GN=PLS3 PE=1 SV=4	0	100.517	37	20	446	16	1	630	70.8	5.6	189.58	849.73	14	17	3	2.36039e+07	1.92298e+07	2.60584e+07	3.01385e+07	2.38525e+07	3.03278e+07	5.10714e+06	8.87006e+06	5.34338e+06	4.6042e+06	1.95434e+07	1.97558e+07	9.28473e+06	2.90901e+07	2.29216e+07	6.13449e+06	1.57589e+07	1.85701e+07	6.3661e+06	1.23796e+07	7.88292e+06	6.95012e+06	1.95514e+07	1.61608e+07	3.70279e+07	2.50845e+07	1.72196e+07	2.31	9.97	6.92
FALSE	High	Master Protein	P02792	Ferritin light chain OS=Homo sapiens OX=9606 GN=FTL PE=1 SV=2	0	100.424	49	10	511	10	1	175	20	5.78	875.98	463.57	10	7	0	3.35172e+07	1.77874e+07	1.13476e+07	5.50448e+06	6.02865e+06	1.09409e+07	3.46885e+07	2.93508e+07	3.53948e+07	8.94826e+07	4.00247e+07	4.14754e+07	4.40497e+07	6.81905e+07	3.65984e+08	8.24216e+07	5.50153e+07	5.15688e+07	9.54641e+06	2.19284e+07	1.26077e+07	1.09323e+08	3.56697e+07	3.80562e+07	1.41596e+07	3.26411e+07	2.33822e+07	11.73	13.58	1.82
FALSE	High	Master Protein	Q9Y6R7	IgGFc-binding protein OS=Homo sapiens OX=9606 GN=FCGBP PE=1 SV=3	0	100.417	16	25	82	25	1	5405	571.6	5.34	38.14	46.14	19	12	0	2.18745e+06	2.23266e+06	1.47884e+06	9.92428e+06	3.64805e+06	6.87938e+06	3.68845e+06	1.52286e+06	2.93777e+06	2.05485e+06	5.99508e+06	1.68224e+07	7.20894e+06	1.48557e+07	2.51137e+07	5.41685e+06	2.72176e+07	1.22558e+07	7.63239e+06	7.2313e+06	1.10152e+06	3.79916e+06	6.4735e+06	2.98497e+06	1.79578e+06	3.11999e+06	4.67356e+06	16.37	33.3	14.71
FALSE	High	Master Protein	P43652	Afamin OS=Homo sapiens OX=9606 GN=AFM PE=1 SV=1	0	100.11	33	21	421	21	1	599	69	5.9	51.75	568.75	11	18	0	1.56089e+07	2.97616e+07	1.25675e+07	2.2416e+07	2.88455e+07	1.7593e+07	8.31073e+06	9.57989e+06	5.82826e+06	2.35226e+06	2.03062e+06	1.82178e+06	5.36546e+06	3.79083e+06	4.27711e+06	4.61193e+06	3.79855e+06	2.50666e+06	5.87012e+06	7.54342e+06	7.33174e+06	4.76213e+06	6.63897e+06	5.98363e+06	1.60316e+07	9.8231e+06	2.67749e+06	10.38	10.97	8.16
FALSE	High	Master Protein	P18428	Lipopolysaccharide-binding protein OS=Homo sapiens OX=9606 GN=LBP PE=1 SV=3	0	100.109	25	14	627	14	1	481	53.4	6.7	396.94	742.04	11	11	0	4.34155e+07	1.35875e+07	1.06442e+07	6.89218e+07	1.64187e+07	1.49375e+07	1.35434e+07	1.05436e+07	2.11886e+06	1.25141e+07	1.97534e+07	4.01719e+06	1.76596e+07	1.35936e+07	9.47401e+06	2.61895e+07	2.26425e+07	6.36593e+06	2.99632e+07	8.07674e+06	1.41436e+07	2.14524e+07	7.61283e+06	1.1461e+07	1.39553e+07	2.39975e+07	4.08975e+06	1.88	21.46	6.1
FALSE	High	Master Protein	Q8N5F4	IGL@ protein OS=Homo sapiens OX=9606 GN=IGL@ PE=1 SV=1	0	99.493	45	12	3320	1	1	233	24.9	5.34	2903.26	4846.22	11	8	2	3.45886e+07	3.10245e+07	5.26283e+07	4.49411e+07	5.02734e+07	4.06598e+07	7.63825e+07	8.62375e+07	6.34858e+07	1.94565e+08	2.32836e+07	4.04977e+07	7.20243e+07	2.0244e+07	4.8045e+07	1.32428e+08	9.66525e+07	1.39006e+08	7.26323e+07	2.98909e+07	4.91816e+07	1.27549e+08	1.02978e+08	7.81929e+07	4.88918e+07	3.74279e+07	3.51178e+07	26.06	23.56	9.51
FALSE	High	Master Protein	Q07507	Dermatopontin OS=Homo sapiens OX=9606 GN=DPT PE=1 SV=2	0	99.323	75	12	989	12	1	201	24	4.82	1424.48	831.66	12	7	0	5.11351e+07	1.4528e+08	7.7254e+07	9.204e+07	1.24516e+08	4.92257e+07	1.42755e+09	6.79598e+08	1.28812e+09	5.52511e+08	1.52313e+09	1.66972e+09	8.3742e+08	4.1218e+08	4.48588e+08	7.30163e+08	6.69028e+08	1.01865e+09	5.07868e+08	4.4021e+08	5.83453e+08	4.35017e+08	7.53514e+08	6.95536e+08	1.02643e+08	1.22087e+08	1.17351e+08	17.03	3.43	20.13
FALSE	High	Master Protein	B5BU24	14-3-3 protein beta/alpha OS=Homo sapiens OX=9606 GN=YWHAB PE=2 SV=1	0	99.295	47	17	364	9	1	246	28.1	4.83	218.08	598.91	11	13	3	2.65315e+07	2.31987e+07	3.56754e+07	3.42349e+07	3.96698e+07	6.112e+07	4.64671e+06	1.43659e+07	1.36445e+07	2.18334e+07	1.90499e+07	4.85067e+07	6.77928e+06	2.39906e+07	2.05074e+07	8.62201e+06	3.0074e+07	6.03471e+07	5.94587e+06	1.02676e+07	8.73527e+06	5.0213e+06	2.5583e+07	1.59251e+07	4.5503e+07	3.70635e+07	3.5628e+07	4.76	7.06	13.24
FALSE	High	Master Protein	P54652	Heat shock-related 70 kDa protein 2 OS=Homo sapiens OX=9606 GN=HSPA2 PE=1 SV=1	0	98.816	27	18	532	4	1	639	70	5.74	509.85	890.73	11	16	0	442769	566597	1.28178e+06	1.04704e+06	1.59397e+06	2.51617e+06	214152	73586		127959	656771	92916.2	488052	830658	18806.4		179464	95460.7	101615	1.15523e+06	174784		202157	101213	2.02096e+06	2.01926e+06	1.58131e+06	19.21	39.23	14.32
FALSE	High	Master Protein	A0A024R4K3	Malate dehydrogenase OS=Homo sapiens OX=9606 GN=MDH2 PE=2 SV=1	0	98.425	60	19	390	19	1	338	35.5	8.68	191.69	506.82	15	14	0	1.23815e+07	9.06963e+06	1.43848e+07	1.02132e+07	1.2431e+07	1.97928e+07	6.14259e+06	1.49672e+07	9.78333e+06	2.10272e+07	1.51814e+07	3.26257e+07	6.78888e+06	2.10872e+07	1.74534e+07	6.93759e+06	1.90974e+07	3.09696e+07	4.8018e+06	9.2581e+06	5.48549e+06	1.26245e+07	1.1399e+07	1.15152e+07	1.57176e+07	1.69839e+07	1.69487e+07	7.38	8.08	20.23
FALSE	High	Master Protein	P39059	Collagen alpha-1(XV) chain OS=Homo sapiens OX=9606 GN=COL15A1 PE=1 SV=2	0	98.338	18	18	584	18	1	1388	141.6	5	549.45	465.3	16	16	0	3.20231e+07	4.92066e+07	5.06765e+07	2.16845e+07	3.25803e+07	3.75928e+07	1.57379e+07	3.3105e+07	4.37369e+07	2.19773e+07	7.48853e+07	3.16047e+07	3.26575e+07	1.13549e+08	1.0048e+08	2.90776e+07	7.43553e+07	7.17517e+07	1.52414e+07	2.58132e+07	3.36645e+07	4.5671e+07	1.89115e+07	4.26014e+07	4.27351e+07	6.3052e+07	4.79329e+07	8.85	8.03	6.84
FALSE	High	Master Protein	E7EVA0	Microtubule-associated protein OS=Homo sapiens OX=9606 GN=MAP4 PE=1 SV=1	0	98.103	16	19	240	19	1	2297	245.3	6.23	325.26	102.7	18	9	0	4.2055e+06	8.03142e+06	1.26699e+07	3.86412e+06	6.10757e+06	1.82145e+07	3.25416e+07	3.38858e+07	5.14122e+07	2.26916e+07	2.55037e+07	7.26415e+07	1.0175e+07	3.78148e+07	1.68641e+07	9.99602e+06	2.22499e+07	5.16428e+07	2.11918e+07	1.76388e+07	1.56287e+07	9.50387e+06	2.8034e+07	3.09328e+07	5.68766e+06	5.29942e+06	7.78198e+06	6.77	15.52	18.43
FALSE	High	Master Protein	G3V4U0	Fibulin-5 OS=Homo sapiens OX=9606 GN=FBLN5 PE=1 SV=1	0	98.078	35	16	974	16	1	453	50.8	4.77	623.76	1105.42	15	13	0	3.93819e+07	5.66599e+07	8.4325e+07	5.69048e+07	8.92955e+07	1.03607e+08	3.7043e+07	5.61001e+07	6.56625e+07	3.68651e+07	2.92785e+07	1.38504e+08	2.17756e+07	4.4503e+07	1.15196e+08	2.90428e+07	6.11311e+07	2.37785e+08	2.01276e+07	3.56965e+07	6.3579e+07	4.82859e+07	7.81493e+07	1.06627e+08	8.18825e+07	1.00511e+08	1.30346e+08	3.48	6.94	4.17
FALSE	High	Master Protein	P23284	Peptidyl-prolyl cis-trans isomerase B OS=Homo sapiens OX=9606 GN=PPIB PE=1 SV=2	0	98.069	66	17	387	17	1	216	23.7	9.41	245.2	487.35	14	14	0	6.05638e+07	3.62546e+07	5.22923e+07	4.40487e+07	5.50166e+07	5.55118e+07	1.16016e+07	2.41437e+07	2.97268e+07	7.58041e+07	3.01601e+07	3.79119e+07	1.86759e+07	7.66727e+07	2.87509e+07	8.63427e+06	2.77039e+07	2.68337e+07	1.00674e+07	3.0131e+07	2.52132e+07	1.81719e+07	3.92376e+07	2.89621e+07	6.71716e+07	7.43135e+07	6.01532e+07	3.84	3.12	0.19
FALSE	High	Master Protein	P00338	L-lactate dehydrogenase A chain OS=Homo sapiens OX=9606 GN=LDHA PE=1 SV=2	0	98.058	55	18	391	17	1	332	36.7	8.27	157.52	700.87	12	16	1	9.619e+07	6.30348e+07	5.82363e+07	9.09596e+07	8.90013e+07	9.48575e+07	1.68e+07	4.84409e+07	1.54844e+07	1.97805e+07	4.48404e+07	6.67689e+07	1.23585e+07	6.39871e+07	9.5352e+07	1.86509e+07	5.30806e+07	7.70741e+07	1.27927e+07	4.08422e+07	4.03362e+07	2.93257e+07	3.87257e+07	9.34051e+07	1.35236e+08	1.03654e+08	5.92329e+07	5.21	4.77	16.71
FALSE	High	Master Protein	A8K486	Peptidyl-prolyl cis-trans isomerase OS=Homo sapiens OX=9606 PE=2 SV=1	0	97.918	75	14	899	14	1	165	18	6.9	723.49	1137.53	13	10	0	9.69822e+07	8.19371e+07	1.28779e+08	1.05642e+08	1.46508e+08	2.05426e+08	1.16378e+08	1.6145e+08	2.03919e+08	1.82178e+08	1.63632e+08	2.79631e+08	6.35515e+07	1.36065e+08	1.51422e+08	4.34598e+07	1.33049e+08	2.55802e+08	4.95597e+07	8.19578e+07	2.03454e+07	5.32005e+07	6.08669e+07	1.48537e+08	1.71087e+08	1.21961e+08	1.05979e+08	5.95	9.31	5.59
FALSE	High	Master Protein	P07339	Cathepsin D OS=Homo sapiens OX=9606 GN=CTSD PE=1 SV=1	0	97.896	39	17	790	17	1	412	44.5	6.54	520.25	668.83	15	13	0	4.17271e+07	2.35045e+07	3.46911e+07	3.42428e+07	4.248e+07	4.47729e+07	5.16446e+07	4.70669e+07	5.07938e+07	4.38366e+07	8.00819e+07	7.36908e+07	5.14599e+07	6.56599e+07	4.08081e+07	3.39046e+07	1.19493e+08	3.66989e+07	3.53319e+07	3.68613e+07	3.44654e+07	5.16981e+07	6.00786e+07	2.96301e+07	3.99319e+07	3.95412e+07	3.39773e+07	2.65	5.43	6.86
FALSE	High	Master Protein	Q86VB7	Scavenger receptor cysteine-rich type 1 protein M130 OS=Homo sapiens OX=9606 GN=CD163 PE=1 SV=2	0	97.713	28	24	140	3	1	1156	125.4	5.95	97.73	42.21	20	10	21	9.03138e+06	2.52674e+06	1.9668e+06	7.73861e+06	5.91737e+06	3.87336e+06	9.73605e+06	3.0079e+06	1.13864e+07	1.01239e+07	1.2127e+07	1.49973e+07	6.50383e+06	8.07304e+06	1.75738e+07	1.00914e+07	3.38279e+07	2.17674e+07	1.08136e+07	4.3107e+06	3.26708e+06	4.33516e+06	3.66634e+06	4.56404e+06	6.71027e+06	6.31369e+06	7.26273e+06	24.09	7.31	15.32
FALSE	High	Master Protein	O00159	Unconventional myosin-Ic OS=Homo sapiens OX=9606 GN=MYO1C PE=1 SV=4	0	97.659	25	21	247	5	1	1063	121.6	9.41	36.91	295.55	10	19	16	6.26983e+06	5.38387e+06	1.66132e+07	6.58057e+06	9.13538e+06	1.33427e+07	755910	3.23752e+06	1.42426e+06	957287	5.35846e+06	5.99103e+06	2.30048e+06	7.11609e+06	8.8248e+06	1.12709e+06	3.81474e+06	5.39956e+06	548389	6.3749e+06	2.72662e+06	1.20381e+06	2.7807e+06	2.39658e+06	1.51676e+07	1.82122e+07	2.40841e+07	16.9	14.56	4.07
FALSE	High	Master Protein	P16152	Carbonyl reductase [NADPH] 1 OS=Homo sapiens OX=9606 GN=CBR1 PE=1 SV=3	0	97.28	76	19	424	16	1	277	30.4	8.32	247.47	595.09	17	16	3	2.21874e+07	1.85747e+07	3.15508e+07	2.4661e+07	2.44252e+07	3.75293e+07	8.87012e+06	1.20498e+07	1.1717e+07	1.60177e+07	2.84875e+07	3.26872e+07	8.13859e+06	3.25084e+07	1.76224e+07	7.45073e+06	2.62929e+07	2.92227e+07	8.53706e+06	2.50043e+07	4.67452e+07	4.53247e+07	2.85866e+07	3.08848e+07	2.64085e+07	2.85444e+07	2.69813e+07	3.42	13.16	1.12
FALSE	High	Master Protein	P30041	Peroxiredoxin-6 OS=Homo sapiens OX=9606 GN=PRDX6 PE=1 SV=3	0	97.136	64	17	578	17	1	224	25	6.38	453.24	568.41	14	15	0	4.11269e+07	1.23292e+07	1.89737e+07	2.50741e+07	2.80934e+07	2.93595e+07	1.16321e+07	1.09478e+07	1.2584e+07	1.51498e+07	1.29549e+07	2.69756e+07	1.01686e+07	1.8405e+07	9.68221e+06	1.48029e+07	1.55051e+07	1.43697e+07	8.45669e+06	1.59501e+07	1.30742e+07	1.23956e+07	2.34497e+07	1.98998e+07	2.25058e+07	2.19096e+07	1.60418e+07	3.19	3.87	4.22
FALSE	High	Master Protein	Q562R1	Beta-actin-like protein 2 OS=Homo sapiens OX=9606 GN=ACTBL2 PE=1 SV=2	0	96.854	29	12	2304	3	1	376	42	5.59	1349.37	3106.98	10	12	0	9.70621e+06	5.79884e+06	5.80037e+06	7.4414e+06	7.39266e+06	7.65509e+06	828177	2.28189e+06	1.09174e+06	1.93429e+06	4.38538e+06	2.82315e+06	2.73015e+06	6.06309e+06	3.67001e+06	1.20868e+06	3.62085e+06	1.37456e+06	1.386e+06	4.79849e+06	2.76297e+06	4.67818e+06	2.86418e+06	2.60458e+06	1.41173e+07	6.18037e+06	3.77365e+06	17.13	32.43	6.04
FALSE	High	Master Protein	O00391	Sulfhydryl oxidase 1 OS=Homo sapiens OX=9606 GN=QSOX1 PE=1 SV=3	0	96.516	28	16	435	16	1	747	82.5	8.92	406.46	411.31	14	15	0	3.28674e+07	2.51354e+07	1.65763e+07	3.84235e+07	2.64505e+07	2.23671e+07	1.18521e+07	1.7207e+07	4.28317e+06	1.15606e+07	1.84401e+07	1.87627e+07	2.02382e+07	1.94104e+07	1.34618e+07	1.60338e+07	1.53508e+07	2.73708e+07	2.35614e+07	1.12492e+07	2.8648e+07	2.33576e+07	1.16035e+07	1.15777e+07	2.54299e+07	2.61536e+07	1.28606e+07	10.94	6.4	6.39
FALSE	High	Master Protein	Q8WX93	Palladin OS=Homo sapiens OX=9606 GN=PALLD PE=1 SV=3	0	96.468	21	21	255	21	1	1383	150.5	7.09	211.98	182.38	19	13	0	8.48513e+06	8.09482e+06	1.25612e+07	5.82999e+06	7.82698e+06	1.19039e+07	5.97067e+06	2.52265e+07	1.71943e+07	1.48831e+07	1.49621e+07	4.09403e+07	3.41414e+06	1.58599e+07	1.56717e+07	3.03311e+06	9.0596e+06	4.36609e+07	2.76305e+06	8.03122e+06	4.76625e+06	5.45528e+06	2.9674e+07	2.50845e+07	1.63501e+07	1.09548e+07	7.63421e+06	7.97	13.36	4.35
FALSE	High	Master Protein	Q7Z2U7	Uncharacterized protein OS=Homo sapiens OX=9606 PE=2 SV=1	0	96.268	38	11	2908	1	1	234	25	6.38	2685.8	4250.9	10	6	0							1.74675e+06					415809	248151		298117	1.19692e+06	1.30969e+06	5.5986e+06	2.15831e+06	90985.7			1.03498e+06
FALSE	High	Master Protein	Q7Z379	Uncharacterized protein DKFZp686K04218 (Fragment) OS=Homo sapiens OX=9606 GN=DKFZp686K04218 PE=2 SV=1	0	96.228	37	17	1073	1	1	478	51.6	6.52	989.52	1544.9	15	13	0
FALSE	High	Master Protein	B0AZL7	cDNA, FLJ79457, highly similar to Insulin-like growth factor-binding proteincomplex acid labile chain OS=Homo sapiens OX=9606 PE=2 SV=1	0	96.151	35	17	297	17	1	605	66	6.79	70.16	467.78	8	17	0	2.74863e+07	1.25117e+07	1.07019e+07	3.50309e+07	1.13525e+07	1.06805e+07	1.04069e+07	1.14328e+07	1.10414e+07	1.21376e+07	5.61148e+06	4.11657e+06	4.88278e+06	1.18427e+06	1.11372e+06	2.91498e+06	1.55368e+06	2.17543e+06	4.92623e+06	853982	3.1281e+06	4.31221e+06	1.49569e+06	1.96918e+06	1.43451e+07	2.11608e+07	1.05887e+07	4.61	5.08	11.37
FALSE	High	Master Protein	P27824	Calnexin OS=Homo sapiens OX=9606 GN=CANX PE=1 SV=2	0	95.806	31	18	682	18	1	592	67.5	4.6	550.07	910.52	14	14	0	2.04202e+07	1.72117e+07	2.66103e+07	1.1487e+07	2.12705e+07	2.25525e+07	1.07605e+07	1.56154e+07	1.64687e+07	2.43779e+07	2.27815e+07	3.07041e+07	6.06577e+06	2.28627e+07	2.89242e+07	1.35139e+07	3.14951e+07	4.8741e+07	8.10224e+06	1.36155e+07	7.57637e+06	1.12765e+07	1.95853e+07	1.80731e+07	2.19448e+07	3.47194e+07	3.25049e+07	9.96	5.08	7.73
FALSE	High	Master Protein	P04259	Keratin, type II cytoskeletal 6B OS=Homo sapiens OX=9606 GN=KRT6B PE=1 SV=5	0	95.533	42	20	314	2	1	564	60	8	309.67	150.59	20	6	0	816952	164675	56487.8	745039	265595	231563	2.73767e+06			2.94531e+06	1.16584e+07		2.92996e+06	268688	480096	1.06289e+06	633103	2.61391e+06	3.86708e+06	519613	212464	396598	244332		85750.3	56979.4		27.33	12.18
FALSE	High	Master Protein	P08567	Pleckstrin OS=Homo sapiens OX=9606 GN=PLEK PE=1 SV=3	0	95.508	39	11	44	11	1	350	40.1	8.28	139.01	9.97	11	2	0	1.31883e+06	181623	849602	71524	212909	68745.5	403133	827753	149836	624850	2.41889e+06	3.62727e+06	615051	3.59124e+06	9.36503e+07	681223	5.20331e+06	5.80431e+06	396331	2.96483e+06	96737.7	686959	1.7812e+06	317810	448676	172696	319818	40.7	58.31	155.54
FALSE	High	Master Protein	M1LAK4	Olfactomedin-like 3, isoform CRA_b OS=Homo sapiens OX=9606 GN=OLFML3 PE=4 SV=1	0	95.391	47	18	616	18	1	406	46	6.57	390.45	715.12	16	14	0	1.22105e+07	2.40304e+07	4.51367e+07	1.94342e+07	1.67188e+07	3.37269e+07	1.13993e+07	3.10242e+07	3.25913e+07	1.04899e+07	3.6642e+07	5.34905e+07	9.43871e+06	3.07288e+07	1.41132e+07	1.37649e+07	2.68749e+07	3.43485e+07	7.75045e+06	2.79129e+07	3.21812e+07	1.4453e+07	2.92865e+07	4.6191e+07	1.75204e+07	3.74091e+07	5.02109e+07	6.56	2.24	5.1
FALSE	High	Master Protein	H0YAC1	Plasma kallikrein (Fragment) OS=Homo sapiens OX=9606 GN=KLKB1 PE=1 SV=1	0	94.826	38	22	332	22	1	686	76.8	8.06	140.48	273.42	14	19	0	2.83075e+07	1.66142e+07	1.64339e+07	2.26277e+07	1.60184e+07	1.46146e+07	1.37713e+07	2.15838e+07	1.37022e+07	8.00686e+06	8.78826e+06	5.91975e+06	1.6836e+07	7.96309e+06	1.97e+07	1.66502e+07	6.08626e+06	7.73395e+06	1.73504e+07	7.27052e+06	1.02523e+07	1.31919e+07	1.20372e+07	1.0197e+07	1.99866e+07	2.22386e+07	1.02751e+07	11.57	6.75	19.89
FALSE	High	Master Protein	Q9NR12	PDZ and LIM domain protein 7 OS=Homo sapiens OX=9606 GN=PDLIM7 PE=1 SV=1	0	94.679	51	18	204	18	1	457	49.8	8.41	95.2	215.43	11	16	0	8.66211e+06	7.62043e+06	8.53883e+06	6.23251e+06	8.01304e+06	7.65459e+06	4.82859e+06	2.39183e+07	1.84151e+07	1.29252e+07	1.2553e+07	1.91084e+07	5.36612e+06	1.02397e+07	9.54552e+06	3.99178e+06	7.22845e+06	1.31972e+07	3.0856e+06	3.83548e+06	3.7025e+06	5.14624e+06	2.06604e+07	3.01029e+07	3.27502e+07	8.60214e+06	6.08872e+06	14.76	15.81	15.15
FALSE	High	Master Protein	Q6IN99	IGL@ protein OS=Homo sapiens OX=9606 GN=IGL@ PE=2 SV=1	0	94.467	40	11	2941	1	1	235	24.9	6.74	2689.32	4299.6	9	8	0	1.08327e+06	751237	796605	616986	606132	704369								73924.8											207008	276907	480749	30.17	5.76	20.96
FALSE	High	Master Protein	Q14847	LIM and SH3 domain protein 1 OS=Homo sapiens OX=9606 GN=LASP1 PE=1 SV=2	0	94.135	66	17	285	17	1	261	29.7	7.05	238.46	287.15	13	13	0	1.77391e+07	1.11996e+07	1.23411e+07	1.26683e+07	1.04023e+07	1.97215e+07	3.37719e+07	4.81173e+07	3.58325e+07	2.60424e+07	3.73783e+07	1.01549e+08	2.07047e+07	3.98795e+07	5.48771e+07	1.42174e+07	3.49888e+07	5.574e+07	1.25948e+07	2.15108e+07	4.70776e+06	1.73275e+07	5.91969e+07	2.54529e+07	3.8961e+07	1.02721e+07	1.06635e+07	13.12	17.86	15.93
FALSE	High	Master Protein	P05546	Heparin cofactor 2 OS=Homo sapiens OX=9606 GN=SERPIND1 PE=1 SV=3	0	94.129	41	18	704	18	1	499	57	6.9	405.78	929.37	15	16	0	1.2573e+08	2.13222e+07	3.55976e+07	9.50475e+07	3.80646e+07	2.99972e+07	1.97952e+07	1.69634e+07	7.18933e+06	3.35676e+07	1.0511e+07	9.58289e+06	8.79782e+07	1.20051e+07	1.25465e+07	3.38413e+07	1.26288e+07	1.15763e+07	5.65944e+07	1.47539e+07	2.37116e+07	5.87591e+07	1.29912e+07	1.6043e+07	7.07839e+07	5.61019e+07	2.6902e+07	2.81	6.75	7.82
FALSE	High	Master Protein	Q14484	Beta-globin (Fragment) OS=Homo sapiens OX=9606 GN=HBB PE=3 SV=1	0	94.025	85	6	2422	1	1	61	6.7	4.88	2463.42	2237.97	6	6	0	1.39654e+06			75818.1	37114.3	54480.4			294079				93743.6		215141	559353					282277	2.22563e+06	65345.8	80903.9	88924.4		50111.9	12.37
FALSE	High	Master Protein	Q96IY4	Carboxypeptidase B2 OS=Homo sapiens OX=9606 GN=CPB2 PE=1 SV=2	0	93.948	44	16	437	16	1	423	48.4	7.71	294.84	613.76	11	15	0	7.40581e+07	1.75703e+07	1.39028e+07	7.1352e+07	1.8794e+07	1.76576e+07	1.75142e+07	7.73876e+06	2.14396e+06	1.58747e+07	2.04334e+07	1.03643e+07	2.50628e+07	2.28337e+07	2.6955e+07	2.32369e+07	1.21107e+07	1.22664e+07	3.15415e+07	5.86054e+06	1.13993e+07	5.5519e+07	4.61079e+06	1.64644e+07	3.51801e+07	5.62823e+07	1.31991e+07	7.64	17.9	5.56
FALSE	High	Master Protein	P05091	Aldehyde dehydrogenase, mitochondrial OS=Homo sapiens OX=9606 GN=ALDH2 PE=1 SV=2	0	93.749	40	20	260	19	1	517	56.3	7.05	44.68	261.3	12	16	1	7.26667e+06	2.62892e+07	1.96797e+07	8.46186e+06	1.44527e+07	1.74404e+07	1.59756e+06	4.93062e+06	6.42287e+06	8.62425e+06	1.32456e+07	2.30218e+07	2.8965e+06	1.38957e+07	4.81162e+06	5.25154e+06	1.35694e+07	1.36062e+07	1.8817e+06	9.89688e+06	2.55637e+06	918589	8.08925e+06	8.08801e+06	1.12972e+07	1.50573e+07	2.00872e+07	20.71	34.1	8.48
FALSE	High	Master Protein	A0A2R8Y4T1	Tensin-1 OS=Homo sapiens OX=9606 GN=TNS1 PE=1 SV=1	0	93.67	22	22	114	22	1	1860	199.4	8.34	83.52	42.51	17	13	0	3.45602e+06	2.2614e+06	5.87508e+06	3.04469e+06	4.82196e+06	6.6112e+06	4.62721e+06	6.78594e+06	6.33656e+06	3.9731e+06	1.10797e+07	1.95539e+07	2.87127e+06	1.23658e+07	7.43508e+06	2.03108e+06	1.94387e+07	1.32369e+07	2.03858e+06	5.72973e+06	1.81737e+06	3.00976e+06	2.15203e+07	1.58123e+07	1.08229e+07	4.32772e+06	3.9538e+06	18.69	6.92	13.91
FALSE	High	Master Protein	P52943	Cysteine-rich protein 2 OS=Homo sapiens OX=9606 GN=CRIP2 PE=1 SV=1	0	93.624	81	12	443	12	1	208	22.5	8.72	450.34	662.21	10	10	0	1.70867e+07	1.90661e+07	2.94658e+07	2.04676e+07	3.17317e+07	5.51197e+07	3.74663e+07	6.78873e+07	3.52167e+07	4.20061e+07	4.31386e+07	6.68393e+07	1.55265e+07	4.93662e+07	2.59806e+07	1.63378e+07	3.59781e+07	7.6459e+07	1.20825e+07	3.20014e+07	2.37421e+07	1.43419e+07	6.02887e+07	3.97623e+07	4.69426e+07	2.15348e+07	1.4045e+07	8.2	5.22	14.33
FALSE	High	Master Protein	H0YFD6	Trifunctional enzyme subunit alpha, mitochondrial OS=Homo sapiens OX=9606 GN=HADHA PE=1 SV=2	0	93.455	32	23	167	23	1	792	86.3	9.1	37.55	230.09	14	18	0	1.33704e+07	6.98842e+06	1.53493e+07	1.04937e+07	1.1693e+07	1.55463e+07	3.47622e+06	1.76197e+06	2.38928e+06	1.89407e+06	5.70822e+06	6.49026e+06	4.44478e+06	6.73562e+06	9.20817e+06	3.07269e+06	8.54685e+06	9.64729e+06	5.0363e+06	3.20768e+06	3.21638e+06	3.11146e+06	2.58265e+06	3.14047e+06	1.65691e+07	2.2829e+07	1.62087e+07	6.22	12.01	4.09
FALSE	High	Master Protein	A0A090N8Y2	Protein disulfide-isomerase A4 OS=Homo sapiens OX=9606 GN=ERP70 PE=2 SV=1	0	93.27	41	23	189	23	1	645	72.9	5.07	86.6	116.58	17	13	0	8.09833e+06	6.93934e+06	1.23006e+07	4.00526e+06	8.38172e+06	1.31138e+07	5.53417e+06	1.72485e+07	1.85992e+07	2.22638e+07	8.33864e+06	1.36556e+07	1.86925e+06	1.53627e+07	1.11072e+07	3.05641e+06	1.11413e+07	1.68202e+07	494321	7.71161e+06	1.95919e+07	6.06738e+06	9.1627e+06	9.32432e+06	8.25018e+06	1.36759e+07	1.27947e+07	6.9	15.51	11.51
FALSE	High	Master Protein	P02462	Collagen alpha-1(IV) chain OS=Homo sapiens OX=9606 GN=COL4A1 PE=1 SV=4	0	92.445	9	9	522	9	1	1669	160.5	8.28	435.64	775.19	7	8	0	2.1482e+07	1.65529e+07	3.14246e+07	1.61103e+07	2.02695e+07	5.22886e+07	2.13205e+07	5.57067e+07	8.60592e+07	3.08656e+07	1.09638e+08	1.25349e+08	5.7556e+07	9.71397e+07	4.38095e+07	3.9505e+07	7.25618e+07	1.58437e+08	2.24656e+07	3.6494e+07	4.09879e+07	2.25873e+07	4.73492e+07	5.92252e+07	5.545e+07	5.98603e+07	7.34745e+07	14.19	16.92	17.15
FALSE	High	Master Protein	Q5EC54	Heterogeneous nuclear ribonucleoprotein K transcript variant OS=Homo sapiens OX=9606 GN=HNRPK PE=2 SV=1	0	91.316	42	18	264	18	1	464	51	5.33	210.91	280.6	11	14	0	1.52947e+07	1.35923e+07	2.13735e+07	1.47346e+07	1.96186e+07	3.01236e+07	1.26316e+07	3.4244e+07	2.32366e+07	4.81457e+07	2.21155e+07	5.06998e+07	1.26046e+07	2.92608e+07	2.58809e+07	8.52836e+06	3.95272e+07	3.85887e+07	9.37559e+06	1.8087e+07	1.26725e+07	1.23256e+07	2.81612e+07	5.37057e+07	2.30205e+07	1.94396e+07	1.88913e+07	1.46	9.81	3.06
FALSE	High	Master Protein	D6RER5	Septin-11 OS=Homo sapiens OX=9606 GN=SEPT11 PE=1 SV=1	0	91.067	50	19	311	9	1	432	49.8	6.68	188.87	261.98	14	16	10	1.38573e+07	1.22949e+07	2.99954e+07	1.63827e+07	2.1694e+07	3.4851e+07	4.18409e+06	1.84422e+07	1.65969e+07	1.44991e+07	2.39647e+07	3.39462e+07	6.03008e+06	2.39492e+07	1.4574e+07	5.92782e+06	1.84591e+07	3.75943e+07	3.13629e+06	1.36637e+07	1.73158e+07	1.03613e+07	1.50891e+07	2.02292e+07	2.81975e+07	2.51722e+07	2.63754e+07	8.63	2.68	3.2
FALSE	High	Master Protein	P13796	Plastin-2 OS=Homo sapiens OX=9606 GN=LCP1 PE=1 SV=6	0	90.711	35	19	239	15	1	627	70.2	5.43	91.87	370.91	10	14	0	1.23844e+07	4.47314e+06	1.66259e+06	1.0715e+07	6.98839e+06	5.44516e+06	257411	173279	1.13776e+06	1.67085e+06	684092	674356	1.98467e+06	2.00456e+06	5.01508e+06	161032	5.59857e+06	617145	797456	1.82227e+06	796017	3.73882e+06	1.85943e+06	932030	1.05662e+07	6.30622e+06	5.69307e+06	14.97	5.15	20.3
FALSE	High	Master Protein	P14555	Phospholipase A2, membrane associated OS=Homo sapiens OX=9606 GN=PLA2G2A PE=1 SV=2	0	90.473	51	11	368	11	1	144	16.1	9.23	409.73	681.9	5	11	0	9.07001e+07	1.03791e+08	3.10846e+07	7.37086e+07	5.93406e+07	3.81666e+07	5.19777e+07	4.83903e+07	5.6361e+07	1.87197e+07	5.02092e+07	5.28025e+07	1.77418e+07	2.4403e+08	8.2784e+07	8.17563e+07	2.76456e+08	9.61066e+07	3.94149e+07	1.18909e+08	3.10687e+07	1.29886e+08	1.26821e+08	1.92857e+08	6.85683e+07	4.94663e+08	1.85119e+08	1.83	9.6	19.17
FALSE	High	Master Protein	P39060	Collagen alpha-1(XVIII) chain OS=Homo sapiens OX=9606 GN=COL18A1 PE=1 SV=5	0	89.709	9	14	446	14	1	1754	178.1	6.01	422.83	548.68	12	11	0	2.21295e+07	1.59239e+07	2.57606e+07	1.7809e+07	1.92321e+07	3.21145e+07	1.02849e+07	4.84341e+07	2.26974e+07	2.67149e+07	3.82979e+07	5.05646e+07	2.54948e+07	3.15433e+07	2.77077e+07	1.93461e+07	2.34502e+07	6.39002e+07	7.84499e+06	1.05384e+07	2.02349e+07	2.59695e+07	2.5655e+07	5.88037e+07	6.01761e+07	2.41717e+07	2.71165e+07	8.48	13.42	8.83
FALSE	High	Master Protein	D3DUU2	CD163 antigen, isoform CRA_b OS=Homo sapiens OX=9606 GN=CD163 PE=4 SV=1	0	89.686	31	22	137	1	1	1027	110.7	5.91	104.25	33.57	19	9	0	849374	111696	367162	888303	495091	128195	898140	359867	474795	719071		1.10595e+06	505483	993657	1.19579e+06	603852	1.70776e+06	854621	531285	679523	235769	634216	28233.1	632623	634850	494902	131496	7.41	58.94	2.89
FALSE	High	Master Protein	A0A2R8Y3M9	Uncharacterized protein OS=Homo sapiens OX=9606 PE=4 SV=1	0	89.386	30	19	299	6	1	631	71.3	7.66	147.89	281.64	17	15	13	1.19644e+07	1.64382e+07	1.16364e+07	1.45049e+07	1.53072e+07	1.04277e+07	3.5135e+07	1.82342e+07	1.94285e+07	6.79722e+06	1.10497e+07	7.01819e+06	2.33132e+07	1.64369e+07	1.79756e+07	1.36559e+07	1.29745e+07	9.85274e+06	2.33322e+07	2.25e+07	1.09573e+07	1.61176e+07	2.55843e+07	1.7545e+07	7.14471e+06	7.69141e+06	4.63387e+06	7.38	7.65	3.11
FALSE	High	Master Protein	A0A0A0MSS8	Aldo-keto reductase family 1 member C3 OS=Homo sapiens OX=9606 GN=AKR1C3 PE=1 SV=1	0	89.083	58	18	376	6	1	323	36.8	7.94	231.97	554.18	15	15	0	1.39182e+06	2.0225e+06	3.81832e+06	2.04517e+06	3.01123e+06	5.29281e+06	333294	1.36561e+06	399631	239453	1.68505e+06	2.61977e+06	178171	2.75006e+06	1.89163e+06	404028	1.69471e+06	3.21655e+06	89507.2	1.98942e+06	2.21354e+06	1.19159e+06	2.12681e+06	2.52842e+06	1.47528e+06	2.28491e+06	2.58649e+06	19.39	12	12.81
FALSE	High	Master Protein	P51911	Calponin-1 OS=Homo sapiens OX=9606 GN=CNN1 PE=1 SV=2	0	88.569	47	17	220	17	1	297	33.2	9.07	194.61	247.76	15	11	0	2.3476e+07	1.39033e+07	1.09956e+07	1.12732e+07	1.19523e+07	1.17071e+07	2.91444e+07	5.08062e+07	2.85345e+07	4.17791e+07	3.49673e+08	3.68166e+07	1.94103e+08	3.65463e+08	3.57505e+07	4.65001e+07	2.88823e+07	3.86559e+07	5.36758e+07	1.42406e+08	2.50161e+07	1.73004e+07	1.35093e+08	3.65097e+07	7.97189e+07	1.07895e+07	8.40673e+06	4.53	7.77	6.91
FALSE	High	Master Protein	P05023	Sodium/potassium-transporting ATPase subunit alpha-1 OS=Homo sapiens OX=9606 GN=ATP1A1 PE=1 SV=1	0	88.518	28	21	202	21	1	1023	112.8	5.49	99.47	213.13	12	19	0	1.99265e+07	1.81106e+07	3.94533e+07	1.76138e+07	1.91316e+07	3.83611e+07	2.69027e+06	1.06072e+07	8.6776e+06	4.64572e+06	1.49575e+07	1.00709e+07	3.30311e+06	2.32864e+07	2.03799e+07	3.66845e+06	1.06019e+07	1.57443e+07	3.1243e+06	1.07481e+07	7.66924e+06	6.97144e+06	6.31224e+06	1.04004e+07	3.16743e+07	5.91309e+07	8.26911e+07	3.1	14.42	6.03
FALSE	High	Master Protein	O43866	CD5 antigen-like OS=Homo sapiens OX=9606 GN=CD5L PE=1 SV=1	0	88.321	58	16	383	16	1	347	38.1	5.47	277.59	614.95	14	15	0	3.7505e+07	1.17326e+07	1.01527e+07	3.31393e+07	1.71303e+07	1.89811e+07	2.43086e+07	5.76829e+06	8.66049e+06	1.63972e+07	8.65663e+06	1.64093e+07	1.19503e+07	2.51626e+06	1.55248e+07	3.63976e+07	1.3307e+07	3.67595e+07	3.87159e+07	5.52159e+06	8.40837e+06	4.29563e+07	1.20615e+07	6.1817e+06	3.34122e+07	2.79581e+07	2.40966e+07	7.7	7.44	4.93
FALSE	High	Master Protein	Q2YFE1	Integrin beta OS=Homo sapiens OX=9606 PE=2 SV=1	0	88.053	41	14	42	1	1	443	48.6	5.53	112.69	17.5	14	1	0															1.05528e+06
FALSE	High	Master Protein	Q8NBS9	Thioredoxin domain-containing protein 5 OS=Homo sapiens OX=9606 GN=TXNDC5 PE=1 SV=2	0	87.663	42	17	574	17	1	432	47.6	5.97	333.38	547.58	17	12	0	1.50306e+07	9.41428e+06	1.47454e+07	1.00471e+07	1.38828e+07	2.07809e+07	1.12115e+07	1.30805e+07	1.49579e+07	8.54215e+07	1.29467e+07	3.51139e+07	1.85602e+07	2.16252e+07	1.99485e+07	1.03942e+07	2.17624e+07	3.52156e+07	1.3842e+07	1.03107e+07	1.43206e+07	3.24672e+07	1.44832e+07	1.60418e+07	1.68448e+07	1.91347e+07	1.53262e+07	14.59	6.98	4.34
FALSE	High	Master Protein	P16402	Histone H1.3 OS=Homo sapiens OX=9606 GN=HIST1H1D PE=1 SV=2	0	87.58	23	11	470	10	1	221	22.3	11.02	244.45	965.81	8	10	1	4.5239e+07	3.94331e+07	1.34064e+08	3.55851e+07	6.60033e+07	8.36263e+07	2.9856e+07	4.81199e+06	9.00451e+07	1.09596e+08	3.46687e+07	7.81006e+07	1.39737e+07	5.92562e+07	5.47979e+07	3.52517e+07	7.38984e+07	6.36606e+07	2.29407e+07	7.31066e+07	3.76544e+07	8.918e+06	4.86765e+07	2.8928e+07	7.6056e+07	1.41033e+08	1.56791e+08	7.05	16.75	21.93
FALSE	High	Master Protein	A0A0R7FJH5	Coagulation factor XII OS=Homo sapiens OX=9606 GN=F12 PE=3 SV=1	0	87.491	32	15	299	1	1	615	67.8	7.8	209.01	517.17	14	12	14	3.65352e+07	3.29561e+07	2.47666e+07	4.12723e+07	2.75038e+07	1.85114e+07	3.65181e+07	2.43692e+07	1.74464e+07	4.92845e+06	2.80643e+06	2.0644e+06	3.02869e+07	1.00672e+07	1.6784e+07	1.96712e+07	9.48741e+06	7.83173e+06	9.11018e+06	8.58656e+06	6.88876e+06	9.69384e+06	1.70187e+07	1.37008e+07	1.45403e+07	1.01365e+07	4.54861e+06	3.58	17.26	12.81
FALSE	High	Master Protein	P28838	Cytosol aminopeptidase OS=Homo sapiens OX=9606 GN=LAP3 PE=1 SV=3	0	87.244	48	19	216	19	1	519	56.1	7.93	87.39	196.41	18	12	0	1.31648e+07	7.70387e+06	6.2232e+06	1.39184e+07	9.37321e+06	1.15014e+07	1.08148e+07	6.39047e+06	8.01502e+06	2.07265e+07	1.69158e+07	2.52985e+07	7.44425e+06	2.32338e+07	1.86164e+07	2.48293e+07	3.3219e+07	2.69533e+07	7.87922e+06	9.74231e+06	1.8165e+07	7.69948e+06	1.09224e+07	1.03515e+07	1.21588e+07	1.05016e+07	8.51164e+06	5.49	53.31	6.13
FALSE	High	Master Protein	Q9NQ79	Cartilage acidic protein 1 OS=Homo sapiens OX=9606 GN=CRTAC1 PE=1 SV=2	0	86.875	29	18	301	18	1	661	71.4	5.12	428.8	289	18	11	0	1.04115e+07	1.29373e+07	7.85405e+06	1.3857e+07	9.22925e+06	9.26023e+06	1.6205e+07	1.50595e+07	2.02332e+07	2.01249e+07	7.29674e+07	2.46982e+07	3.49699e+07	6.07985e+07	1.87204e+07	2.51501e+07	6.67963e+07	2.11389e+07	2.78615e+07	2.43359e+07	1.02145e+07	2.13693e+07	1.33004e+07	1.49936e+07	1.69989e+07	2.69614e+07	2.6104e+07	3.31	11.23	2.74
FALSE	High	Master Protein	Q9UKZ9	Procollagen C-endopeptidase enhancer 2 OS=Homo sapiens OX=9606 GN=PCOLCE2 PE=1 SV=1	0	86.126	41	18	452	18	1	415	45.7	8.47	406.7	306.56	16	14	0	1.823e+07	1.76169e+07	2.4191e+07	2.14165e+07	1.80566e+07	2.47184e+07	4.16494e+07	6.05069e+07	4.98693e+07	3.19246e+07	1.16741e+08	1.38204e+07	2.74714e+07	1.45318e+08	2.5516e+07	1.67629e+07	6.00667e+07	7.89512e+06	1.74769e+07	2.78655e+07	1.89629e+07	4.12987e+07	1.14712e+07	1.96608e+07	2.13841e+07	4.03043e+07	2.35251e+07	5.56	3.15	3.19
FALSE	High	Master Protein	P52895	Aldo-keto reductase family 1 member C2 OS=Homo sapiens OX=9606 GN=AKR1C2 PE=1 SV=3	0	86.007	41	14	430	2	1	323	36.7	7.49	307.56	672.85	12	13	0	720507	1.26618e+06	4.12689e+06	1.73142e+06	3.39974e+06	5.8414e+06	214778	2.2863e+06	563144	688661	2.03049e+06	2.46843e+06	249364	1.05828e+07	2.17645e+06	482283	1.91184e+06	4.60607e+06	147431	2.40212e+06	1.32721e+06	392864	1.77179e+06	1.153e+06	982432	1.71288e+06	1.37398e+06	26.23	33.66	34.12
FALSE	High	Master Protein	P00748	Coagulation factor XII OS=Homo sapiens OX=9606 GN=F12 PE=1 SV=3	0	85.85	32	15	262	1	1	615	67.7	7.74	169.04	410.02	13	12	0																				121871	132165	105346			1.24932e+06	1.09678e+06	408671
FALSE	High	Master Protein	A0A0S2Z3Y1	Lectin galactoside-binding soluble 3 binding protein isoform 1 (Fragment) OS=Homo sapiens OX=9606 GN=LGALS3BP PE=2 SV=1	0	85.437	31	15	172	15	1	585	65.3	5.27	223.03	85.02	13	12	0	1.08143e+07	5.29243e+06	4.44611e+06	9.0688e+06	7.1922e+06	8.99673e+06	5.57868e+06	5.58049e+06	9.99415e+06	1.04266e+07	2.14442e+07	9.9186e+06	9.77018e+06	1.26186e+07	7.85077e+06	6.15237e+06	1.3398e+07	7.22421e+06	6.28812e+06	5.20178e+06	1.83817e+06	1.57343e+07	5.49233e+06	9.11138e+07	1.34148e+07	9.20445e+06	5.6552e+06	6.06	21.26	8.34
FALSE	High	Master Protein	D3DV26	S100 calcium binding protein A10 (Annexin II ligand, calpactin I, light polypeptide (P11)), isoform CRA_b (Fragment) OS=Homo sapiens OX=9606 GN=S100A10 PE=4 SV=1	0	85.433	32	9	623	9	1	205	22.3	10.33	699.5	1004.19	8	8	0	1.93554e+07	2.61045e+07	6.49173e+07	2.69652e+07	3.1843e+07	5.02428e+07	2.99706e+07	3.76014e+07	5.14456e+07	3.31869e+07	7.34412e+07	1.04471e+08	3.10623e+07	9.47475e+07	3.93422e+07	2.70577e+07	9.53902e+07	4.99518e+07	3.17329e+07	5.68214e+07	3.31008e+07	2.48861e+07	5.60301e+07	6.98899e+07	2.63066e+07	6.0019e+07	7.07033e+07	11.81	5.59	4.18
FALSE	High	Master Protein	A0A024RDR0	High-mobility group box 1, isoform CRA_a OS=Homo sapiens OX=9606 GN=HMGB1 PE=4 SV=1	0	85.305	45	11	168	11	1	215	24.9	5.74	173.79	395.45	10	7	0	13185448	1.13143e+07	2.56511e+07	9.85856e+06	7.38794e+06	1.99722e+07	3.8866e+06	2.84225e+07	2.20589e+07	3.17505e+06	6.35934e+06	1.01046e+08	3.80953e+06	1.44178e+07	3.27111e+07	1.10562e+07	5.40348e+06	6.0076e+07	943652	2.29644e+07	8.32084e+06	490008	4.02681e+07	4.57722e+07	1.51507e+07	1.73607e+07	1.71493e+07	8.09	14.41	7.07
FALSE	High	Master Protein	Q9NZM1	Myoferlin OS=Homo sapiens OX=9606 GN=MYOF PE=1 SV=1	0	84.469	16	22	55	22	1	2061	234.6	6.18	2.01	55.67	8	21	0	6.20267e+06	2.50989e+06	4.8856e+06	3.57848e+06	4.02117e+06	3.33969e+06	5.53966e+06	570239	1.55822e+06	77735.5	1.81408e+06	2.55796e+06	915123	3.2055e+06	4.00794e+06	2.53925e+06	2.35084e+06	2.83987e+06	2.66685e+06	1.71833e+06	921449	700244	1.85154e+06	674861	9.75739e+06	9.15729e+06	9.60299e+06	6.82	12.74	12.14
FALSE	High	Master Protein	A0A0A0MTH3	Integrin-linked protein kinase OS=Homo sapiens OX=9606 GN=ILK PE=1 SV=1	0	84.443	45	20	310	20	1	483	54.6	7.97	156.56	231.56	16	17	0	1.96786e+07	6.43127e+06	1.1545e+07	9.70591e+06	1.28203e+07	1.04188e+07	1.44261e+06	5.31821e+06	3.38263e+06	3.75925e+06	7.77032e+06	1.03818e+07	1.39569e+06	1.18987e+07	9.32697e+07	2.63323e+06	4.28674e+06	1.54823e+07	1.44478e+06	6.46165e+06	4.34802e+06	4.63548e+06	7.16684e+06	9.03981e+06	1.81334e+07	1.41658e+07	7.27039e+06	4.57	12.39	9.78
FALSE	High	Master Protein	O43491	Band 4.1-like protein 2 OS=Homo sapiens OX=9606 GN=EPB41L2 PE=1 SV=1	0	83.419	27	17	195	17	1	1005	112.5	5.44	202.34	196.15	14	10	0	3.59907e+06	4.46e+06	1.3648e+07	5.26452e+06	6.51411e+06	1.02002e+07	4.4748e+06	1.46601e+07	1.5332e+07	4.27895e+06	1.13645e+07	3.14577e+07	2.34927e+06	1.57375e+07	6.53717e+06	1.64306e+06	9.82049e+06	2.40076e+07	3.08845e+06	7.10162e+06	4.97378e+06	3.57893e+06	1.36251e+07	1.33929e+07	5.9751e+06	1.06989e+07	1.14173e+07	8.18	4.91	9.29
FALSE	High	Master Protein	P23141	Liver carboxylesterase 1 OS=Homo sapiens OX=9606 GN=CES1 PE=1 SV=2	0	83.02	37	16	240	16	1	567	62.5	6.6	17.3	439.94	9	15	0	5.64994e+06	3.70415e+06	1.42595e+07	9.6573e+06	1.54022e+07	1.71371e+07	1.34278e+07	2.56151e+06	2.57619e+06	913761	6.13875e+07	6.74804e+07	1.62355e+08	2.10503e+08	8.73653e+07	8.75452e+08	1.87264e+08	9.41175e+06	1.78983e+06	2.40054e+07	1.04843e+06	1.10238e+07	5.50405e+06	8.58541e+06	1.90916e+07	2.538e+07	2.43244e+07	5.18	13.45	4.88
FALSE	High	Master Protein	P08697	Alpha-2-antiplasmin OS=Homo sapiens OX=9606 GN=SERPINF2 PE=1 SV=3	0	82.937	33	13	276	13	1	491	54.5	6.29	149.91	426.38	8	12	0	8.47287e+07	2.84613e+07	4.74085e+07	4.95878e+07	2.82744e+07	3.59408e+07	1.16742e+07	2.12491e+07	2.62943e+07	2.44725e+07	1.01655e+07	9.6126e+06	2.63994e+07	1.47707e+07	3.74666e+07	1.44319e+07	1.29353e+07	1.66522e+07	1.53525e+07	1.11742e+07	3.90919e+07	1.56702e+07	8.44574e+06	1.1755e+07	3.49766e+07	7.17001e+07	5.61893e+07	6.75	11.03	10.94
FALSE	High	Master Protein	Q6UWY5	Olfactomedin-like protein 1 OS=Homo sapiens OX=9606 GN=OLFML1 PE=1 SV=2	0	82.456	40	17	503	4	1	402	45.9	8.09	316.44	684.21	14	13	14	1.82497e+07	4.65156e+07	1.05573e+08	2.40001e+07	3.15477e+07	6.65015e+07	1.03708e+07	5.78213e+07	2.9487e+07	1.35324e+07	5.91156e+07	8.97043e+07	1.03021e+07	5.25379e+07	2.29687e+07	1.39534e+07	3.65257e+07	8.14861e+07	7.19477e+06	5.46281e+07	6.33856e+07	2.38467e+07	4.98696e+07	7.21287e+07	3.60715e+07	8.61741e+07	1.15772e+08	3.67	7.26	7.11
FALSE	High	Master Protein	Q08830	Fibrinogen-like protein 1 OS=Homo sapiens OX=9606 GN=FGL1 PE=1 SV=3	0	82.368	51	14	40	14	1	312	36.4	5.87	67.69	8.46	14	3	0	238317	2.46682e+06	1.61322e+06	196318	401149	712569	988917	137322	653538	466793	509433	314815	823037	509716	1.78086e+08	454027	323742	2.53018e+06	401283	107049	187682	1.18633e+06	255023	1.19728e+06	97646.5	692791	1.98385e+06	53.88	10.49	9.77
FALSE	High	Master Protein	F2RM37	Coagulation factor IX OS=Homo sapiens OX=9606 GN=F9 p22 PE=2 SV=1	0	82.235	31	13	325	13	1	461	51.7	5.47	275.08	642.49	8	13	0	5.61075e+07	2.21247e+07	2.28285e+07	5.58897e+07	2.29782e+07	2.11534e+07	3.23471e+07	4.57515e+07	3.56795e+07	3.21324e+07	5.53916e+07	3.74889e+07	3.01904e+07	6.903e+07	5.39413e+07	2.79778e+07	5.29491e+07	5.32856e+07	3.58142e+07	3.03702e+07	2.67545e+07	2.98897e+07	4.32322e+07	1.85978e+07	2.48205e+07	3.04125e+07	1.03923e+07	8.92	11.02	11.48
FALSE	High	Master Protein	P55084	Trifunctional enzyme subunit beta, mitochondrial OS=Homo sapiens OX=9606 GN=HADHB PE=1 SV=3	0	81.95	45	17	228	17	1	474	51.3	9.41	115.9	236.46	12	13	0	8.36248e+06	6.13896e+06	1.25769e+07	7.36716e+06	1.17166e+07	1.33896e+07	2.06228e+06	7.37994e+06	6.2e+06	1.07105e+07	8.59256e+06	1.7149e+07	2.71071e+06	8.95469e+06	4.79273e+06	3.15522e+06	1.44974e+07	1.10754e+07	3.7174e+06	6.96252e+06	2.98073e+06	4.29768e+06	8.644e+06	5.94818e+06	1.10344e+07	1.69439e+07	1.48467e+07	7.9	4.91	3.64
FALSE	High	Master Protein	P00387	NADH-cytochrome b5 reductase 3 OS=Homo sapiens OX=9606 GN=CYB5R3 PE=1 SV=3	0	81.883	48	12	425	12	1	301	34.2	7.59	306.61	704.54	6	12	0	1.51525e+07	1.37455e+07	2.75061e+07	1.14447e+07	2.14402e+07	2.25926e+07	3.4474e+06	1.11997e+07	4.90554e+06	7.30084e+06	1.65632e+07	2.10414e+07	7.2868e+06	3.10397e+07	1.93487e+07	7.26675e+06	1.96943e+07	2.73055e+07	3.67095e+06	1.56617e+07	5.56127e+07	8.02398e+06	1.47095e+07	1.57821e+07	2.90822e+07	3.43377e+07	3.35836e+07	10.65	6.44	1.07
FALSE	High	Master Protein	Q6GMW4	IGL@ protein OS=Homo sapiens OX=9606 GN=IGL@ PE=2 SV=1	0	81.875	51	11	2091	1	1	233	24.8	6.74	1452.04	2722.43	9	8	6	7.1962e+07	5.4134e+07	5.31606e+07	4.78034e+07	5.04485e+07	4.43277e+07	1.07977e+08	1.04015e+08	7.67853e+07	1.38743e+08	1.64967e+07	2.72097e+07	6.56516e+07	1.76005e+07	3.39785e+07	1.11213e+08	4.78414e+07	7.7876e+07	4.34839e+07	3.76491e+07	4.42266e+07	7.4511e+07	8.01951e+07	7.24396e+07	2.8102e+07	2.93799e+07	2.12952e+07	5.98	5.89	8.73
FALSE	High	Master Protein	A0A024R2Q7	C-type lectin domain family 3, member B, isoform CRA_a OS=Homo sapiens OX=9606 GN=CLEC3B PE=4 SV=1	0	80.188	45	11	576	2	1	202	22.5	5.67	545.13	686.62	11	10	9	2.92085e+07	6.68991e+07	4.24049e+07	6.12582e+07	5.07959e+07	5.61702e+07	1.22323e+08	6.66319e+07	4.67601e+07	4.12163e+07	4.26054e+07	1.87328e+07	9.98545e+07	5.0874e+07	3.92684e+07	5.78583e+07	3.54362e+07	2.58665e+07	5.61457e+07	6.27514e+07	4.5589e+07	5.26372e+07	7.80397e+07	5.49718e+07	2.92138e+07	2.98715e+07	1.32456e+07	6.39	19	10.91
FALSE	High	Master Protein	P61981	14-3-3 protein gamma OS=Homo sapiens OX=9606 GN=YWHAG PE=1 SV=2	0	79.757	45	13	297	7	1	247	28.3	4.89	231.95	380.66	9	10	0	9.68395e+06	5.30993e+06	1.02964e+07	9.9038e+06	8.65553e+06	1.06895e+07	2.37074e+06	4.63194e+06	2.3115e+06	8.17585e+06	8.45361e+06	1.52988e+07	5.59852e+07	1.88103e+07	2.56069e+07	4.47271e+06	2.31911e+07	3.20992e+07	3.57277e+06	1.11479e+07	4.95341e+06	2.13265e+07	9.7221e+06	6.67747e+06	1.05156e+07	7.09894e+06	8.30689e+06	8.25	14.51	15.45
FALSE	High	Master Protein	Q6NS36	Ferritin (Fragment) OS=Homo sapiens OX=9606 GN=FTH1 PE=2 SV=1	0	79.669	56	13	320	13	1	232	26.2	6.52	401.37	215.53	10	8	0	2.05367e+07	1.50373e+07	7.09534e+06	8.85494e+06	9.12322e+06	9.08107e+06	3.59648e+07	2.51334e+07	3.98784e+07	2.75331e+07	4.58549e+07	4.60877e+07	1.8407e+07	5.99713e+07	1.14284e+08	3.81312e+07	5.50217e+07	3.78023e+07	1.68433e+07	2.23948e+07	5.60906e+06	5.78712e+07	2.2293e+07	3.03339e+07	1.29234e+07	2.47702e+07	1.50577e+07	2.3	3.05	13.42
FALSE	High	Master Protein	A0A024R2F9	Transmembrane protein 43 isoform 1 OS=Homo sapiens OX=9606 GN=TMEM43 PE=2 SV=1	0	79.648	49	13	286	3	1	400	44.8	8.13	135.34	437.33	11	13	9	8.15034e+06	1.07966e+07	2.96405e+07	9.13154e+06	1.35175e+07	2.17306e+07	1.53097e+06	6.94194e+06	3.09633e+06	2.59025e+06	1.12436e+07	1.14504e+07	1.96685e+06	1.63157e+07	1.04709e+07	1.65395e+06	8.79427e+06	1.27177e+07	1.09482e+06	7.44079e+06	6.14173e+06	3.69969e+06	6.57128e+06	1.22745e+07	1.39556e+07	2.32864e+07	3.05434e+07	15.76	33.35	27.71
FALSE	High	Master Protein	O76076	WNT1-inducible-signaling pathway protein 2 OS=Homo sapiens OX=9606 GN=WISP2 PE=1 SV=1	0	79.282	47	12	180	12	1	250	26.8	7.88	272.11	141.09	12	5	0	1.96812e+06	3.59736e+06	3.52495e+06	6.70874e+06	7.51126e+06	9.21923e+06	2.7055e+07	2.72252e+07	3.12219e+07	8.69167e+06	9.31331e+07	6.55676e+07	2.44209e+07	5.4247e+07	2.94489e+07	1.34636e+07	2.23139e+07	5.06097e+07	1.50485e+07	2.68502e+07	9.3827e+06	9.06598e+06	1.93527e+07	1.60042e+07	3.15276e+06	5.94556e+06	9.40811e+06	13.17	22.79	16.49
FALSE	High	Master Protein	B2R582	cDNA, FLJ92374, highly similar to Homo sapiens C-type lectin domain family 3, member B (CLEC3B), mRNA OS=Homo sapiens OX=9606 PE=2 SV=1	0	79.21	42	10	497	1	1	202	22.5	6.04	411.5	742.18	10	9	0	2.8206e+06	6.61251e+06	2.24733e+06	4.40705e+06	4.20018e+06	5.4268e+06		247410			6.37626e+06	2.51501e+06	6.4874e+06	3.79256e+06	5.86894e+06	380724			7.74977e+06	4.37249e+06	6.5749e+06			129046	3.33552e+06	1.87357e+06	1.19335e+06	8.74	29.95	39.53
FALSE	High	Master Protein	K7ES70	Microfibril-associated glycoprotein 4 OS=Homo sapiens OX=9606 GN=MFAP4 PE=1 SV=1	0	79.048	29	11	734	11	1	280	31.3	5.87	684.43	1086.2	9	8	0	1.08432e+08	1.49882e+08	3.78674e+08	1.41597e+08	2.14463e+08	2.26938e+08	2.41866e+07	4.33813e+07	2.45297e+07	3.55117e+07	7.72826e+07	1.0341e+08	4.81648e+07	1.48457e+08	1.03959e+08	2.5021e+07	2.93731e+07	5.66854e+07	1.68882e+07	9.03357e+07	8.9933e+07	1.50425e+08	2.84654e+08	7.46022e+08	2.09486e+08	3.68344e+08	3.0784e+08	19.94	16.3	33.65
FALSE	High	Master Protein	P15121	Aldose reductase OS=Homo sapiens OX=9606 GN=AKR1B1 PE=1 SV=3	0	79.047	57	15	297	14	1	316	35.8	6.98	110.23	392.52	10	13	1	1.20403e+07	1.14203e+07	2.09479e+07	2.38075e+07	2.47947e+07	4.75035e+07	5.56268e+06	5.678e+06	4.74278e+06	7.03511e+06	1.26481e+07	2.49546e+07	6.10207e+06	2.17728e+07	1.47104e+07	5.54506e+06	3.60178e+07	2.38285e+07	4.20435e+06	1.69758e+07	1.38576e+07	6.39002e+06	1.26124e+07	1.50401e+07	1.75381e+07	2.02879e+07	1.58024e+07	7.9	2.69	10.23
FALSE	High	Master Protein	Q04695	Keratin, type I cytoskeletal 17 OS=Homo sapiens OX=9606 GN=KRT17 PE=1 SV=2	0	78.64	32	17	136	7	1	432	48.1	5.02	178.21	64.63	17	4	0	19534.2		45507.3				4.23168e+06	1.44464e+06	3.30884e+06	478506	1.002e+07	125334	3.72787e+06	499344	414235		184356		621292	269864	301002	649961	303296	372581
FALSE	High	Master Protein	V9HVX6	Epididymis luminal protein 9 OS=Homo sapiens OX=9606 GN=HEL-9 PE=2 SV=1	0	78.497	43	14	194	13	1	501	54.8	6.92	24.76	244.65	9	14	0	7.30546e+06	2.39053e+06	9.49695e+06	8.83805e+06	9.29523e+06	1.54597e+07	634629	2.7815e+06	1.44545e+06	1.81489e+06	7.31867e+08	2.37023e+08	1.66539e+06	2.28867e+08	1.33937e+08	1.37185e+06	1.41662e+08	7.77199e+07	1.19723e+08	1.45721e+08	1.87142e+06	1.23481e+06	1.76599e+08	3.13091e+06	4.86235e+06	5.20804e+06	9.20259e+06	8.86	12.67	10.87
FALSE	High	Master Protein	A0A024R6R4	Matrix metallopeptidase 2 (Gelatinase A, 72kDa gelatinase, 72kDa type IV collagenase), isoform CRA_a OS=Homo sapiens OX=9606 GN=MMP2 PE=3 SV=1	0	78.159	34	17	216	17	1	660	73.8	5.47	138.76	154.82	12	14	0	7.66393e+06	8.53132e+06	5.45356e+06	6.83091e+06	5.26232e+06	4.13021e+06	3.86555e+06	2.12148e+06	4.59638e+06	3.40437e+06	1.49009e+07	1.07327e+07	6.75636e+06	6.29152e+06	4.33429e+06	4.8812e+06	7.70437e+06	4.25059e+06	5.59046e+06	5.73354e+06	4.36728e+06	9.25372e+06	7.295e+06	9.65663e+06	6.58167e+06	1.13721e+07	4.22702e+06	8.9	12.59	17.07
FALSE	High	Master Protein	P0DOX2	Immunoglobulin alpha-2 heavy chain OS=Homo sapiens OX=9606 PE=1 SV=2	0	77.623	40	15	558	3	1	455	48.9	6.67	347.89	578.6	14	13	2	1.17092e+07	8.09391e+06	1.01026e+07	3.37057e+06	3.8119e+06	3.51459e+06	3.23788e+06	1.11711e+06	1.45642e+06	6.2562e+06	3.07432e+06	1.53187e+06	7.04981e+06	8.17724e+06	4.2613e+06	1.42867e+07	8.18016e+06	1.07343e+07	6.74032e+06	2.28064e+06	2.16295e+06	3.8914e+06	2.4336e+06	1.81654e+06	7.65369e+06	8.53942e+06	3.77612e+06	19.87	22.36	9.82
FALSE	High	Master Protein	Q01469	Fatty acid-binding protein 5 OS=Homo sapiens OX=9606 GN=FABP5 PE=1 SV=3	0	77.133	74	14	155	14	1	135	15.2	7.01	198.66	152.22	12	8	0	2.08222e+06	6.75478e+06	4.93147e+06	4.47933e+06	9.21452e+06	7.61613e+06	5.21193e+06	6.79366e+06	6.85934e+06	3.83513e+06	6.18367e+06	2.42413e+07	6.06816e+06	1.81829e+07	3.46667e+06	1.39749e+06	1.69735e+07	8.8041e+06	3.45038e+06	8.40794e+06	2.23748e+06	3.97433e+06	8.68103e+06	1.18169e+07	1.92201e+06	6.10679e+06	3.29122e+06	27.79	8.53	11.26
FALSE	High	Master Protein	A0A024RB87	RAP1B, member of RAS oncogene family, isoform CRA_a OS=Homo sapiens OX=9606 GN=RAP1B PE=4 SV=1	0	76.983	53	14	176	5	1	184	20.8	5.78	119.93	191.39	10	11	9	1.37174e+07	7.68096e+06	8.66746e+06	9.68219e+06	1.13656e+07	1.3492e+07	5.06127e+06	1.02636e+07	8.54193e+06	1.19489e+07	1.59088e+07	1.34918e+07	5.51382e+06	1.88972e+07	7.5808e+07	5.27195e+06	1.31294e+07	2.02736e+07	2.78401e+06	1.29083e+07	3.89563e+06	8.00157e+06	8.99138e+06	8.28432e+06	1.6671e+07	1.6319e+07	1.26694e+07	7.16	11.05	11.39
FALSE	High	Master Protein	A0A0S2Z3X8	Rab GDP dissociation inhibitor (Fragment) OS=Homo sapiens OX=9606 GN=GDI1 PE=2 SV=1	0	76.92	39	14	247	9	1	447	50.6	5.14	73	333.74	7	12	0	4.42245e+06	2.6159e+06	7.35271e+06	5.23936e+06	5.76899e+06	8.76297e+06	395480	1.88288e+06	863869	508762	1.70835e+06	3.32712e+06	483294	3.19341e+06	3.81576e+06	486434	2.88521e+06	4.1963e+06	477943	2.41965e+06	1.19295e+06	442455	2.14259e+06	4.13928e+06	5.86264e+06	5.07615e+06	3.82093e+06	3.92	15.41	12.69
FALSE	High	Master Protein	V9HWE9	Epididymis secretory protein Li 22 OS=Homo sapiens OX=9606 GN=HEL-S-22 PE=2 SV=1	0	76.92	56	8	477	5	1	210	23.3	5.64	611.87	577.42	7	7	4	2.12543e+07	2.06448e+07	4.72276e+07	2.9979e+07	3.61675e+07	5.88196e+07	1.52062e+07	3.53641e+07	1.792e+07	2.87949e+07	4.51914e+07	6.8821e+07	1.55587e+07	3.56381e+07	2.68485e+07	1.75642e+07	3.7039e+07	4.89889e+07	1.23464e+07	3.64487e+07	2.80971e+07	2.02921e+07	4.00652e+07	4.47973e+07	3.98703e+07	3.52838e+07	2.51181e+07	3.44	3.15	28.21
FALSE	High	Master Protein	V9HWC2	Epididymis secretory sperm binding protein Li 67p OS=Homo sapiens OX=9606 GN=HEL-S-67p PE=2 SV=1	0	76.688	62	12	310	12	1	189	19.9	6.79	310.54	407.23	10	8	0	9.51733e+06	1.31325e+07	2.70256e+07	1.61309e+07	2.41657e+07	3.82521e+07	2.24287e+07	2.34869e+07	2.20856e+07	2.92986e+07	2.59267e+07	4.31218e+07	1.12867e+07	2.32869e+07	1.38639e+07	1.02587e+07	3.16592e+07	2.96134e+07	9.40067e+06	2.06827e+07	2.25673e+07	9.35168e+06	3.3296e+07	2.79231e+07	2.36497e+07	1.2461e+07	3.31442e+07	6.04	16.43	24.28
FALSE	High	Master Protein	P22352	Glutathione peroxidase 3 OS=Homo sapiens OX=9606 GN=GPX3 PE=1 SV=2	0	75.891	43	12	644	12	1	226	25.5	8.13	485.88	721.65	12	8	0	5.3128e+07	4.48411e+07	8.50622e+07	4.62901e+07	3.02132e+07	4.66064e+07	1.99726e+07	2.76622e+07	3.87923e+07	2.44241e+07	4.4265e+07	3.52014e+07	3.19335e+07	6.69977e+07	3.81001e+07	2.91709e+07	3.78967e+07	4.02123e+07	2.66017e+07	2.62083e+07	3.73667e+07	7.85705e+07	6.90357e+07	4.9154e+07	5.91266e+07	1.10531e+08	6.15062e+07	4.32	7.39	3.1
FALSE	High	Master Protein	S6AWE6	IgG L chain OS=Homo sapiens OX=9606 PE=2 SV=1	0	75.594	34	9	2727	1	1	215	22.9	8.43	2468.4	3901.45	8	7	0	3.31218e+06	2.02494e+06	2.68351e+06	5.01128e+06	4.1531e+06	4.28208e+06	6.45597e+06	8.53489e+06	5.15152e+06	5.22982e+06	2.97909e+06	4.12337e+06	8.04777e+06	3.7204e+06	5.23166e+06	8.89224e+06	1.07415e+06	7.37779e+06	4.14469e+06	4.19231e+06	4.01798e+06	4.55761e+06	3.70193e+06	6.86421e+06	3.3236e+06	2.383e+06	2.14048e+06	25.83	8.09	28.52
FALSE	High	Master Protein	Q5HYE3	Uncharacterized protein DKFZp686H1812 OS=Homo sapiens OX=9606 GN=DKFZp686H1812 PE=2 SV=1	0	75.461	36	15	486	2	1	402	45.9	7.91	317.78	662.46	13	11	0			33124.4		20060.7	29956	99432	360252	88470.4	46228.8	746851	3.16547e+06	14874.8	265348	361542	44113.4	906913	3.61096e+06	101597	67788.9		185481	459961	1.41543e+06		18990.5	49269.3			42.81
FALSE	High	Master Protein	A0A087X0X3	Heterogeneous nuclear ribonucleoprotein M OS=Homo sapiens OX=9606 GN=HNRNPM PE=1 SV=1	0	75.379	32	17	285	17	1	730	77.5	8.78	159.61	329.62	14	11	0	1.16813e+07	1.18312e+07	1.25349e+07	1.32965e+07	1.44151e+07	1.46437e+07	4.9595e+06	1.7609e+07	9.24152e+06	1.49886e+07	1.13157e+07	2.6994e+07	1.02189e+07	1.38825e+07	1.28614e+07	4.86713e+06	2.06223e+07	3.70347e+07	4.02529e+06	1.0111e+07	1.13751e+07	5.03124e+06	1.22155e+07	1.40323e+07	1.33534e+07	1.3149e+07	9.46378e+06	5.45	9.17	7.38
FALSE	High	Master Protein	A0A140VJI7	Testicular tissue protein Li 61 OS=Homo sapiens OX=9606 PE=2 SV=1	0	75.127	47	15	123	15	1	540	60.6	6.71	181.92	0	14	3	0	3.37267e+06	931880	1.38002e+06	899169	950284	878377	1.78001e+07	1.13376e+07	8.01874e+06	2.3977e+06	2.38499e+06	4.45475e+06	1.04382e+07	4.53525e+06	7.38403e+07	7.99353e+06	7.32648e+06	9.62899e+06	2.0838e+07	5.31052e+06	7.71645e+06	6.62252e+06	1.33289e+07	1.13753e+07	1.69744e+06	2.05167e+06	833353	21.79	37.97	28.01
FALSE	High	Master Protein	Q5U0I6	H.sapiens ras-related Hrab1A protein OS=Homo sapiens OX=9606 GN=RAB1A PE=2 SV=1	0	75.078	78	15	395	7	1	205	22.7	6.21	97.35	396.17	10	13	7	3.63307e+07	1.96852e+07	3.70388e+07	2.61063e+07	3.25665e+07	3.54448e+07	4.56511e+06	8.8464e+06	6.90399e+06	8.97196e+06	2.28551e+07	1.35886e+07	6.47464e+06	2.18868e+07	3.67044e+07	4.28543e+06	2.43771e+07	1.65894e+07	1.98078e+06	1.08787e+07	1.17065e+07	1.3258e+07	9.58798e+06	1.33926e+07	3.56527e+07	3.80435e+07	3.55537e+07	7.18	23.07	13.29
FALSE	High	Master Protein	A0A024R4A0	Nucleolin, isoform CRA_b OS=Homo sapiens OX=9606 GN=NCL PE=4 SV=1	0	75.038	22	16	281	16	1	710	76.6	4.7	165.37	310.56	14	13	0	3.10621e+07	1.47698e+07	2.85825e+07	2.4948e+07	1.67235e+07	2.90988e+07	1.884e+07	1.19223e+07	7.61599e+06	2.52564e+06	3.64581e+06	1.4692e+07	1.81513e+07	8.80558e+06	8.26277e+06	1.68789e+07	4.23287e+06	2.33735e+07	3.63666e+07	1.00805e+07	1.57205e+07	1.07722e+07	1.13338e+07	9.68007e+06	1.92249e+07	2.62582e+07	1.77258e+07	18.28	5.32	1.67
FALSE	High	Master Protein	P27338	Amine oxidase [flavin-containing] B OS=Homo sapiens OX=9606 GN=MAOB PE=1 SV=3	0	74.717	32	15	196	11	1	520	58.7	7.5	94.44	294.14	7	15	4	6.10392e+06	9.9168e+06	2.01585e+07	1.19235e+07	1.85464e+07	2.40987e+07	334675	4.68387e+07	4.50436e+07	6.61719e+07	6.47571e+06	7.30092e+06	292857	8.40641e+06	4.42725e+06	726117	5.82148e+06	8.94812e+06	783109	5.62526e+06	4.51246e+07	9.19275e+07	4.59488e+06	9.33691e+07	1.39866e+07	2.5163e+07	1.9583e+07	5.62	15.67	8.07
FALSE	High	Master Protein	A5YM53	ITGAV protein OS=Homo sapiens OX=9606 GN=ITGAV PE=2 SV=1	0	74.689	27	20	186	20	1	1048	116	5.74	113.9	124.19	18	13	0	5.41304e+06	5.2912e+06	6.51766e+06	6.16329e+06	5.96896e+06	6.72985e+06	9.87236e+06	1.01146e+07	4.68612e+07	1.05067e+07	3.48785e+07	1.85183e+07	1.53715e+07	2.99478e+07	1.93895e+07	9.18846e+06	1.48202e+07	1.34347e+07	8.48225e+06	9.65527e+06	4.26239e+06	1.11821e+07	1.01704e+07	9.25825e+06	1.0256e+07	1.1065e+07	7.82124e+06	5.25	5.14	5.61
FALSE	High	Master Protein	S6BAR0	IgG L chain OS=Homo sapiens OX=9606 PE=2 SV=1	0	74.047	33	9	2684	2	1	216	23.1	7.69	2437.59	3822.83	8	6	0	616646	545041	729427	467956	537232	427978	1.53184e+06	1.33171e+06	828507	1.5932e+06	127719	97178.6	1.46696e+06	249133	268196	1.24234e+06	272054	400109	976557	183429	548797	3.43061e+06	1.46604e+06	2.53264e+06	421844	444024	233688	8.92	15.11	16.07
FALSE	High	Master Protein	A0A024RDF3	Heterogeneous nuclear ribonucleoprotein D (AU-rich element RNA binding protein 1, 37kDa), isoform CRA_d OS=Homo sapiens OX=9606 GN=HNRPD PE=4 SV=1	0	73.977	36	16	376	13	1	355	38.4	7.81	237.66	389.89	13	12	3	1.54395e+07	1.17976e+07	1.91074e+07	1.43144e+07	1.83883e+07	2.79268e+07	1.61556e+07	2.25222e+07	2.67721e+07	2.78279e+07	2.13408e+07	3.4561e+07	1.33018e+07	2.78019e+07	1.66351e+07	6.85471e+06	2.21132e+07	2.27951e+07	1.06524e+07	1.34687e+07	1.96522e+07	1.37548e+07	2.43356e+07	1.68069e+07	1.77488e+07	1.89028e+07	1.41449e+07	6.07	9.31	5.32
FALSE	High	Master Protein	Q5CZ94	Uncharacterized protein DKFZp781M0386 OS=Homo sapiens OX=9606 GN=DKFZp781M0386 PE=2 SV=1	0	73.875	38	9	1722	1	1	234	25	7.27	1242.86	2257.13	7	6	0	439046	352817	429324	1.17063e+06	1.09068e+06	1.34614e+06																			376701	213586	243016	24.39	20.81	5.36
FALSE	High	Master Protein	P00742	Coagulation factor X OS=Homo sapiens OX=9606 GN=F10 PE=1 SV=2	0	73.633	32	12	208	12	1	488	54.7	5.94	130.76	271.49	9	10	0	3.05739e+07	4.14187e+06	4.97765e+06	2.63068e+07	5.22359e+06	3.86993e+06	1.54948e+07	1.17392e+07	4.61835e+06	9.49751e+06	4.85457e+06	4.46145e+06	1.95641e+07	3.76316e+06	9.89214e+06	1.46036e+07	2.29017e+07	1.12727e+07	3.39897e+07	4.09522e+06	3.40942e+06	2.05972e+07	2.42504e+06	2.50005e+06	1.28493e+07	1.5015e+07	2.56457e+06	26.57	4.98	14.15
FALSE	High	Master Protein	D3DTH7	Myosin IC, isoform CRA_a OS=Homo sapiens OX=9606 GN=MYO1C PE=3 SV=1	0	73.609	25	17	185	1	1	862	98.9	9.42	10.82	203.13	6	15	0	131954	95837.7	279757	64249.9	109660	147752																			368117	628166	826627	28.12	11.59	12.54
FALSE	High	Master Protein	Q14315	Filamin-C OS=Homo sapiens OX=9606 GN=FLNC PE=1 SV=3	0	73.552	8	19	176	8	1	2725	290.8	5.97	63.81	198.74	9	16	0	2.51368e+06	906356	747323	767838	1.36583e+06	1.33693e+06		787962	409175	380966	189659	433086	169365	492692	230519	181203	277924	749624		183285	1.63658e+06	51756.1	676910	1.065e+06	2.72547e+06	487612	426172	7.02	13.35	8.45
FALSE	High	Master Protein	P04843	Dolichyl-diphosphooligosaccharide--protein glycosyltransferase subunit 1 OS=Homo sapiens OX=9606 GN=RPN1 PE=1 SV=1	0	73.338	37	17	182	17	1	607	68.5	6.38	92.97	178.74	10	14	0	1.31042e+07	6.41997e+06	1.44076e+07	1.13823e+07	1.02537e+07	1.19253e+07	67083.3	3.70145e+06	2.32172e+06	4.36517e+06	5.59534e+06	7.00257e+06	1.74006e+06	7.24691e+06	1.3656e+07	1.01868e+06	8.43064e+06	1.16654e+07	604182	3.5503e+06	5.9626e+06	2.54611e+06	3.00496e+06	7.54768e+06	1.30436e+07	1.5255e+07	1.49767e+07	11.32	18.3	6.51
FALSE	High	Master Protein	A1L4H1	Soluble scavenger receptor cysteine-rich domain-containing protein SSC5D OS=Homo sapiens OX=9606 GN=SSC5D PE=1 SV=3	0	72.935	15	17	151	17	1	1573	165.6	6.13	209.89	80.53	14	12	0	1.26731e+06	4.72874e+06	5.21165e+06	2.63728e+06	4.53665e+06	7.4372e+06	2.25494e+07	1.89588e+07	2.8416e+07	6.08088e+06	2.84107e+07	2.50809e+07	1.3247e+07	2.11498e+07	5.01097e+06	1.43751e+07	1.4307e+07	2.90477e+07	1.02378e+07	1.23121e+07	9.52609e+06	1.81369e+07	2.31084e+07	3.24237e+07	4.07525e+06	7.3478e+06	8.17111e+06	12.31	9.7	16.67
FALSE	High	Master Protein	Q13162	Peroxiredoxin-4 OS=Homo sapiens OX=9606 GN=PRDX4 PE=1 SV=1	0	72.484	58	12	397	9	1	271	30.5	6.29	358.14	434.7	11	12	0	1.18385e+07	7.86762e+06	1.35721e+07	1.1021e+07	1.14481e+07	1.11417e+07	1.98617e+06	5.78678e+06	4.00158e+06	1.18399e+07	9.02086e+06	1.38528e+07	2.65255e+06	9.47333e+06	8.27562e+06	3.46474e+06	1.05375e+07	1.39317e+07	2.24269e+06	3.72541e+06	5.29223e+06	7.80961e+06	5.97126e+06	6.41009e+06	1.47381e+07	1.50933e+07	1.44631e+07	1.32	23.68	16.03
FALSE	High	Master Protein	A2KBC4	Anti-TN-C scFv (Fragment) OS=Homo sapiens OX=9606 PE=2 SV=1	0	71.847	55	10	579	2	1	238	25.1	8.41	641.1	1099.08	8	9	6	6.97814e+07	4.8391e+07	5.48728e+07	5.53349e+07	5.91566e+07	4.43261e+07	1.08351e+07	3.23541e+07	1.82966e+07	2.46062e+07	6.86235e+06	6.5562e+06	1.52897e+07	8.17029e+06	1.63906e+07	1.50829e+07	1.32624e+07	8.8489e+06	9.11748e+06	1.09009e+07	1.55599e+07	2.79556e+07	1.51293e+07	2.85651e+07	7.76968e+07	1.03975e+08	3.23935e+07	9.47	17.06	15.12
FALSE	High	Master Protein	P16284	Platelet endothelial cell adhesion molecule OS=Homo sapiens OX=9606 GN=PECAM1 PE=1 SV=2	0	71.808	31	15	23	15	1	738	82.5	6.99	40.21	0	15	1	0	1.7304e+06	2.60191e+06	3.67737e+06	1.50624e+06	2.1125e+06	1.16034e+06	1.07602e+07	771057	115043	718536	567058	744806	2.71101e+06	256497	2.97695e+07	406213	1.09083e+06	1.2195e+06	273450	544645	240219	987892	350824	883554	1.09847e+06	6.7845e+06	495296	102.91	85.22	138.63
FALSE	High	Master Protein	H0UI49	Laminin, alpha 4, isoform CRA_b OS=Homo sapiens OX=9606 GN=LAMA4 PE=4 SV=1	0	71.78	11	15	153	15	1	1816	201.7	6.3	19.75	179.84	10	13	0	8.51806e+06	5.16592e+06	4.79277e+06	3.41816e+06	4.38433e+06	5.64005e+06	1.07769e+06	5.47828e+06	1.61485e+06	4.77002e+06	3.87541e+06	3.67739e+06	3.06855e+06	1.02663e+07	1.1685e+07	2.62221e+06	3.41652e+06	6.52353e+06	2.57124e+06	2.33515e+06	4.77028e+06	4.12412e+06	3.28573e+06	7.29289e+06	1.49791e+07	9.85637e+06	8.03367e+06	9.54	6.2	8.1
FALSE	High	Master Protein	Q00839	Heterogeneous nuclear ribonucleoprotein U OS=Homo sapiens OX=9606 GN=HNRNPU PE=1 SV=6	0	71.636	20	16	274	16	1	825	90.5	6	113.62	296.81	11	12	0	6.07351e+06	4.3938e+06	1.28009e+07	4.44664e+06	8.87941e+06	1.19189e+07	448175	5.59347e+06	2.97586e+06	4.46323e+06	5.81426e+06	1.5915e+07	618719	1.12109e+07	1.12381e+07	918003	5.71535e+06	1.90868e+07	482185	5.78632e+06	5.82918e+06	1.85716e+06	7.16815e+06	5.81382e+06	8.17361e+06	1.32137e+07	1.31199e+07	5.43	11.11	11.97
FALSE	High	Master Protein	Q6LAM1	Heavy chain of factor I (Fragment) OS=Homo sapiens OX=9606 PE=2 SV=1	0	71.231	47	14	188	1	1	321	35.9	7.59	141.89	139.76	12	10	0		38342.6					1.22505e+07	3.1248e+06	1.06024e+07	321952	1.01804e+06	1.75665e+06	5.58237e+06	2.51868e+06	5.61557e+06	3.91674e+06	4.70662e+06	4.66304e+06	7.27583e+06	3.9144e+06	1.01141e+06	5.32356e+06	5.94891e+06	2.84735e+06			256887		40.07
FALSE	High	Master Protein	Q15084	Protein disulfide-isomerase A6 OS=Homo sapiens OX=9606 GN=PDIA6 PE=1 SV=1	0	70.964	28	11	258	11	1	440	48.1	5.08	177.64	336.35	7	9	0	1.19515e+07	9.43334e+06	1.59561e+07	1.00705e+07	1.39386e+07	1.39843e+07	5.11238e+06	7.68077e+06	1.38222e+07	2.12083e+07	1.74293e+07	1.05342e+07	7.69201e+06	1.20844e+07	9.54235e+06	3.71311e+06	2.03125e+07	1.08645e+07	4.36902e+06	5.3503e+06	5.53464e+06	7.79374e+06	5.64279e+06	6.97079e+06	1.72731e+07	1.88324e+07	1.83269e+07	23.3	14.37	9.59
FALSE	High	Master Protein	A0A024R374	Cathepsin B, isoform CRA_a OS=Homo sapiens OX=9606 GN=CTSB PE=3 SV=1	0	70.877	34	12	248	12	1	339	37.8	6.3	275.61	435.92	10	9	0	3.56055e+07	1.05163e+07	7.71048e+06	1.66245e+07	1.74084e+07	1.71344e+07	3.39702e+07	7.19555e+07	8.02378e+07	7.65476e+07	3.26195e+07	4.36814e+07	2.43938e+07	2.97187e+07	5.29554e+07	1.95896e+07	6.49198e+07	2.57263e+07	1.82796e+07	1.38232e+07	5.03133e+07	4.7885e+07	1.69937e+07	4.856e+07	2.07486e+07	1.36329e+07	6.76613e+06	7.5	29.22	9.2
FALSE	High	Master Protein	P21291	Cysteine and glycine-rich protein 1 OS=Homo sapiens OX=9606 GN=CSRP1 PE=1 SV=3	0	70.522	65	9	265	9	1	193	20.6	8.57	425.36	332.81	8	8	0	1.85132e+07	2.02958e+07	1.11267e+07	1.99429e+07	1.55388e+07	2.30326e+07	4.51728e+07	4.02925e+07	6.97598e+07	5.83877e+07	7.31138e+07	1.10213e+08	3.04689e+07	2.94517e+07	4.42917e+07	3.22082e+07	3.8128e+07	9.53791e+07	9.52996e+06	1.99512e+07	4.57823e+06	2.75733e+07	9.87814e+07	5.72726e+07	5.0575e+07	1.22689e+07	1.22485e+07	7.76	6.09	21.61
FALSE	High	Master Protein	A0A024R1K7	Tyrosine 3-monooxygenase/tryptophan 5-monooxygenase activation protein, eta polypeptide, isoform CRA_b OS=Homo sapiens OX=9606 GN=YWHAH PE=3 SV=1	0	70.501	41	14	349	10	1	246	28.2	4.84	185.79	436.28	11	11	0	7.6895e+06	7.27638e+06	1.0274e+07	7.63087e+06	9.5224e+06	1.27837e+07	3.44592e+06	6.82205e+06	2.48777e+06	1.23262e+07	8.21733e+06	1.46312e+07	4.60444e+06	1.62747e+07	1.84874e+07	2.49481e+06	1.7329e+07	1.10344e+07	4.95811e+06	8.21095e+06	6.12877e+06	2.29657e+06	1.07186e+07	8.52244e+06	1.06559e+07	8.65004e+06	8.40982e+06	0.41	8.11	2.63
FALSE	High	Master Protein	O60701	UDP-glucose 6-dehydrogenase OS=Homo sapiens OX=9606 GN=UGDH PE=1 SV=1	0	70.471	43	17	176	17	1	494	55	7.12	92.43	185.79	14	13	0	1.04347e+07	7.16615e+06	7.26309e+06	1.14942e+07	1.20005e+07	1.36096e+07	7.39528e+06	6.9684e+06	5.3159e+06	4.62408e+06	1.1182e+07	1.3191e+07	8.28338e+06	1.83177e+07	1.40014e+07	6.29078e+06	1.13786e+07	1.40793e+07	1.22882e+07	4.28323e+06	4.24961e+06	3.78519e+06	4.38137e+06	5.98093e+06	1.17156e+07	1.36208e+07	5.86495e+06	10	7.69	1.61
FALSE	High	Master Protein	Q13228	Methanethiol oxidase OS=Homo sapiens OX=9606 GN=SELENBP1 PE=1 SV=2	0	70.387	43	16	164	16	1	472	52.4	6.37	11.8	212.67	9	13	0	3.75886e+06	3.23369e+06	1.03131e+07	5.27506e+06	6.11507e+06	1.05588e+07	991444	1.56166e+06	2.79187e+06	3.27507e+06	1.5346e+06	3.85572e+06	303592	1.97814e+06	631490	1.15521e+06	1.24622e+06	2.71773e+06	637175	2.20231e+06	1.21199e+06	974071	1.49869e+06	3.25721e+06	6.89942e+06	6.85414e+06	6.12272e+06	18.17	11.87	6.79
FALSE	High	Master Protein	Q16270	Insulin-like growth factor-binding protein 7 OS=Homo sapiens OX=9606 GN=IGFBP7 PE=1 SV=1	0	70.328	54	12	203	12	1	282	29.1	7.9	184.72	282.78	8	9	0	7.7056e+06	4.92322e+06	1.86218e+06	4.89356e+06	5.06607e+06	5.16004e+06	2.13274e+07	1.41251e+07	1.6757e+07	1.1532e+07	1.50718e+07	1.29352e+07	1.17657e+07	1.43425e+07	1.63617e+07	6.73762e+06	8.17654e+06	1.8548e+07	1.18287e+07	7.21382e+06	1.02092e+07	1.23512e+07	9.89124e+06	2.2526e+07	1.37488e+07	5.87539e+06	2.36964e+06	24.11	33.02	39.83
FALSE	High	Master Protein	O00299	Chloride intracellular channel protein 1 OS=Homo sapiens OX=9606 GN=CLIC1 PE=1 SV=4	0	70.205	61	14	222	14	1	241	26.9	5.17	60.27	255.68	12	13	0	2.01973e+07	1.04133e+07	1.10989e+07	1.68653e+07	1.69637e+07	2.21895e+07	4.11031e+06	4.67546e+06	4.04466e+06	6.97874e+06	7.47789e+06	1.12581e+07	5.1323e+06	1.69642e+07	2.14668e+07	4.92707e+06	1.39805e+07	1.06646e+07	4.42798e+06	8.67243e+06	8.75347e+06	8.15472e+06	1.07834e+07	1.01606e+07	1.91933e+07	1.36159e+07	9.61984e+06	2.33	7.7	10.36
FALSE	High	Master Protein	P05160	Coagulation factor XIII B chain OS=Homo sapiens OX=9606 GN=F13B PE=1 SV=3	0	70.178	30	14	67	14	1	661	75.5	6.39	62.54	13.24	14	4	0	2.20805e+06	1.39498e+06	1.28605e+06	1.2177e+06	1.70357e+06	1.31998e+06	4.69659e+06	5.07621e+06	2.29131e+06	4.23764e+06	261266	242827	6.15307e+06	1.00857e+06	5.77406e+07	3.66988e+06	536924	1.21225e+06	4.70478e+06	1.05499e+06	1.07055e+06	1.95576e+06	1.14125e+06	1.12645e+06	1.34224e+06	1.15364e+06	934571	15.47	5.85	6
FALSE	High	Master Protein	P50995	Annexin A11 OS=Homo sapiens OX=9606 GN=ANXA11 PE=1 SV=1	0	70.157	29	13	171	2	1	505	54.4	7.65	68.16	270.1	10	10	11	7.62816e+06	5.92834e+06	1.13638e+07	6.43799e+06	8.26071e+06	1.13252e+07	1.03649e+06	4.21172e+06	2.10976e+06	3.79476e+06	1.18235e+07	1.1157e+07	2.35276e+06	9.4499e+06	1.43859e+07	1.9058e+06	9.37053e+06	1.05079e+07	1.37965e+06	4.13796e+06	2.45353e+06	2.7085e+06	5.59263e+06	5.30408e+06	1.30223e+07	1.34114e+07	1.51158e+07	14.43	7.22	4.54
FALSE	High	Master Protein	P63244	Receptor of activated protein C kinase 1 OS=Homo sapiens OX=9606 GN=RACK1 PE=1 SV=3	0	70.073	57	14	225	14	1	317	35.1	7.69	132.27	349.93	10	14	0	2.23545e+07	1.19244e+07	2.32418e+07	1.54125e+07	1.8978e+07	2.38878e+07	4.81946e+06	1.2287e+07	9.48365e+06	7.84379e+06	1.04415e+07	1.32633e+07	5.80886e+06	2.22634e+07	2.46243e+07	4.22928e+06	2.20775e+07	1.71809e+07	4.55561e+06	9.7445e+06	1.23482e+07	8.84048e+06	1.01893e+07	1.23882e+07	2.20302e+07	1.96857e+07	1.74535e+07	4.47	21.99	4.47
FALSE	High	Master Protein	B2RBH2	cDNA, FLJ95508, highly similar to Homo sapiens 5'-nucleotidase, ecto (CD73) (NT5E), mRNA OS=Homo sapiens OX=9606 PE=2 SV=1	0	70.037	34	15	142	15	1	574	63.4	7.03	103.45	101.87	12	10	0	4.74948e+06	4.03561e+06	7.04649e+06	4.18499e+06	4.9813e+06	6.25756e+06	2.91795e+06	1.67018e+07	5.99285e+06	7.12724e+06	1.39219e+07	9.12292e+06	7.37205e+06	1.64152e+07	1.39523e+07	3.76521e+06	5.94024e+06	6.09484e+06	3.22043e+06	6.29453e+06	3.52388e+06	3.59645e+06	4.45554e+06	3.01712e+06	6.11927e+06	1.25172e+07	1.48051e+07	15.62	25.57	2.59
FALSE	High	Master Protein	J3KND3	Myosin light polypeptide 6 OS=Homo sapiens OX=9606 GN=MYL6 PE=1 SV=1	0	69.928	88	12	365	12	1	152	17	4.65	438.76	376.9	11	7	0	5.95889e+07	3.35273e+07	3.85539e+07	4.46047e+07	3.69982e+07	4.46053e+07	1.37907e+08	1.33243e+08	1.59328e+08	2.32658e+08	1.19729e+08	2.0854e+08	4.93522e+07	8.98892e+07	8.80563e+07	8.24138e+07	8.81569e+07	1.30143e+08	5.02567e+07	2.87396e+07	2.06808e+07	6.02496e+07	6.80659e+07	1.18845e+08	1.28213e+08	4.48143e+07	3.11564e+07	4.49	12.77	1.7
FALSE	High	Master Protein	P27348	14-3-3 protein theta OS=Homo sapiens OX=9606 GN=YWHAQ PE=1 SV=1	0	69.903	43	15	240	10	1	245	27.7	4.78	140.27	324.05	9	11	0	4.79324e+06	1.94871e+06	2.37172e+06	4.64025e+06	4.52755e+06	8.66434e+06	3.8899e+06	1.36999e+07	7.53791e+06	6.37235e+06	1.5606e+07	2.25919e+07	4.74732e+06	2.24662e+07	1.57227e+07	4.98603e+06	1.85805e+07	2.79057e+07	4.26495e+06	9.08115e+06	5.07526e+06	5.57691e+06	1.18005e+07	1.13597e+07	3.92337e+06	4.11306e+06	2.03507e+06	9.65	36.24	35.08
FALSE	High	Master Protein	P21796	Voltage-dependent anion-selective channel protein 1 OS=Homo sapiens OX=9606 GN=VDAC1 PE=1 SV=2	0	69.57	58	14	296	13	1	283	30.8	8.54	240.23	283.41	13	9	1	1.66892e+07	1.14232e+07	2.50887e+07	1.13136e+07	1.62263e+07	1.70625e+07	1.66809e+07	9.13421e+06	9.98105e+06	1.48778e+07	2.08863e+07	2.98214e+07	3.99579e+07	2.3579e+07	1.34693e+08	2.28801e+07	3.06994e+07	2.89353e+07	1.88429e+07	1.53838e+07	9.83388e+06	1.00559e+07	2.47772e+07	1.04959e+07	1.94931e+07	2.15362e+07	1.99415e+07	8.6	13.64	9.36
FALSE	High	Master Protein	Q53GG5	PDZ and LIM domain protein 3 OS=Homo sapiens OX=9606 GN=PDLIM3 PE=1 SV=1	0	69.469	44	11	154	11	1	364	39.2	6.89	247.9	162.22	8	8	0	8.3834e+06	6.79689e+06	7.45292e+06	5.41324e+06	5.93002e+06	1.10074e+07	1.64676e+07	2.50672e+07	2.19196e+07	1.592e+07	1.15305e+07	3.12375e+07	7.94876e+06	1.05743e+07	1.14342e+07	5.26713e+06	6.58271e+06	3.50841e+07	8.52414e+06	4.37149e+06	2.06109e+06	7.22337e+06	2.02045e+07	2.14409e+07	1.43531e+07	6.93665e+06	5.23622e+06	25.21	10.46	39.29
FALSE	High	Master Protein	A0A140VJJ2	S-formylglutathione hydrolase OS=Homo sapiens OX=9606 GN=ESD PE=2 SV=1	0	69.277	49	11	269	11	1	282	31.4	7.02	144	456.7	10	9	0	2.33273e+07	3.16066e+07	5.9625e+07	2.52665e+07	3.28368e+07	5.49374e+07	4.66973e+06	2.29447e+07	1.98964e+07	1.85377e+07	4.50168e+07	4.15541e+07	1.48276e+07	5.93109e+07	2.7559e+07	7.12228e+06	4.3624e+07	4.96609e+07	4.89951e+06	3.14637e+07	3.60724e+07	3.94998e+07	1.95614e+07	3.06331e+07	3.59766e+07	3.0976e+07	4.17432e+07	12.64	11.55	20.22
FALSE	High	Master Protein	O94832	Unconventional myosin-Id OS=Homo sapiens OX=9606 GN=MYO1D PE=1 SV=2	0	68.813	21	16	181	16	1	1006	116.1	9.39	66.7	134.33	9	16	0	4.91837e+06	4.47872e+06	8.93666e+06	6.65729e+06	5.08805e+06	5.55973e+06	700667	1.48471e+06	1.03933e+06	646752	4.40305e+06	1.04335e+06	1.62379e+06	5.1386e+06	3.35854e+06	1.02373e+06	1.4667e+06	1.18935e+06	611263	1.86671e+06	1.75617e+06	1.36219e+06	823078	2.97205e+06	1.15158e+07	1.12232e+07	1.09134e+07	2.27	12.46	16.96
FALSE	High	Master Protein	B2R5M8	Isocitrate dehydrogenase [NADP] OS=Homo sapiens OX=9606 PE=2 SV=1	0	68.596	37	13	237	13	1	414	46.6	7.01	55.26	247.55	9	11	0	1.15564e+07	8.37138e+06	1.21875e+07	1.04438e+07	1.11386e+07	1.84598e+07	2.0968e+06	2.92041e+06	2.93335e+06	2.79832e+06	4.61552e+06	6.8491e+06	2.30229e+06	7.43241e+06	7.2726e+06	3.839e+06	9.90765e+06	6.40775e+06	2.06613e+06	4.61307e+06	5.46498e+06	3.6421e+06	6.09579e+06	5.84466e+06	1.50331e+07	1.51834e+07	9.24977e+06	4.93	27.4	20.1
FALSE	High	Master Protein	P36980	Complement factor H-related protein 2 OS=Homo sapiens OX=9606 GN=CFHR2 PE=1 SV=1	0	68.323	54	11	494	4	1	270	30.6	6.38	400.84	467.58	10	10	0	4.49411e+06	8.30241e+06	6.51956e+06	6.80904e+06	7.18044e+06	1.10844e+07	7.32886e+06	1.93042e+07	3.42452e+07	1.07787e+07	1.89848e+06	2.97917e+06	6.62395e+06	6.36817e+06	1.5715e+07	2.73243e+06	1.14824e+06	3.28409e+06	9.96211e+06	5.3831e+06	3.55466e+07	1.38203e+07	1.13169e+07	1.03138e+07	4.19466e+06	4.68955e+06	5.99928e+06	9.83	4.31	10.16
FALSE	High	Master Protein	P61626	Lysozyme C OS=Homo sapiens OX=9606 GN=LYZ PE=1 SV=1	0	67.811	67	12	537	12	1	148	16.5	9.16	434.72	658.55	11	9	0	3.63998e+07	1.87814e+07	2.28474e+07	4.96948e+07	3.38513e+07	4.26851e+07	1.17265e+07	3.97178e+07	1.06729e+07	2.17575e+07	1.37181e+08	6.60266e+07	5.99985e+07	8.87757e+07	6.26017e+07	3.62702e+07	4.08905e+07	9.04938e+07	2.08863e+07	5.88142e+07	4.12129e+07	1.12608e+08	6.10711e+07	7.9579e+07	5.26458e+07	5.80727e+07	2.89239e+07	6.97	11.28	15.72
FALSE	High	Master Protein	W0UV28	Ribonuclease A A1 OS=Homo sapiens OX=9606 GN=RAA1 PE=3 SV=1	0	67.6	51	9	226	9	1	147	16.5	9.64	227.47	404.89	9	6	0	1.71132e+07	2.30342e+07	2.56594e+07	1.82489e+07	1.61995e+07	2.42989e+07	1.748e+07	4.25404e+07	2.93448e+07	1.3423e+07	7.36772e+07	3.95611e+07	1.52584e+07	3.63251e+07	2.17005e+07	3.08093e+07	2.23349e+07	4.32697e+07	1.50763e+07	2.42454e+07	2.79469e+07	5.60745e+07	2.70449e+07	5.01476e+07	1.93479e+07	4.25071e+07	1.39236e+07	13.48	12.37	12.09
FALSE	High	Master Protein	P05090	Apolipoprotein D OS=Homo sapiens OX=9606 GN=APOD PE=1 SV=1	0	67.13	42	13	257	13	1	189	21.3	5.15	125.96	227.44	11	8	0	2.97761e+07	1.45145e+07	9.57555e+06	3.90362e+07	2.15225e+07	2.32348e+07	5.26788e+07	1.90173e+07	2.99097e+07	1.17659e+07	3.24731e+07	2.63105e+07	4.18463e+07	2.38957e+07	1.12446e+07	3.42702e+07	1.87032e+07	1.38875e+07	6.78037e+07	2.62229e+07	1.06784e+07	3.71769e+07	1.52427e+07	7.80491e+06	2.51411e+07	2.18341e+07	1.17086e+07	3.54	8.01	6.85
FALSE	High	Master Protein	A0A0A0MSG2	Four and a half LIM domains protein 2 OS=Homo sapiens OX=9606 GN=FHL2 PE=1 SV=1	0	67.078	38	14	118	14	1	395	44.8	8.06	105.91	92.56	11	11	0	5.51381e+06	5.68703e+06	1.5408e+06	4.4847e+06	3.33029e+06	7.99124e+06	1.10613e+07	1.0676e+07	5.44014e+06	1.0292e+07	9.78614e+06	2.10772e+07	1.0244e+07	8.76225e+06	1.21655e+07	3.80834e+06	5.7247e+06	1.60024e+07	5.84909e+06	3.06498e+06	2.3346e+06	3.72738e+06	6.3616e+06	6.69559e+06	1.38291e+07	4.00649e+06	1.04671e+07	13.67	12.88	38
FALSE	High	Master Protein	B4DTX5	cDNA FLJ60072, highly similar to Homo sapiens sorbin and SH3 domain containing 1 (SORBS1), transcript variant 6, mRNA OS=Homo sapiens OX=9606 PE=2 SV=1	0	66.732	30	17	73	16	1	749	83.9	7.15	64.83	39.46	13	6	1	2.66949e+06	1.54228e+06	2.43202e+06	1.96693e+06	2.35492e+06	3.63578e+06	3.19296e+06	4.132e+06	4.18886e+06	1.63132e+06	6.2357e+06	9.4079e+06	1.59083e+06	3.88758e+06	2.37512e+06	1.33243e+06	3.86324e+06	6.04321e+06	1.04421e+06	1.76169e+06	819907	920282	6.57301e+06	4.72176e+06	4.22291e+06	3.08964e+06	1.76885e+06	20.65	15.7	33.92
FALSE	High	Master Protein	P27169	Serum paraoxonase/arylesterase 1 OS=Homo sapiens OX=9606 GN=PON1 PE=1 SV=3	0	66.519	34	13	442	13	1	355	39.7	5.22	165.27	600.34	12	9	0	3.65883e+07	9.84395e+06	1.26063e+07	4.10092e+07	1.76249e+07	1.35935e+07	1.4911e+07	8.9746e+06	1.024e+07	4.4977e+06	7.72992e+06	1.16553e+07	3.00973e+07	6.77382e+06	8.348e+06	2.5925e+07	1.11758e+07	1.46578e+07	4.99087e+07	7.51878e+06	2.43228e+07	2.42476e+07	6.70231e+06	4.22114e+06	2.63022e+07	2.12841e+07	6.8364e+06	6.45	5.01	4.16
FALSE	High	Master Protein	Q4W4Y1	Dopamine receptor interacting protein 4 OS=Homo sapiens OX=9606 GN=DRIP4 PE=2 SV=1	0	66.342	23	16	80	16	1	868	96	6.52	3.69	83.34	8	15	0	6.84953e+06	3.77821e+06	7.40341e+06	5.73732e+06	7.03884e+06	9.37306e+06	610757	1.75014e+06	1.23823e+06	1.76869e+06	2.91663e+06	4.10585e+06	1.19861e+06	5.77198e+06	3.53985e+06	2.0529e+06	3.71899e+06	3.32778e+06	555843	3.04517e+06	3.50857e+06	2.52033e+06	1.9626e+06	1.81537e+06	8.42681e+06	7.20008e+06	6.36259e+06	12.72	14.37	8.07
FALSE	High	Master Protein	Q9UBG0	C-type mannose receptor 2 OS=Homo sapiens OX=9606 GN=MRC2 PE=1 SV=2	0	66.178	13	14	211	14	1	1479	166.6	5.83	43.91	270.23	8	13	0	7.51511e+06	5.37418e+06	1.49883e+07	6.62518e+06	1.05772e+07	1.79115e+07	945759	5.44982e+06	5.23419e+06	1.93311e+06	2.97224e+06	6.35002e+06	2.05695e+06	4.87897e+06	4.73179e+06	6.21667e+06	3.69501e+06	7.41233e+06	1.4441e+06	2.98221e+06	2.71909e+06	1.29386e+06	2.48744e+06	4.26601e+06	8.73866e+06	1.39638e+07	1.53256e+07	19.93	6.29	7.32
FALSE	High	Master Protein	P14550	Alcohol dehydrogenase [NADP(+)] OS=Homo sapiens OX=9606 GN=AKR1A1 PE=1 SV=3	0	66.153	64	14	315	13	1	325	36.6	6.79	95.3	325.16	10	13	0	1.86244e+07	3.53449e+07	9.49558e+06	1.34223e+07	1.36903e+07	2.19613e+07	2.88854e+06	6.23591e+06	5.60508e+06	7.52704e+06	6.34995e+06	1.25356e+07	2.27094e+06	8.13276e+06	7.60916e+06	2.00683e+06	1.22479e+07	1.19316e+07	3.33663e+06	6.87233e+06	7.5448e+06	3.53019e+06	5.49016e+06	1.19235e+07	1.0646e+07	8.42107e+06	8.01753e+06	70.77	69.34	14.25
FALSE	High	Master Protein	V9HWA6	Epididymis luminal protein 32 OS=Homo sapiens OX=9606 GN=HEL32 PE=2 SV=1	0	66.057	67	13	266	11	1	165	18.5	7.85	209.74	293.66	10	10	0	2.13025e+07	1.66986e+07	1.91117e+07	1.85305e+07	2.40005e+07	2.99779e+07	1.0661e+07	4.15151e+07	1.84183e+07	2.59746e+07	3.33979e+07	4.29399e+07	1.37011e+07	3.55595e+07	4.20952e+07	1.13523e+07	2.48427e+07	5.46071e+07	6.80664e+06	1.90806e+07	1.13639e+07	1.29241e+07	4.75799e+07	3.04379e+07	4.72492e+07	1.62764e+07	1.59642e+07	10.19	8.04	7.87
FALSE	High	Master Protein	P04179	Superoxide dismutase [Mn], mitochondrial OS=Homo sapiens OX=9606 GN=SOD2 PE=1 SV=3	0	66.004	44	10	220	10	1	222	24.7	8.25	145.93	328.42	9	5	0	8.04801e+06	8.52822e+06	4.71675e+06	1.09672e+07	8.95318e+06	6.52791e+06	3.38087e+06	2.54827e+07	4.88494e+07	2.69601e+07	1.08731e+07	1.42996e+07	6.97431e+06	1.14625e+07	5.93259e+06	7.0799e+06	6.02531e+07	3.86234e+06	4.17014e+06	5.20363e+06	1.93297e+06	1.67569e+07	1.43061e+07	5.52989e+06	9.69956e+06	1.18354e+07	9.39759e+06	15.26	25.62	12.11
FALSE	High	Master Protein	Q5FWF9	IGL@ protein OS=Homo sapiens OX=9606 GN=IGL@ PE=1 SV=1	0	65.761	41	9	2730	2	1	232	24.8	5.59	2202.71	4053.49	8	6	0	626827	641779	226191	501760	143442	127531	66163.1	183374		1.72341e+06	347706	97920.2	297367	441101	944985	472084	302977	200959	3.01145e+06	218714	5.45671e+06	1.90292e+06	255311	309041	322726	399060	180850	28.27	153	14.46
FALSE	High	Master Protein	Q5T9B7	Adenylate kinase isoenzyme 1 OS=Homo sapiens OX=9606 GN=AK1 PE=1 SV=1	0	65.335	56	13	280	13	1	210	23.4	8.6	267.42	287.44	10	8	0	2.075e+07	1.34247e+07	1.46219e+07	1.31503e+07	1.98755e+07	2.61777e+07	1.4918e+07	2.17994e+07	1.54522e+07	1.84726e+07	1.00484e+07	2.64956e+07	7.67441e+06	2.0275e+07	3.41099e+07	6.02893e+06	1.86628e+07	2.61783e+07	6.38418e+06	8.94804e+06	1.7207e+07	1.72086e+07	1.42179e+07	1.89317e+07	1.44032e+07	1.26828e+07	1.46021e+07	4.48	17.79	14.53
FALSE	High	Master Protein	O43854	EGF-like repeat and discoidin I-like domain-containing protein 3 OS=Homo sapiens OX=9606 GN=EDIL3 PE=1 SV=1	0	65.155	41	14	246	14	1	480	53.7	7.28	67.97	241.71	13	10	0	8.86975e+06	9.86124e+06	1.2109e+07	6.73724e+06	8.76853e+06	1.07796e+07	5.91984e+06	8.77806e+06	7.31472e+06	2.42301e+06	7.29733e+07	2.79867e+07	1.47893e+07	1.30207e+08	2.90922e+07	8.87231e+06	1.70246e+07	1.61808e+07	4.59724e+06	4.41003e+07	1.24407e+07	1.09237e+07	2.19125e+07	8.57819e+06	7.53271e+06	1.60542e+07	1.07439e+07	12.29	9.06	3.46
FALSE	High	Master Protein	A0A024R882	Stomatin, isoform CRA_a OS=Homo sapiens OX=9606 GN=STOM PE=4 SV=1	0	65.114	38	11	103	11	1	288	31.7	7.88	62.21	149.24	5	8	0	3.74403e+07	4.67068e+06	3.98942e+06	2.37888e+06	3.42415e+06	4.3751e+06	1.09358e+06	1.11697e+06	981253	1.24201e+06	5.14435e+06	3.03834e+06	2.26277e+06	5.2824e+06	1.96531e+07	2.1534e+06	4.51742e+06	3.98362e+06	768410	2.36897e+06	815621	267354	2.74357e+06	1.86986e+06	7.00488e+06	8.75425e+06	8.5024e+06	9.72	23.02	7.56
FALSE	High	Master Protein	A0A140VJW3	Sushi domain containing 2, isoform CRA_a OS=Homo sapiens OX=9606 GN=SUSD2 PE=2 SV=1	0	65.058	35	13	123	13	1	822	90.2	6.28	79.34	104.11	12	6	0	2.75261e+07	3.86732e+07	1.83027e+07	3.29804e+07	2.97799e+07	2.25935e+07	1.1308e+07	1.2701e+07	8.14464e+06	3.16377e+06	7.54588e+06	1.75893e+07	4.03116e+06	1.19315e+07	7.25288e+06	1.02333e+06	3.62685e+06	8.19413e+06	779051	2.56946e+06	1.28078e+06	1.89099e+06	3.98313e+06	8.35476e+06	3.20782e+07	1.6949e+07	1.02048e+07	10.37	21.15	28.37
FALSE	High	Master Protein	O75369	Filamin-B OS=Homo sapiens OX=9606 GN=FLNB PE=1 SV=2	0	64.476	8	18	166	11	1	2602	278	5.73	55.06	191.1	9	16	0	3.4028e+06	1.33826e+06	4.70799e+06	2.53622e+06	1.88506e+06	2.84456e+06	463100	686848	542210	1.24008e+06	637504	2.06206e+06	488695	1.05683e+06	2.06129e+06	349116	1.70403e+06	1.46338e+06	209244	644425	1.18712e+06	971915	600979	1.09742e+06	4.23469e+06	1.44371e+06	1.10859e+06	14.03	5.97	51.08
FALSE	High	Master Protein	Q8WU39	Marginal zone B- and B1-cell-specific protein OS=Homo sapiens OX=9606 GN=MZB1 PE=1 SV=1	0	64.464	61	10	37	10	1	189	20.7	5.57	117.85		10		0	622465	784450	482154	277942	247377	526782	781302		62735.2	1.3289e+08	890070	634413	7.91007e+06	501066	737697	674118	475503	401351	222130	537178	1.93008e+06	1.1638e+06	259683	784257	351891	452565	984073	15.51	41.57	29.77
FALSE	High	Master Protein	A0A024RAJ8	IQ motif containing GTPase activating protein 2, isoform CRA_b OS=Homo sapiens OX=9606 GN=IQGAP2 PE=4 SV=1	0	64.461	14	17	44	6	1	1575	180.5	5.58	28.81	1.6	15	2	9	657114	235081	927984	251604	357037	848107	610339	3.45413e+06	4.09214e+06	3.43682e+06	470006	1.45669e+06	398676	457582	3.00127e+07	414073	1.29816e+06	983350	423462	439371	1.77709e+06	620915	833986	7.07847e+06	830542	661723	882938	42.68	62.2	13.5
FALSE	High	Master Protein	A8K7F6	cDNA FLJ78244, highly similar to Homo sapiens eukaryotic translation initiation factor 4A, isoform 1 (EIF4A1), mRNA OS=Homo sapiens OX=9606 PE=2 SV=1	0	64.352	33	13	202	5	1	406	46.1	5.48	47.37	337.27	7	13	9	1.80016e+07	8.81081e+06	1.3314e+07	1.22425e+07	1.49393e+07	1.88465e+07	648040	2.52395e+06	1.45359e+06	2.7743e+06	4.66437e+06	6.50091e+06	4.12337e+06	1.03584e+07	1.50391e+07	3.82317e+06	7.9745e+06	9.46418e+06	1.39203e+06	4.86731e+06	2.72653e+06	3.00265e+06	3.8887e+06	4.04923e+06	1.79251e+07	1.50328e+07	1.13069e+07	3.87	2.04	9.78
FALSE	High	Master Protein	P02753	Retinol-binding protein 4 OS=Homo sapiens OX=9606 GN=RBP4 PE=1 SV=3	0	64.106	59	10	278	10	1	201	23	6.07	147.62	390.42	8	8	0	1.12155e+07	1.77841e+07	9.52082e+06	1.53273e+07	1.57884e+07	1.03618e+07	4.18151e+07	1.24463e+07	1.698e+07	6.64663e+06	2.50228e+06	2.25115e+06	2.66397e+07	3.69984e+06	3.28303e+06	1.21703e+07	4.91306e+06	2.22921e+06	1.65035e+07	4.4171e+06	2.22432e+06	1.28215e+07	1.00926e+07	1.20785e+07	1.34273e+07	9.22687e+06	3.44689e+06	2.8	0.98	9.45
FALSE	High	Master Protein	Q59E93	Aminopeptidase (Fragment) OS=Homo sapiens OX=9606 PE=2 SV=1	0	64.038	20	17	179	9	1	977	110.5	5.53	38.36	158.91	9	14	8	7.68363e+06	6.02681e+06	4.45135e+06	9.94138e+06	8.05526e+06	4.84714e+06	786881	1.06814e+06	1.35766e+06	418020	1.29872e+07	4.27237e+07	2.87319e+06	8.60494e+06	4.7952e+06	1.52054e+06	4.34007e+06	1.42895e+06	809852	2.59432e+06	670460	2.40069e+06	870935	1.69057e+06	1.33818e+07	1.22264e+07	7.17461e+06	11.99	18.52	20.61
FALSE	High	Master Protein	Q59EF6	Calpain 2, large [catalytic] subunit variant (Fragment) OS=Homo sapiens OX=9606 PE=2 SV=1	0	63.855	23	13	194	13	1	729	83.1	5.06	30.15	313.99	5	12	0	7.41492e+06	7.38779e+06	1.26724e+07	9.15818e+06	1.22194e+07	2.25656e+07	3.98881e+06	3.0138e+06	1.15442e+06	1.81739e+06	4.60457e+06	7.27773e+06	3.35404e+06	7.82203e+06	6.67754e+06	2.40215e+06	6.21069e+06	9.86972e+06	3.61231e+06	5.04475e+06	4.13294e+06	1.5336e+06	4.64844e+06	4.84948e+06	1.34663e+07	1.2116e+07	1.41417e+07	12.63	9.12	7.89
FALSE	High	Master Protein	A0A087X1U0	Tryptase beta-2 OS=Homo sapiens OX=9606 GN=TPSB2 PE=1 SV=1	0	63.362	33	9	221	9	1	292	32.6	7.25	182.1	357.7	9	9	0	3.13099e+06	820685	2.09838e+06	1.03303e+07	1.17582e+07	1.83709e+06	2.87337e+07	745740	7.86063e+07	4.14556e+07	4.18789e+07	3.34405e+07	1.85892e+07	1.63575e+07	2.82712e+06	2.20925e+07	5.94281e+07	4.72417e+07	3.0193e+07	2.89563e+07	1.25e+07	7.81105e+06	8.96844e+06	2.4844e+06	1.43603e+07	4.04091e+07	3.45816e+07	16.04	13.58	32.02
FALSE	High	Master Protein	B2RDI5	cDNA, FLJ96627, highly similar to Homo sapiens calpain 1, (mu/I) large subunit (CAPN1), mRNA OS=Homo sapiens OX=9606 PE=2 SV=1	0	63.348	28	15	178	15	1	714	81.8	5.54	18.36	266.35	7	12	0	1.23308e+07	4.9897e+06	1.23034e+07	6.65326e+06	9.02006e+06	1.2761e+07	350323	1.73616e+06	836906	564408	2.13581e+06	3.15092e+06	161256	3.23887e+06	6.60619e+06	523811	2.26191e+06	3.37738e+06	403481	1.86843e+06	2.02472e+06	883745	1.06699e+06	4.08332e+06	9.17164e+06	8.93711e+06	9.91865e+06	8.36	6.8	9.68
FALSE	High	Master Protein	Q59EP1	Annexin (Fragment) OS=Homo sapiens OX=9606 PE=2 SV=1	0	62.962	28	12	153	1	1	510	54.9	7.27	64.25	252.64	8	10	0				172647	95615.7	117763																			94743.8	116575	77384.8
FALSE	High	Master Protein	A0A024RDE8	PDZ and LIM domain 5, isoform CRA_c OS=Homo sapiens OX=9606 GN=PDLIM5 PE=4 SV=1	0	62.836	32	14	164	14	1	596	63.9	8.21	132.5	164.18	11	10	0	1.07417e+07	8.30852e+06	8.35437e+06	9.10885e+06	8.88096e+06	1.21031e+07	8.42359e+06	1.94788e+07	8.78215e+06	1.34135e+07	1.27276e+07	2.61078e+07	7.14051e+06	1.1e+07	1.38193e+07	4.90301e+06	9.4373e+06	1.43964e+07	6.45117e+06	4.22589e+06	1.82648e+06	7.25052e+06	1.40627e+07	1.28118e+07	2.14108e+07	1.25575e+07	1.10706e+07	4.12	9.81	10.03
FALSE	High	Master Protein	A0A096LPE2	SAA2-SAA4 readthrough OS=Homo sapiens OX=9606 GN=SAA2-SAA4 PE=4 SV=1	0	62.718	41	8	342	1	1	208	23.3	8.98	364.92	453.88	8	6	9	4.89939e+07	1.7696e+07	1.50667e+07	5.57779e+07	3.1065e+07	2.0038e+07	8.31967e+07	5.26006e+07	3.4657e+07	2.02396e+07	3.65333e+07	2.13773e+07	1.56479e+08	6.48318e+07	3.16773e+07	4.25225e+07	3.81901e+07	1.60267e+07	1.03912e+08	3.16524e+07	1.82531e+07	1.28031e+08	3.1578e+07	2.09722e+07	2.9144e+07	3.02462e+07	1.97549e+07	10.77	15.81	6.74
FALSE	High	Master Protein	Q1HP67	Lipoprotein, Lp(A) OS=Homo sapiens OX=9606 GN=LPA PE=3 SV=1	0	62.434	28	12	111	12	1	2040	226.4	6.07	81.5	163.47	10	8	0	1.97734e+07	2.99699e+07	5.43645e+07	8.59755e+06	9.20113e+06	1.56786e+07	6.29102e+07	1.26143e+07	4.4696e+07	3.80798e+07	4.05095e+07	5.29645e+07	1.31873e+07	2.34604e+07	1.22756e+07	7.11411e+07	5.29785e+07	5.07769e+07	5.62581e+06	6.24884e+06	8.38863e+06	3.34162e+07	5.5844e+06	1.07739e+07	8.8885e+06	8.61641e+06	1.16781e+07	10.1	14.4	9.41
FALSE	High	Master Protein	A0A024R324	Ras homolog gene family, member A, isoform CRA_a OS=Homo sapiens OX=9606 GN=RHOA PE=4 SV=1	0	62.399	49	12	221	4	1	193	21.8	6.1	92.17	377.92	8	12	8	2.43402e+07	1.72502e+07	2.68491e+07	2.46677e+07	3.11092e+07	4.05524e+07	4.76639e+06	6.20614e+06	6.48897e+06	2.86625e+06	1.18191e+07	1.40816e+07	5.44605e+06	2.11615e+07	2.04653e+07	4.70381e+06	1.08275e+07	9.98576e+06	3.42396e+06	9.04017e+06	5.4824e+06	5.77261e+06	1.24697e+07	1.19273e+07	3.57637e+07	3.0745e+07	2.76827e+07	14.31	4.1	1.4
FALSE	High	Master Protein	Q02952	A-kinase anchor protein 12 OS=Homo sapiens OX=9606 GN=AKAP12 PE=1 SV=4	0	62.2	16	15	36	6	1	1782	191.4	4.41	28.77	11.48	12	3	9	1.14541e+06	547105	1.27228e+06	1.33877e+06	1.31618e+06	1.4824e+06	5.0309e+06	2.70092e+06	3.17526e+06	1.23716e+06	4.37631e+06	2.10028e+07	2.55231e+06	3.91753e+06	1.97771e+06	340122	3.22019e+06	7.30444e+06	691860	2.65329e+06	570716	908466	6.24388e+06	2.49676e+06	1.58058e+06	1.17305e+06	1.88872e+06	31.18	31.58	45.71
FALSE	High	Master Protein	Q4LE36	ACLY variant protein (Fragment) OS=Homo sapiens OX=9606 GN=ACLY variant protein PE=2 SV=1	0	62.097	16	15	43	15	1	1137	124.5	8.03	1.61	59.96	2	15	0	7.15469e+06	1.46158e+06	2.42857e+06	1.92949e+06	2.55149e+06	2.30975e+06	79731.7	1.63787e+06	1.31006e+06	584677	394771	297009	244933	1.39456e+06	1.36864e+06	110187	1.11323e+06	42777	38542	356962	1.38433e+06	310348	244230	582748	2.26912e+06	2.73148e+06	2.49582e+06	13.02	27.48	27.93
FALSE	High	Master Protein	O60687	Sushi repeat-containing protein SRPX2 OS=Homo sapiens OX=9606 GN=SRPX2 PE=1 SV=1	0	61.122	33	15	122	15	1	465	52.9	7.25	104.63	81.22	9	10	0	3.82278e+06	9.21497e+06	9.5235e+06	4.45639e+06	4.12056e+06	6.46757e+06	2.9976e+06	4.7565e+06	1.30638e+06	332204	6.47475e+06	2.39096e+06	2.85962e+06	4.43578e+06	6.18792e+06	3.56066e+06	3.10557e+06	2.36962e+06	2.27571e+06	3.54621e+06	6.46192e+06	5.38732e+06	3.07626e+06	1.92942e+06	4.33515e+06	8.72095e+06	1.19533e+07	9.83	1.17	5.23
FALSE	High	Master Protein	P50990	T-complex protein 1 subunit theta OS=Homo sapiens OX=9606 GN=CCT8 PE=1 SV=4	0	60.933	29	14	136	14	1	548	59.6	5.6	4.06	192.71	4	14	0	1.61601e+07	5.43215e+06	9.40734e+06	6.87344e+06	9.40389e+06	1.03952e+07	79846.3	827449	784642	1.32948e+06	825907	1.6323e+06	390283	2.24389e+06	1.55744e+06	139474	1.02131e+06	394565	81942.5	662352	1.28271e+06	1.20898e+06	1.14119e+06	1.51881e+06	1.01829e+07	8.57292e+06	6.15582e+06	7.61	10.21	8.98
FALSE	High	Master Protein	B3KXY9	cDNA FLJ46359 fis, clone TESTI4049786, highly similar to Hexokinase-1 OS=Homo sapiens OX=9606 PE=2 SV=1	0	60.503	19	17	136	17	1	952	106.2	7.17	7.38	217.07	7	13	0	1.27463e+07	8.03254e+06	1.44783e+07	9.41605e+06	1.27452e+07	1.57436e+07	249548	607667	459630	1.14266e+06	3.66449e+06	5.43397e+06	760321	7.24863e+06	6.44698e+06	523888	4.06927e+06	4.36566e+06	424460	3.27205e+06	1.14676e+06	832818	1.59644e+06	1.41134e+06	1.60458e+07	1.87824e+07	1.53646e+07	8.8	7.26	10.47
FALSE	High	Master Protein	V9HW48	SH3 domain-binding glutamic acid-rich-like protein OS=Homo sapiens OX=9606 GN=HEL-S-115 PE=2 SV=1	0	60.468	91	10	295	10	1	114	12.8	5.25	131.81	237.79	8	8	0	6.21056e+06	5.86267e+06	8.92062e+06	8.15082e+06	1.08819e+07	1.60581e+07	2.04868e+07	2.35656e+07	1.81908e+07	2.444e+07	1.82196e+07	5.43157e+07	1.27591e+07	2.03169e+07	1.76386e+07	9.55131e+06	1.76075e+07	3.83133e+07	1.14935e+07	1.37497e+07	3.46494e+06	7.36969e+06	1.28804e+07	1.56966e+07	1.03038e+07	7.29782e+06	6.28101e+06	6.18	8.44	12.5
FALSE	High	Master Protein	Q9H0U4	Ras-related protein Rab-1B OS=Homo sapiens OX=9606 GN=RAB1B PE=1 SV=1	0	60.458	85	14	344	6	1	201	22.2	5.73	80.35	278.15	13	12	0	1.28668e+06	464238	964923	509194	950916	849736	146984	604485	277079	2.2236e+06	1.42285e+06	1.08845e+06	267820	527181	3.63616e+06	125548	1.79886e+06	1.70555e+06	113967	567549	625480	369292	902231	2.09906e+06	478463	1.206e+06	680053	22.28	3.14	14.83
FALSE	High	Master Protein	P02461	Collagen alpha-1(III) chain OS=Homo sapiens OX=9606 GN=COL3A1 PE=1 SV=4	0	60.163	11	13	297	13	1	1466	138.5	6.61	65.16	375.28	8	11	0	9.81651e+07	7.14974e+07	2.74199e+08	9.1427e+07	7.90826e+07	2.61245e+08	1.0779e+07	4.65767e+06	8.30101e+06	5.81961e+06	1.53344e+07	2.90876e+07	3.38738e+07	2.37799e+07	2.18031e+07	6.84325e+06	1.18798e+07	9.689e+06	9.51715e+06	3.42692e+07	3.87224e+06	3.17188e+06	1.82228e+07	5.65231e+06	2.47735e+08	4.84617e+08	5.43926e+08	4.8	29.92	12.18
FALSE	High	Master Protein	P06748	Nucleophosmin OS=Homo sapiens OX=9606 GN=NPM1 PE=1 SV=2	0	60.051	32	8	144	8	1	294	32.6	4.78	128.58	193.08	7	4	0	8.34943e+06	7.59594e+06	1.47212e+07	4.30345e+06	8.13623e+06	1.32302e+07	1.79448e+06	7.3999e+06	1.19597e+07	2.11741e+06	8.17195e+06	3.32773e+07	1.47546e+06	1.4265e+07	1.03341e+07	821816	3.37372e+06	1.49165e+07	1.33195e+06	1.20824e+07	8.7131e+06	1.50086e+06	1.26979e+07	7.81526e+06	5.90749e+06	9.34039e+06	9.58787e+06	18.28	29.32	13.01
FALSE	High	Master Protein	Q8TCZ8	Apolipoprotein E (Fragment) OS=Homo sapiens OX=9606 GN=APOE PE=4 SV=1	0	59.893	75	7	283	2	1	57	6.7	9.98	315.08	518.53	7	7	0	8.17642e+06	1.34743e+07	1.08382e+07	1.46757e+07	9.63543e+06	1.63777e+07	137723	78587.1	223516	195105		168873	2.92155e+06	113431	37962.6	67114	28004		76272.5	94583.8	4.36727e+06	8.23345e+06	7.45716e+06	4.5507e+06	51059.6	237083	349830	18.34	8.53	19.21
FALSE	High	Master Protein	P11216	Glycogen phosphorylase, brain form OS=Homo sapiens OX=9606 GN=PYGB PE=1 SV=5	0	59.601	21	15	80	13	1	843	96.6	6.86	13.48	111.81	6	13	2	4.59756e+06	3.21308e+06	7.42991e+06	6.069e+06	6.34818e+06	9.68229e+06	772229	1.09642e+06	359188	5.42961e+06	1.18558e+06	886399	2.38943e+06	2.44736e+06	4.42349e+06	798836	425458	1.32391e+06	1.56444e+06	1.9419e+06	702217	1.39639e+06	1.47921e+06	3.26747e+06	7.29259e+06	7.4452e+06	6.69883e+06	5.47	8.51	21.21
FALSE	High	Master Protein	A0A024R1Z6	Vesicle amine transport protein 1 homolog (T californica), isoform CRA_a OS=Homo sapiens OX=9606 GN=VAT1 PE=4 SV=1	0	59.591	39	10	250	10	1	393	41.9	6.29	103.34	525.46	5	10	0	9.99602e+06	8.59073e+06	2.47871e+07	1.68671e+07	2.07958e+07	2.96501e+07	3.14927e+06	4.56598e+06	4.26599e+06	5.69925e+06	1.209e+07	1.07123e+07	1.4635e+06	1.2572e+07	4.13903e+06	524967	1.31416e+07	9.46207e+06	1.50271e+06	8.01988e+06	7.79714e+06	4.86995e+06	6.28901e+06	1.04526e+07	1.78346e+07	2.87647e+07	3.2007e+07	11.9	15.76	6.17
FALSE	High	Master Protein	B7Z9B1	cDNA FLJ52398, highly similar to Cadherin-13 OS=Homo sapiens OX=9606 PE=2 SV=1	0	59.471	20	11	231	11	1	760	83.4	5.12	254.8	212.56	10	8	0	4.76783e+06	7.15012e+06	1.67235e+07	8.79929e+06	9.07969e+06	2.23392e+07	2.55213e+07	2.22189e+07	3.24877e+07	1.36215e+07	2.82596e+07	4.30831e+07	2.01122e+07	2.53299e+07	6.22796e+06	1.78854e+07	8.61027e+06	4.01634e+07	6.19679e+06	3.72055e+07	8.89667e+06	9.30414e+06	1.06804e+07	2.56735e+07	1.12199e+07	1.40816e+07	2.31011e+07	16.88	14.05	10.07
FALSE	High	Master Protein	P16452	Erythrocyte membrane protein band 4.2 OS=Homo sapiens OX=9606 GN=EPB42 PE=1 SV=3	0	59.382	20	13	87	12	1	691	77	8.09	2.1	193.11	1	13	0	3.40634e+07	75501.3	203648	66729.3	102509	29058.1	1.35233e+06	123313	3.22268e+07	404279	646496	1.4178e+06	884052	1.64118e+06	991844	1.15557e+06	1.6527e+06	1.293e+06	612633	741762	6.3558e+07	62249.3	1.11619e+06	9.18317e+07	1.25604e+06	3.64948e+06	82514.3	8.94	52.79
FALSE	High	Master Protein	P40925	Malate dehydrogenase, cytoplasmic OS=Homo sapiens OX=9606 GN=MDH1 PE=1 SV=4	0	59.354	40	12	227	12	1	334	36.4	7.36	83.9	265.96	8	10	0	1.49218e+07	9.19645e+06	1.79268e+07	1.55675e+07	1.80163e+07	2.5426e+07	2.00913e+06	1.05563e+07	4.34832e+06	6.9285e+06	1.045e+07	1.91692e+07	3.89428e+06	1.84443e+07	1.00394e+07	3.62208e+06	1.42843e+07	1.86871e+07	3.03481e+06	1.26161e+07	8.80825e+06	6.55625e+06	1.70715e+07	1.09269e+07	1.96466e+07	1.41735e+07	1.29351e+07	4.04	10.56	13.49
FALSE	High	Master Protein	O95865	N(G),N(G)-dimethylarginine dimethylaminohydrolase 2 OS=Homo sapiens OX=9606 GN=DDAH2 PE=1 SV=1	0	59.348	54	11	228	10	1	285	29.6	6.01	107.81	189.14	8	11	1	5.51112e+06	7.71624e+06	1.67148e+07	1.08058e+07	1.50705e+07	2.015e+07	1.18729e+07	9.54494e+06	9.44459e+06	4.47858e+06	1.54427e+07	2.2824e+07	4.08396e+06	1.42984e+07	6.90903e+06	4.63489e+06	1.33619e+07	1.45186e+07	6.26979e+06	1.28672e+07	4.16051e+06	3.34996e+06	1.83731e+07	9.2526e+06	1.19953e+07	1.26907e+07	1.24004e+07	15.22	5.22	14.42
FALSE	High	Master Protein	O43294	Transforming growth factor beta-1-induced transcript 1 protein OS=Homo sapiens OX=9606 GN=TGFB1I1 PE=1 SV=2	0	59.252	46	11	141	11	1	461	49.8	7.03	59.6	107.61	5	10	0	2.33752e+06	1.48598e+06	1.34779e+06	1.82482e+06	1.4485e+06	1.76375e+06	1.70694e+06	2.07965e+06	1.92042e+06	2.46473e+06	2.17663e+06	3.80882e+06	1.24136e+06	1.08367e+06	1.43913e+06	644721	915868	1.29753e+06	491998	743768	641173	954109	3.35556e+06	2.04211e+06	1.19123e+07	2.02343e+06	753825	8.6	4.2	22.26
FALSE	High	Master Protein	Q8TEP9	FLJ00144 protein (Fragment) OS=Homo sapiens OX=9606 GN=FLJ00144 PE=2 SV=1	0	59.173	65	11	241	1	1	255	28.4	6.18	103.35	324.65	10	10	0				88233.3		43408.1	37789	127770		109503	46170.4		51212.2			55713.8	244336	950304	14946.3		22546.4	301590	356973	1.2472e+06
FALSE	High	Master Protein	Q6LEN0	Prostacyclin synthase (Fragment) OS=Homo sapiens OX=9606 GN=PGIS PE=3 SV=1	0	58.986	26	11	144	11	1	509	57.8	7.31	64.31	201.18	8	7	0	7.02411e+06	4.68502e+06	5.44458e+06	5.17385e+06	6.22016e+06	7.78657e+06	2.30951e+06	2.99268e+06	1.15584e+06	1.16491e+06	4.24921e+06	4.27132e+06	1.62106e+06	8.91606e+06	1.89522e+07	1.11858e+06	3.91404e+06	5.20277e+06	1.24149e+06	4.29047e+06	2.37632e+06	1.76029e+06	2.41975e+06	5.38179e+06	7.36097e+06	1.05807e+07	8.56808e+06	20.3	20.66	1.14
FALSE	High	Master Protein	Q13201	Multimerin-1 OS=Homo sapiens OX=9606 GN=MMRN1 PE=1 SV=3	0	58.723	15	13	22	13	1	1228	138	7.93	46.76		13		0	236860	401461	521497	54648.7	725617	458233		898313	869253	310276	103120		258782	183919	5.09507e+07					180626	3.0315e+06	2.28295e+06	201905	1.15133e+06	485669	1.49722e+06	909618	81.88	76.34	63.76
FALSE	High	Master Protein	P49746	Thrombospondin-3 OS=Homo sapiens OX=9606 GN=THBS3 PE=1 SV=1	0	58.65	16	12	201	11	1	956	104.1	4.65	23.45	212.22	8	11	0	5.70163e+06	8.29047e+06	1.1971e+07	6.20993e+06	8.03569e+06	1.6581e+07	1.06163e+07	7.35953e+06	2.24685e+06	2.10387e+06	1.45684e+07	1.66042e+07	1.31289e+07	1.86139e+07	2.28288e+07	4.20451e+06	1.50387e+07	1.85735e+07	7.57835e+06	1.47555e+07	5.3524e+06	4.87097e+06	1.95309e+07	3.88968e+06	5.34403e+06	1.16992e+07	7.46627e+06	11.14	8.97	5.38
FALSE	High	Master Protein	A6XNE2	Complement factor D preproprotein OS=Homo sapiens OX=9606 PE=2 SV=1	0	58.552	49	7	263	7	1	260	27.8	7.25	325.19	375.1	7	7	0	9.96392e+06	1.09374e+07	7.20577e+06	1.50633e+07	1.31714e+07	1.26173e+07	1.62434e+07	1.11714e+07	1.051e+07	1.22443e+07	1.57989e+07	6.82343e+06	1.99774e+07	1.07064e+07	1.38917e+07	1.693e+07	1.14072e+07	4.93034e+06	2.0111e+07	1.12849e+07	7.81382e+06	1.35503e+07	2.188e+07	2.87142e+07	8.12469e+06	1.15415e+07	3.46117e+06	7.32	15.4	17.93
FALSE	High	Master Protein	P52566	Rho GDP-dissociation inhibitor 2 OS=Homo sapiens OX=9606 GN=ARHGDIB PE=1 SV=3	0	58.45	67	11	164	11	1	201	23	5.21	125.71	128.28	9	8	0	8.64316e+06	4.96231e+06	6.65053e+06	7.00896e+06	1.04548e+07	1.23278e+07	4.33863e+06	7.22244e+06	6.56231e+06	1.77237e+07	7.35262e+06	1.70518e+07	4.62575e+06	9.11253e+06	1.3325e+07	3.40353e+06	2.1996e+07	1.07928e+07	2.3101e+06	2.94977e+06	1.82312e+06	3.90394e+06	4.18921e+06	9.66198e+06	1.13162e+07	6.56701e+06	7.8015e+06	18.61	14.29	23
FALSE	High	Master Protein	Q59H77	T-complex protein 1 subunit gamma (Fragment) OS=Homo sapiens OX=9606 PE=2 SV=1	0	58.368	33	15	124	15	1	577	63.5	6.43	28.89	109.36	5	13	0	1.20788e+07	3.17687e+06	6.25661e+06	4.77439e+06	5.1235e+06	6.86198e+06	450053	1.57995e+06	1.31324e+06	2.19123e+06	1.47696e+06	2.37826e+06	188832	2.84289e+06	3.00808e+06	671827	2.55921e+06	3.43773e+06	563572	1.2934e+06	4.85999e+06	1.08993e+06	840379	2.12703e+06	6.06469e+06	6.65168e+06	3.57722e+06	1.7	17.67	5.05
FALSE	High	Master Protein	B0YIW2	Apolipoprotein C-III variant 1 OS=Homo sapiens OX=9606 GN=APOC3 PE=1 SV=1	0	58.229	53	7	282	7	1	117	12.8	8.18	405.63	412.85	6	7	0	3.57941e+07	3.61125e+07	1.84291e+07	6.93235e+07	8.59403e+07	4.70953e+07	1.24414e+08	4.65475e+07	2.55528e+07	1.64994e+07	1.19861e+07	2.72525e+07	1.71785e+08	3.4397e+07	4.96108e+07	5.48557e+07	7.9373e+06	1.24145e+07	8.47449e+07	3.91431e+07	5.98438e+07	7.90327e+07	2.27045e+07	9.27309e+06	3.40957e+07	3.11122e+07	3.9589e+07	4.94	16.28	9
FALSE	High	Master Protein	A0A024R056	Guanine nucleotide binding protein (G protein), beta polypeptide 1, isoform CRA_a OS=Homo sapiens OX=9606 GN=GNB1 PE=2 SV=1	0	58.208	46	10	263	5	1	340	37.4	6	205.44	340.46	9	7	5	2.6339e+07	2.42297e+07	5.18448e+07	2.55379e+07	3.0873e+07	3.60229e+07	7.64319e+06	1.99122e+07	1.45049e+07	1.19265e+07	4.4525e+07	3.89076e+07	9.80941e+06	5.48389e+07	3.75629e+07	1.02311e+07	4.13743e+07	2.99998e+07	6.5006e+06	2.56765e+07	2.66765e+07	1.88968e+07	2.25785e+07	3.1016e+07	4.31215e+07	5.5264e+07	5.43784e+07	4.16	11.09	9.37
FALSE	High	Master Protein	A0A0C4DG17	40S ribosomal protein SA OS=Homo sapiens OX=9606 GN=RPSA PE=1 SV=1	0	58.029	49	10	130	10	1	300	33.3	4.87	71.52	118.61	8	8	0	6.8167e+06	3.69265e+06	7.80545e+06	5.73379e+06	6.68602e+06	7.3049e+06	4.79323e+06	8.50679e+06	8.57804e+06	1.56714e+07	9.56171e+06	1.43988e+07	6.16246e+06	1.36312e+07	1.50205e+07	3.29435e+06	1.82453e+07	2.31097e+07	3.638e+06	7.63622e+06	5.4697e+06	5.87653e+06	9.01245e+06	1.07082e+07	5.14105e+06	5.94976e+06	3.33072e+06	22.24	7.84	3.75
FALSE	High	Master Protein	B7Z3K9	Fructose-bisphosphate aldolase OS=Homo sapiens OX=9606 PE=2 SV=1	0	58.025	30	10	225	7	1	451	48.4	8.07	129.35	336	7	8	0	6.21242e+06	4.59589e+06	7.32233e+06	6.90452e+06	6.33343e+06	1.00026e+07	820828	3.2022e+06	1.95903e+06	4.0614e+06	8.20199e+06	8.09633e+06	1.70556e+06	7.84846e+06	5.92031e+06	1.60906e+06	4.17549e+06	6.79361e+06	1.52554e+06	4.54752e+06	3.8704e+06	6.34631e+06	8.33384e+06	7.15702e+06	8.58235e+06	4.84337e+06	4.4671e+06	16.22	14.64	11.94
FALSE	High	Master Protein	A0A2U3TZU2	Glucose-6-phosphate isomerase OS=Homo sapiens OX=9606 GN=GPI PE=1 SV=1	0	58.007	22	11	216	11	1	597	67.2	8.97	25.04	288.56	6	9	0	8.75249e+06	5.94682e+06	8.03908e+06	9.37608e+06	1.16799e+07	1.16651e+07	334221	1.75991e+06	1.20827e+06	1.84461e+06	2.83627e+06	5.26079e+06	1.37062e+06	5.38769e+06	3.70041e+06	1.72993e+06	3.62327e+06	3.58873e+06	1.42535e+06	3.33696e+06	2.78991e+06	7.3927e+06	1.81129e+06	4.71277e+06	1.0998e+07	8.27655e+06	4.19205e+06	2.86	31.2	22.47
FALSE	High	Master Protein	A0N5G1	Rheumatoid factor C6 light chain (Fragment) OS=Homo sapiens OX=9606 GN=V-kappa-1 PE=2 SV=1	0	57.895	48	5	343	2	1	116	12.5	8.46	191.89	762.86	5	4	0	1.13234e+07	8.59724e+06	9.86591e+06	3.52575e+06	1.92201e+06	1.69845e+06	3.47923e+06	4.58169e+06	1.72671e+06	99838.8	1.06145e+06	283279	2.04487e+06	839554	478484	3.79982e+06	2.44059e+06	1.91829e+06	933525	1.35619e+06	1.50678e+06	1.47985e+06	2.0316e+06	2.54449e+06	2.33162e+06	3.46245e+06	299461	24.55	16.44	15.8
FALSE	High	Master Protein	Q549N0	Cofilin 2 (Muscle), isoform CRA_a OS=Homo sapiens OX=9606 GN=CFL2 PE=2 SV=1	0	57.77	50	9	394	3	1	166	18.7	7.88	377.21	205.33	8	5	0	289121	202799	448180	810261	308308	376957	908139	2.41183e+06	1.59331e+06	1.30849e+06	3.44132e+06	3.47452e+06	794225	3.15755e+06	1.73114e+06	1.06159e+06	2.80399e+06	1.90932e+06	519385	2.02215e+06	867787	905149	2.82997e+06	2.40015e+06	712648	462411		7.43	54.75	141.02
FALSE	High	Master Protein	A0A024R868	Angiopoietin-like 2, isoform CRA_a OS=Homo sapiens OX=9606 GN=ANGPTL2 PE=4 SV=1	0	57.694	36	13	117	12	1	493	57.1	7.53	41.77	141.46	8	10	1	5.87883e+06	5.52451e+06	4.40278e+06	3.00664e+06	6.49737e+06	6.54257e+06	731499	4.29868e+06	1.46649e+06	5.68019e+06	3.66413e+06	1.93688e+06	861399	4.20875e+06	3.45219e+06	1.30283e+06	3.24344e+06	3.46295e+06	640278	1.44663e+06	961647	1.16688e+07	2.09462e+06	4.4959e+06	4.9182e+06	1.12454e+07	5.16258e+06	31.52	21.71	13.1
FALSE	High	Master Protein	P36269	Glutathione hydrolase 5 proenzyme OS=Homo sapiens OX=9606 GN=GGT5 PE=1 SV=2	0	57.609	27	11	182	11	1	586	62.2	7.55	44.33	305.2	5	10	0	6.65519e+06	4.99937e+06	6.66038e+06	7.59521e+06	9.45511e+06	1.53664e+07	1.18375e+06	1.06803e+06	1.09044e+06	1.17314e+06	3.03296e+06	7.28464e+06	1.61574e+06	3.08084e+06	894441	1.1991e+06	2.41237e+06	5.15857e+06	939224	2.72671e+06	2.34616e+06	1.59316e+06	2.89267e+06	1.77184e+06	1.7081e+07	2.49567e+07	2.0498e+07	8.8	2.67	16.18
FALSE	High	Master Protein	A0A0U1RQL8	Gelsolin (Fragment) OS=Homo sapiens OX=9606 GN=GSN PE=1 SV=1	0	57.168	30	8	606	1	1	232	26.3	7.08	494.08	802.35	8	5	0	100862	117647	374986	244116	446969	282507		254763	167339	93990.5	602113	467951	33342.9	481181			414901	508044			121945	78203.2	18255.7	718215	322083	255234	168462	10.34	39.39	46.3
FALSE	High	Master Protein	P07305	Histone H1.0 OS=Homo sapiens OX=9606 GN=H1F0 PE=1 SV=3	0	57.095	29	10	215	10	1	194	20.9	10.84	77.75	278.23	9	5	0	1.18198e+07	1.18669e+07	5.44939e+07	1.53053e+07	2.65937e+07	3.88894e+07	1.26954e+07	6.33321e+06	1.4855e+07	1.59734e+07	7.35423e+06	5.55482e+07	2.84265e+07	5.50857e+07	2.63262e+07	8.93894e+06	3.25381e+07	6.57617e+07	3.60635e+07	5.4657e+07	6.23379e+06	3.30625e+06	6.8264e+07	8.47439e+06	1.97363e+07	6.13355e+07	5.29388e+07	7.43	13.61	11.15
FALSE	High	Master Protein	A0A024QZN9	Voltage-dependent anion channel 2, isoform CRA_a OS=Homo sapiens OX=9606 GN=VDAC2 PE=4 SV=1	0	56.867	41	12	221	12	1	319	34.5	7.99	110.43	278.06	9	10	0	1.38664e+07	9.64269e+06	1.67951e+07	9.25102e+06	1.27565e+07	1.74934e+07	2.84074e+06	5.1107e+06	4.92909e+06	6.88231e+06	1.01437e+07	1.69072e+07	4.08734e+06	1.66216e+07	1.86426e+07	4.96493e+06	1.47442e+07	1.99909e+07	2.80944e+06	7.32031e+06	5.99715e+06	2.02597e+06	1.02409e+07	6.89563e+06	1.54942e+07	1.94436e+07	2.34028e+07	5.06	10.64	4.01
FALSE	High	Master Protein	P51149	Ras-related protein Rab-7a OS=Homo sapiens OX=9606 GN=RAB7A PE=1 SV=1	0	56.855	64	11	188	11	1	207	23.5	6.7	20.46	226.88	9	10	0	9.40015e+06	5.78422e+06	1.39318e+07	9.20912e+06	1.05838e+07	1.26276e+07	2.84349e+06	3.22908e+06	1.76589e+06	3.70875e+06	1.45128e+07	7.96243e+06	2.91284e+06	1.36665e+07	1.26685e+07	2.18508e+06	8.96509e+06	5.83063e+06	1.55499e+06	6.09637e+06	1.65032e+06	2.2478e+06	3.29142e+06	3.58031e+06	1.20421e+07	1.42243e+07	1.40661e+07	8.91	9.05	15.36
FALSE	High	Master Protein	V9HW37	T-complex protein 1 subunit epsilon OS=Homo sapiens OX=9606 GN=HEL-S-69 PE=2 SV=1	0	56.663	33	15	89	15	1	541	59.6	5.66	16.64	84.41	10	9	0	1.09544e+07	5.34126e+06	7.02628e+06	4.20934e+06	6.59948e+06	7.35394e+06	857184	3.05833e+06	2.60258e+06	2.32399e+06	5.45919e+06	1.0723e+07	2.45312e+06	1.04485e+07	1.09759e+07	2.6713e+06	9.7184e+06	8.4151e+06	1.1655e+06	3.90881e+06	3.49954e+06	1.60761e+06	4.9573e+06	3.79233e+06	6.28506e+06	1.20462e+07	6.74063e+06	8.87	8.07	5.09
FALSE	High	Master Protein	Q6FIC5	Chloride intracellular channel protein OS=Homo sapiens OX=9606 GN=CLIC4 PE=2 SV=1	0	56.643	62	11	106	11	1	253	28.8	5.59	20.04	176.39	7	9	0	1.07846e+07	1.10274e+07	1.94766e+07	1.08692e+07	1.53256e+07	2.70757e+07	2.32734e+06	593573	880244	252229	5.53376e+06	4.22958e+06	4.6655e+06	8.76957e+06	9.2956e+06	1.58808e+06	1.91235e+06	2.84071e+06	3.50487e+06	2.74277e+06	1.64199e+06	2.30902e+06	1.35434e+07	4.33891e+06	1.66476e+07	1.78345e+07	1.10396e+07	19.35	2.8	12.16
FALSE	High	Master Protein	U3PXP0	Alpha globin chain (Fragment) OS=Homo sapiens OX=9606 GN=HBA2 PE=3 SV=1	0	56.624	76	6	619	1	1	51	5.7	7.52	587.44	771.88	6	3	0	340366			25828.1	87389.3					2.21788e+06			261654			918567					121677	642536		76858	82692.2	18871.2		8.87
FALSE	High	Master Protein	P07359	Platelet glycoprotein Ib alpha chain OS=Homo sapiens OX=9606 GN=GP1BA PE=1 SV=2	0	56.555	19	12	32	12	1	652	71.5	6.29	52.35	0	12	1	0	224060	435992	1.76215e+06	252917	155853	693068	295926	989594	265510	335143	1.22112e+06	1.28845e+06	2.28372e+06	1.39606e+06	7.14036e+07	160954	853080	1.08222e+06	299627	218446	737983	721008	650202	667740	364226	757796	713516	33.71	41.54	37.23
FALSE	High	Master Protein	P10301	Ras-related protein R-Ras OS=Homo sapiens OX=9606 GN=RRAS PE=1 SV=1	0	56.454	42	10	136	7	1	218	23.5	6.93	56.91	197.82	8	7	3	4.7126e+06	4.49213e+06	8.94108e+06	5.49235e+06	5.34408e+06	7.62334e+06	3.10245e+06	7.95025e+06	4.86639e+06	3.16011e+06	1.62595e+07	9.7745e+06	2.81753e+06	1.36944e+07	1.07796e+07	3.22077e+06	6.98333e+06	8.49254e+06	2.09312e+06	5.34287e+06	3.05413e+06	4.37202e+06	7.16014e+06	1.43515e+07	1.45631e+07	8.78192e+06	1.10161e+07	6.81	11.46	11.12
FALSE	High	Master Protein	P23246	Splicing factor, proline- and glutamine-rich OS=Homo sapiens OX=9606 GN=SFPQ PE=1 SV=2	0	56.266	20	14	110	14	1	707	76.1	9.44	108.33	99.69	11	10	0	2.77023e+07	4.24913e+07	2.90791e+07	3.47199e+07	3.66881e+07	2.81447e+07	5.29624e+07	3.46805e+07	3.23588e+07	2.87273e+07	2.30268e+07	2.27834e+07	3.22322e+07	2.18438e+07	3.3039e+07	5.17039e+07	5.65232e+07	3.71234e+07	5.77412e+07	5.45887e+07	3.56266e+07	3.30181e+07	5.08183e+07	2.72582e+07	3.58041e+07	2.41159e+07	1.31485e+07	11.03	18.33	16.89
FALSE	High	Master Protein	B4DWA6	cDNA FLJ60094, highly similar to F-actin capping protein subunit beta OS=Homo sapiens OX=9606 PE=2 SV=1	0	55.927	42	12	180	12	1	335	37.5	6.14	103.46	417.36	9	11	0	2.3187e+07	1.23593e+07	2.128e+07	1.9527e+07	2.05662e+07	3.02659e+07	1.65654e+06	5.44352e+06	4.07831e+06	8.23924e+06	1.19401e+07	1.60204e+07	6.84197e+06	2.14489e+07	2.30129e+07	4.74958e+06	2.44198e+07	1.95198e+07	3.11534e+06	9.93194e+06	2.98342e+06	4.0472e+06	1.1466e+07	1.07951e+07	2.83902e+07	2.34849e+07	1.84922e+07	4.75	13.2	3.1
FALSE	High	Master Protein	O60664	Perilipin-3 OS=Homo sapiens OX=9606 GN=PLIN3 PE=1 SV=3	0	55.757	35	10	155	10	1	434	47	5.44	106.4	206.21	9	7	0	2.20727e+07	1.49102e+07	1.13519e+07	2.36238e+07	1.44049e+07	1.44658e+07	6.73159e+06	1.32527e+07	1.50821e+07	1.62443e+07	4.37318e+06	1.06639e+07	5.67396e+06	6.1209e+06	5.70339e+06	3.78886e+06	9.1906e+06	8.38763e+06	5.42792e+06	3.52508e+06	7.90061e+06	9.5174e+06	6.41874e+06	7.59348e+06	1.96778e+07	1.51486e+07	9.5725e+06	3.2	40.35	38.68
FALSE	High	Master Protein	A8K3H0	cDNA FLJ75548, highly similar to Homo sapiens microfibrillar associated protein 5 (MFAP5), mRNA OS=Homo sapiens OX=9606 PE=2 SV=1	0	55.701	32	9	130	9	1	173	19.6	5.94	138.74	197.34	7	6	0	4.93024e+06	1.13197e+07	5.24723e+07	1.12297e+07	1.43184e+07	7.24146e+07	6.81374e+07	2.25753e+07	1.89092e+07	2.80714e+07	2.40712e+07	1.00552e+08	1.36836e+07	4.63869e+07	1.08972e+08	8.59636e+06	2.20561e+07	1.19767e+08	1.54567e+07	3.12582e+07	1.88349e+07	4.61626e+06	2.0552e+07	2.01026e+07	1.33495e+07	3.10181e+07	5.38455e+07	7.76	16.58	33.53
FALSE	High	Master Protein	P27918	Properdin OS=Homo sapiens OX=9606 GN=CFP PE=1 SV=2	0	55.586	32	11	125	11	1	469	51.2	7.9	112.65	82.85	8	8	0	4.52972e+06	8.4856e+06	7.24342e+06	6.86374e+06	3.66808e+06	6.0967e+06	1.29974e+07	1.38778e+07	1.11664e+07	1.10743e+07	1.03392e+07	7.8342e+06	1.11802e+07	1.26702e+07	9.64779e+06	1.42879e+07	7.42015e+06	2.38373e+07	1.15633e+07	7.82297e+06	5.78873e+06	4.10497e+06	5.37912e+06	3.96033e+06	7.37147e+06	6.45599e+06	7.00164e+06	19.44	16.15	8.16
FALSE	High	Master Protein	Q16658	Fascin OS=Homo sapiens OX=9606 GN=FSCN1 PE=1 SV=3	0	55.541	30	12	235	12	1	493	54.5	7.24	142.5	316.17	8	11	0	1.32656e+07	8.18976e+06	1.26051e+07	1.45698e+07	1.27439e+07	1.76288e+07	2.68125e+06	4.52938e+06	4.19126e+06	1.84145e+06	1.1595e+07	2.04413e+07	4.72204e+06	1.62922e+07	1.55266e+07	4.5284e+06	1.51175e+07	2.13146e+07	3.37324e+06	8.71495e+06	2.74302e+06	8.81563e+06	8.51891e+06	6.379e+06	1.22641e+07	1.01785e+07	7.24893e+06	3.58	7.34	3.7
FALSE	High	Master Protein	K7EPJ4	Cartilage intermediate layer protein 2, isoform CRA_b OS=Homo sapiens OX=9606 GN=CILP2 PE=1 SV=1	0	55.521	13	11	51	11	1	1162	126.8	8.27	74.36	19.46	9	5	0	1.1215e+06	301882	5.45556e+06	854057	398377	945707	1.29166e+06	2.37582e+06	3.98009e+06	3.08476e+06	1.46899e+07	5.35939e+06	4.45749e+06	2.85474e+06	2.83824e+06	4.78065e+06	2.88234e+06	1.8782e+06	901005	1.80936e+06	3.54596e+06	727692	521140	444142	1.1916e+06	1.98419e+06	1.54952e+06	45.91	40.02	6.74
FALSE	High	Master Protein	A2KBC1	Anti-(ED-B) scFV (Fragment) OS=Homo sapiens OX=9606 PE=2 SV=2	0	55.392	42	7	448	2	1	236	25.1	8.12	530.35	819.38	7	5	0	215531	173966	4.41017e+06	180164						108044	217269		236266			648094				32710.3	48239.1	425334	56860.7	97645.7			42912.4			30.4
FALSE	High	Master Protein	Q53H88	Dynactin 2 variant (Fragment) OS=Homo sapiens OX=9606 PE=2 SV=1	0	55.299	37	12	82	12	1	406	44.8	5.12	71.34	53.69	10	9	0	2.95656e+06	2.50377e+06	5.48869e+06	3.11677e+06	4.64259e+06	5.9597e+06	2.97703e+06	4.33048e+06	6.59823e+06	4.05813e+06	4.34626e+06	9.61769e+06	3.51589e+06	8.04272e+06	2.69999e+06	2.27328e+06	4.62495e+06	3.96286e+06	1.70586e+06	2.61107e+06	1.45087e+06	1.00357e+06	7.71795e+06	3.51416e+06	4.43277e+06	4.83525e+06	4.32352e+06	9.2	3.57	17.47
FALSE	High	Master Protein	Q6FGZ3	EPHX1 protein (Fragment) OS=Homo sapiens OX=9606 GN=EPHX1 PE=2 SV=1	0	55.255	25	9	119	9	1	455	52.9	7.25	59.11	265.94	5	8	0	5.07756e+06	2.35957e+06	1.05106e+07	5.82547e+06	1.07383e+07	1.07156e+07	538632	4.57736e+06	3.74404e+06	2.46853e+06	2.74812e+06	3.0117e+06	512091	3.84317e+06	3.34945e+06	557355	1.67975e+06	2.66801e+06	408109	2.06266e+06	6.57094e+06	1.53936e+07	1.8794e+06	5.05145e+06	6.79943e+06	1.29423e+07	1.88083e+07	13.59	12.44	18.58
FALSE	High	Master Protein	Q59EA2	Coronin (Fragment) OS=Homo sapiens OX=9606 PE=2 SV=1	0	55.134	28	12	173	12	1	501	56.3	8.19	55.2	240	8	9	0	5.79632e+06	2.93844e+06	5.32583e+06	3.97351e+06	5.65167e+06	7.64406e+06	1.48744e+06	1.47095e+06	3.21505e+06	830032	9.92413e+06	1.0612e+07	2.27526e+06	8.80831e+06	1.56137e+07	1.61249e+06	8.86059e+06	1.85415e+07	1.4652e+06	4.11805e+06	775947	781811	3.17524e+06	3.08959e+06	6.99504e+06	5.21139e+06	3.99467e+06	17.44	19.49	9.32
FALSE	High	Master Protein	P30740	Leukocyte elastase inhibitor OS=Homo sapiens OX=9606 GN=SERPINB1 PE=1 SV=1	0	55.034	34	11	108	10	1	379	42.7	6.28	7.19	221.51	5	9	1	9.31827e+06	4.78008e+06	6.15189e+06	7.76246e+06	9.42908e+06	1.70348e+07	355654	1.46967e+06	694235	2.2991e+06	1.56181e+06	2.18015e+06	775236	3.15441e+06	2.10366e+06	909266	2.28303e+06	1.39935e+06	629407	1.54257e+06	969638	1.34583e+06	1.22786e+06	3.51721e+06	9.03458e+06	8.06166e+06	5.90438e+06	7.85	12.25	6.24
FALSE	High	Master Protein	Q59FF0	EBNA-2 co-activator variant (Fragment) OS=Homo sapiens OX=9606 PE=2 SV=1	0	54.737	16	13	83	13	1	964	107.4	7.52	16.86	44.57	7	10	0	4.63845e+06	2.91217e+06	5.30821e+06	3.6728e+06	5.14492e+06	7.15957e+06	43963.7	544661	583056	415477	724457	1.70446e+06	465603	2.12337e+06	6.12454e+06	161918	1.46136e+06	1.9899e+06	305703	847830	1.13588e+06	512490	664567	1.04073e+06	4.10822e+06	6.06688e+06	5.27798e+06	9.38	7.58	6.81
FALSE	High	Master Protein	A2MYE1	A30 (Fragment) OS=Homo sapiens OX=9606 PE=4 SV=1	0	54.727	57	6	338	5	1	96	10.4	8.5	369.5	575	5	4	2	3.15465e+07	2.29584e+07	2.38076e+07	1.979e+07	1.92345e+07	1.58478e+07	2.36517e+07	2.31864e+07	1.88919e+07	2.3057e+07	6.81221e+06	6.8135e+06	2.91972e+07	6.68166e+06	1.20261e+07	2.53352e+07	1.8771e+07	1.15501e+07	1.67156e+07	1.65771e+07	1.90559e+07	2.87886e+07	2.24541e+07	1.80466e+07	1.36221e+07	3.5538e+07	8.63737e+06	16.24	31.31	11.52
FALSE	High	Master Protein	B1AP13	Complement decay-accelerating factor OS=Homo sapiens OX=9606 GN=CD55 PE=1 SV=1	0	54.718	43	14	203	14	1	444	49.3	8.82	80.2	193.13	12	10	0	5.70967e+06	4.95623e+06	1.06488e+07	5.53769e+06	7.17794e+06	1.04286e+07	4.11919e+06	3.96945e+06	3.61365e+06	1.11847e+06	1.00181e+07	1.1334e+07	2.39929e+06	2.33236e+07	1.19129e+07	1.93027e+06	3.46262e+06	6.38723e+06	2.78862e+06	4.73329e+06	6.23997e+06	6.03125e+06	2.45062e+06	4.31417e+06	6.93174e+06	1.52432e+07	1.52295e+07	6.17	12.16	6.82
FALSE	High	Master Protein	L0R849	Alternative protein EDARADD OS=Homo sapiens OX=9606 GN=EDARADD PE=3 SV=1	0	54.562	14	10	122	1	1	388	42.3	5.92	62.36	241.19	6	7	0
FALSE	High	Master Protein	Q92599	Septin-8 OS=Homo sapiens OX=9606 GN=SEPT8 PE=1 SV=4	0	54.492	31	13	247	8	1	483	55.7	6.28	114.46	275.97	10	11	0	2.36009e+06	2.47643e+06	5.63993e+06	2.71216e+06	4.40204e+06	4.8162e+06	471838	4.47929e+06	2.10439e+06	1.64651e+06	3.47326e+06	1.16487e+07	1.51063e+06	6.05302e+06	4.02388e+06	1.63674e+06	6.71765e+06	1.19892e+07	1.24772e+06	3.23538e+06	3.05526e+06	1.82914e+06	4.79892e+06	5.95978e+06	5.10615e+06	5.34156e+06	5.56399e+06	28.63	31.52	22.63
FALSE	High	Master Protein	A0A024R4E5	High density lipoprotein binding protein (Vigilin), isoform CRA_a OS=Homo sapiens OX=9606 GN=HDLBP PE=1 SV=1	0	54.233	14	14	91	14	1	1268	141.4	6.87	15.44	68.34	8	11	0	2.67912e+06	2.20184e+06	2.86823e+06	1.81697e+06	3.16479e+06	3.49089e+06	1.25877e+06	3.30849e+06	4.05428e+06	4.06969e+06	2.09866e+06	4.17708e+06	1.38082e+06	5.13132e+06	5.9933e+06	1.21709e+06	4.95571e+06	3.92966e+06	677041	2.11599e+06	2.35461e+06	1.31061e+06	2.2746e+06	3.2398e+06	2.57101e+06	2.57315e+06	1.99807e+06	22.96	31.7	19.38
FALSE	High	Master Protein	P05154	Plasma serine protease inhibitor OS=Homo sapiens OX=9606 GN=SERPINA5 PE=1 SV=3	0	54.142	28	10	250	10	1	406	45.6	9.26	70.61	326.11	8	8	0	7.08281e+06	7.18879e+06	6.25937e+06	6.40039e+06	6.53317e+06	7.08873e+06	4.64336e+06	1.12926e+07	6.721e+06	4.20673e+06	1.04463e+07	6.22977e+06	8.07724e+06	6.29148e+06	8.43586e+06	3.52739e+06	2.54114e+06	6.72099e+06	4.4934e+06	3.687e+06	5.21743e+06	6.74657e+06	5.42987e+06	9.18855e+06	6.23482e+06	6.73494e+06	8.24282e+06	7.67	8.03	5.16
FALSE	High	Master Protein	P56199	Integrin alpha-1 OS=Homo sapiens OX=9606 GN=ITGA1 PE=1 SV=2	0	54.089	13	13	83	13	1	1179	130.8	6.29	35.45	96.07	7	10	0	2.67037e+06	2.66596e+06	5.28745e+06	1.98929e+06	3.09677e+06	4.36487e+06	442710	2.01748e+06	812602	626634	6.66071e+06	5.09827e+06	1.22954e+06	3.60832e+06	2.73172e+06	1.20076e+06	1.83371e+06	9.90806e+06	58396.3	1.71491e+06	1.05739e+06	1.73258e+06	4.31507e+06	3.80332e+06	1.13151e+07	5.49431e+06	6.23153e+06	7.73	1.28	2.27
FALSE	High	Master Protein	Q8N1C8	HSPA9 protein (Fragment) OS=Homo sapiens OX=9606 GN=HSPA9 PE=2 SV=1	0	54.068	24	13	124	13	1	681	73.8	6.37	30.95	114.37	10	10	0	6.00863e+06	4.81538e+06	7.15153e+06	4.68881e+06	6.47973e+06	7.80594e+06	1.73663e+06	4.55756e+06	4.46469e+06	7.16974e+06	5.75298e+06	1.00444e+07	2.64797e+06	8.15098e+06	6.03733e+06	1.56915e+06	8.52336e+06	5.26239e+06	1.69657e+06	3.68649e+06	4.11802e+06	2.42316e+06	3.84093e+06	4.11504e+06	7.90702e+06	8.67511e+06	8.15902e+06	4.98	3.19	10.78
FALSE	High	Master Protein	B2R9S4	cDNA, FLJ94534, highly similar to Homo sapiens capping protein (actin filament), gelsolin-like(CAPG), mRNA OS=Homo sapiens OX=9606 PE=2 SV=1	0	54.058	43	11	201	11	1	348	38.5	6.37	210.31	96.31	11	6	0	6.14762e+06	5.39683e+06	2.1411e+06	9.2905e+06	6.60958e+06	7.12507e+06	1.3868e+07	7.37582e+06	1.37527e+07	2.68997e+07	1.62474e+07	9.46903e+06	1.43184e+07	1.39747e+07	2.11669e+07	8.88693e+06	8.45494e+07	1.38088e+07	1.16352e+07	5.89049e+06	5.94279e+06	7.32958e+06	5.58465e+06	8.67697e+06	8.32119e+06	6.271e+06	5.05413e+06	5.01	20.94	72.85
FALSE	High	Master Protein	A0A024R687	Pleckstrin homology domain containing, family C (With FERM domain) member 1, isoform CRA_b OS=Homo sapiens OX=9606 GN=PLEKHC1 PE=4 SV=1	0	53.964	28	13	61	13	1	680	77.8	6.7	1.77	110.68	5	10	0	4.87435e+06	2.64446e+06	4.57189e+06	3.52213e+06	4.33252e+06	5.93681e+06	35967.4	353574	423429	864803	1.87563e+06	2.09714e+06	165394	2.46428e+06	1.26798e+06	131007	1.03627e+06	3.02365e+06	280954	1.39743e+06	789893	580573	1.39024e+06	2.0138e+06	8.56957e+06	3.34835e+06	2.7442e+06	7.95	24.52	12.69
FALSE	High	Master Protein	Q4ZHG4	Fibronectin type III domain-containing protein 1 OS=Homo sapiens OX=9606 GN=FNDC1 PE=2 SV=4	0	53.95	9	12	66	12	1	1894	205.4	9.32	39.89	33.83	9	7	0	2.91969e+06	4.31377e+06	2.99611e+06	2.71271e+06	4.0464e+06	3.9301e+06	5.4731e+06	1.31741e+07	9.23461e+06	879073	8.86935e+06	1.25189e+07	5.9064e+06	4.87906e+06	6.70197e+06	3.17149e+06	2.54119e+06	3.01141e+06	5.41989e+06	1.83072e+06	1.16747e+07	3.84974e+06	6.52968e+06	4.45991e+06	3.9718e+06	3.49158e+06	2.03503e+06	20.4	12.45	9.72
FALSE	High	Master Protein	E5KRG5	Thymidine phosphorylase OS=Homo sapiens OX=9606 GN=TYMP PE=2 SV=1	0	53.808	29	13	161	13	1	482	49.9	5.53	143.56	204.31	5	12	0	1.40692e+07	7.7414e+06	6.71654e+06	1.03912e+07	1.1149e+07	1.42367e+07	4.09342e+06	2.43767e+06	3.33333e+06	3.72446e+06	4.42265e+06	4.25627e+06	1.471e+07	1.04802e+07	1.07072e+07	4.04634e+06	2.06207e+07	6.67555e+06	6.35161e+06	3.17803e+07	2.70861e+06	2.14561e+06	3.18839e+07	2.85795e+06	1.40787e+07	9.83816e+06	7.20527e+06	1.53	4.97	8.98
FALSE	High	Master Protein	B2R5G8	Serum amyloid A protein OS=Homo sapiens OX=9606 PE=2 SV=1	0	53.76	55	7	351	1	1	130	14.8	8.98	329.21	443.52	7	6	0	4.42292e+06	1.34371e+06	881130	4.21009e+06	2.76098e+06	1.96529e+06	4.19602e+06	1.48278e+06	1.07298e+06	774075	2.75911e+06	762114	1.09833e+07	2.96635e+06	802705	2.13164e+06	2.71099e+06	338525	6.20245e+06	1.23229e+06	1.11377e+06	6.2432e+06	1.29238e+06	711885	2.15528e+06	2.56939e+06	1.34709e+06	2.58	18.91	47.97
FALSE	High	Master Protein	P62834	Ras-related protein Rap-1A OS=Homo sapiens OX=9606 GN=RAP1A PE=1 SV=1	0	53.208	53	11	139	2	1	184	21	6.67	94.07	114.69	6	10	0	1.1706e+06	600055	724444	792756	1.04129e+06	731185	465402								571701		121755	1.0353e+06	31702.8				216965	104032	1.69813e+06	1.34475e+06	614431	4.46	9.77	13.39
FALSE	High	Master Protein	Q15365	Poly(rC)-binding protein 1 OS=Homo sapiens OX=9606 GN=PCBP1 PE=1 SV=2	0	53.111	51	11	207	8	1	356	37.5	7.09	120.59	198.57	10	8	3	1.07518e+07	6.80839e+06	1.18254e+07	8.95456e+06	1.10704e+07	1.73115e+07	5.04562e+06	6.32707e+06	5.78608e+06	1.19396e+07	2.17965e+07	2.94433e+07	4.97293e+06	2.13668e+07	4.4345e+07	5.31851e+06	2.50328e+07	3.23021e+07	3.49353e+06	1.30611e+07	7.92689e+06	4.48476e+06	1.72796e+07	1.28793e+07	1.49203e+07	1.11169e+07	1.42664e+07	6	16.49	2.87
FALSE	High	Master Protein	Q96KP4	Cytosolic non-specific dipeptidase OS=Homo sapiens OX=9606 GN=CNDP2 PE=1 SV=2	0	52.86	37	12	113	12	1	475	52.8	5.97	50.01	124.92	9	9	0	9.1918e+06	4.82006e+06	8.20158e+06	1.03267e+07	7.79782e+06	1.05449e+07	1.85624e+06	4.04556e+06	4.75861e+06	5.96548e+06	7.54663e+06	8.57841e+06	1.22543e+06	6.0692e+06	4.6432e+06	2.68754e+06	1.05352e+07	7.0183e+06	2.23155e+06	4.06596e+06	1.90392e+06	7.67199e+06	4.99382e+06	5.42555e+06	1.18396e+07	8.92581e+06	6.38712e+06	20.2	14.15	7.09
FALSE	High	Master Protein	B2R6J2	cDNA, FLJ92973, highly similar to Homo sapiens villin 2 (ezrin) (VIL2), mRNA OS=Homo sapiens OX=9606 PE=2 SV=1	0	52.792	24	13	453	6	1	586	69.4	6.27	175.15	574.96	11	8	0	346572	74797.1	182508		271321	677127	364588		281435	474801	1.55967e+06	2.09405e+06	141048	956586	1.28345e+06	234559	3.18193e+06	1.45292e+06	462955	683148	133265		757202	339372	434801	138745	52153.4	14.21	76.8	67.22
FALSE	High	Master Protein	A0A087X1N8	Serpin B6 OS=Homo sapiens OX=9606 GN=SERPINB6 PE=1 SV=1	0	52.646	33	10	133	10	1	395	44.8	5.68	23.98	229.1	7	8	0	2.94457e+06	2.65565e+06	6.15193e+06	4.69567e+06	4.83636e+06	8.00861e+06	1.26217e+06	2.09547e+06	1.31436e+06	2.27715e+06	4.90943e+06	4.22383e+06	1.80662e+06	5.55693e+06	4.13054e+06	1.46554e+06	4.26372e+06	5.2665e+06	370612	2.85486e+06	2.55231e+06	1.25344e+06	3.60834e+06	5.45842e+06	5.02444e+06	5.25586e+06	4.88662e+06	4.39	7.02	12.3
FALSE	High	Master Protein	Q597H1	Transformation-related protein 14 OS=Homo sapiens OX=9606 GN=TRG14 PE=2 SV=1	0	52.619	37	9	107	9	1	394	42.8	5.82	88.8	120.61	8	7	0	3.46647e+06	3.25044e+06	5.66615e+06	5.28998e+06	6.3473e+06	1.23223e+07	4.80221e+06	7.06835e+06	6.54845e+06	5.38189e+06	7.71793e+06	1.76069e+07	3.07131e+06	1.07244e+07	8.14001e+06	1.91726e+06	6.56945e+06	1.63541e+07	2.30992e+06	7.39653e+06	3.66844e+06	2.6947e+06	6.67324e+06	7.4681e+06	4.06707e+06	8.55594e+06	7.11039e+06	13.11	15.3	25.54
FALSE	High	Master Protein	P20700	Lamin-B1 OS=Homo sapiens OX=9606 GN=LMNB1 PE=1 SV=2	0	52.078	22	12	170	8	1	586	66.4	5.16	84.98	105.15	9	8	0	3.24423e+06	1.35803e+06	550839	1.64484e+06	1.63049e+06	950208	637009	1.61102e+06	516134	5.91987e+06	990406	3.6123e+06	1.6594e+06	893944	4.372e+06	1.1917e+06	3.23327e+06	6.32008e+06	354573	328752	1.40477e+06	1.9795e+06	1.0707e+06	2.85655e+06	3.23716e+06	1.81036e+06	1.29107e+06	11.47	47.77	136.32
FALSE	High	Master Protein	P02747	Complement C1q subcomponent subunit C OS=Homo sapiens OX=9606 GN=C1QC PE=1 SV=3	0	52.009	28	7	404	7	1	245	25.8	8.41	359.48	785.66	6	7	0	1.50542e+08	6.46969e+07	1.16378e+08	1.72482e+08	6.67067e+07	1.08001e+08	6.24683e+07	6.27052e+07	5.12129e+07	6.5553e+07	1.41733e+08	9.02251e+07	6.18359e+07	6.30965e+07	6.68005e+07	1.06846e+08	1.03473e+08	2.42334e+08	7.14094e+07	5.68293e+07	1.11224e+08	4.13928e+07	9.95401e+06	1.58866e+07	1.58692e+08	2.31288e+08	1.74281e+08	1.97	8.25	11.77
FALSE	High	Master Protein	A4D275	Actin-related protein 2/3 complex subunit OS=Homo sapiens OX=9606 GN=ARPC1B PE=2 SV=1	0	51.897	30	11	87	11	1	372	40.9	8.35	47.71	149.69	7	9	0	1.5277e+07	8.81165e+06	1.16983e+07	1.2862e+07	1.17435e+07	1.24877e+07	662283	3.39044e+06	3.73777e+06	2.77341e+07	5.83899e+06	6.70315e+06	1.50664e+06	7.9023e+06	1.76526e+07	1.225e+06	1.29235e+07	1.18115e+07	1.45318e+06	4.59577e+06	4.94091e+06	4.19338e+06	4.52299e+06	6.98424e+06	1.67175e+07	1.22969e+07	1.08586e+07	7.56	7.69	13.47
FALSE	High	Master Protein	P31930	Cytochrome b-c1 complex subunit 1, mitochondrial OS=Homo sapiens OX=9606 GN=UQCRC1 PE=1 SV=3	0	51.829	33	12	88	12	1	480	52.6	6.37	28.44	85.32	10	7	0	2.38654e+06	1.90198e+06	3.57118e+06	2.23991e+06	3.08683e+06	4.17946e+06	919143	1.76766e+06	1.40149e+06	1.53716e+06	4.87694e+06	6.49895e+06	2.07782e+06	5.51495e+06	6.58755e+06	1.27139e+06	8.3432e+06	6.36983e+06	1.65683e+06	2.19167e+06	672132	597924	2.938e+06	933705	4.48917e+06	5.33517e+06	5.95289e+06	18.98	13.43	4.23
FALSE	High	Master Protein	A0A2R8Y5S7	Radixin OS=Homo sapiens OX=9606 GN=RDX PE=1 SV=1	0	51.801	15	11	527	1	1	590	69.3	6.27	245.73	647.88	9	9	0	184724		56820	92603.7	95602.3	155398																			95253.4	143072	111992	41.52		61.36
FALSE	High	Master Protein	S6B294	IgG L chain OS=Homo sapiens OX=9606 PE=2 SV=1	0	51.594	39	6	3970	3	1	185	20.1	8.72	4988.56	7131.04	5	6	0	2.36178e+06	1.0969e+06	1.89827e+06	1.22714e+06	492651	195975	919423	136136	694654	445504	50680.4	228636	378559		85030.9	294861	363280	397227	636638	631183	232194	1.0995e+06	477819	663340	692463	865015	665637	30.15	18.55	6.37
FALSE	High	Master Protein	Q5U043	S-(hydroxymethyl)glutathione dehydrogenase OS=Homo sapiens OX=9606 PE=2 SV=1	0	51.548	27	9	104	9	1	374	39.7	7.49	69.74	150.18	7	7	0	8.73476e+06	1.09986e+07	1.0612e+07	1.15395e+07	1.12027e+07	1.39351e+07	77153.7	3.08945e+06	1.07474e+06	1.80384e+06	4.96512e+06	8.7028e+06	824481	8.58101e+06	3.05524e+06	1.54661e+06	3.81447e+06	6.70646e+06	613546	7.99048e+06	4.31093e+06	5.35752e+06	5.46639e+06	1.01126e+07	1.41876e+07	1.11788e+07	8.37683e+06	17.54	13.55	15.65
FALSE	High	Master Protein	A8K690	cDNA FLJ76863, highly similar to Homo sapiens stress-induced-phosphoprotein 1 (Hsp70/Hsp90-organizing protein) (STIP1), mRNA OS=Homo sapiens OX=9606 PE=2 SV=1	0	51.524	35	14	77	14	1	543	62.6	6.8	42.14	23.64	11	10	0	3.80477e+06	2.69378e+06	4.59445e+06	3.34238e+06	4.67509e+06	6.48602e+06	4.62865e+06	2.8254e+06	5.37081e+06	5.42545e+06	5.19497e+06	1.22247e+07	2.46478e+06	5.60219e+06	3.80522e+06	1.97984e+06	1.086e+07	9.7478e+06	1.85053e+06	4.35515e+06	2.11421e+06	1.33107e+06	6.8403e+06	3.91613e+06	4.5174e+06	3.35832e+06	2.58316e+06	4	5.88	19.46
FALSE	High	Master Protein	B4DJQ5	cDNA FLJ59211, highly similar to Glucosidase 2 subunit beta OS=Homo sapiens OX=9606 PE=2 SV=1	0	51.479	33	13	115	13	1	535	60.1	4.42	133.53	77.02	13	4	0	9.08535e+06	5.67122e+06	1.12925e+07	9.05165e+06	8.63496e+06	6.813e+06	1.89955e+07	1.49032e+07	2.75008e+07	3.08202e+07	1.66773e+07	3.45755e+07	6.43891e+06	1.79452e+07	1.1338e+07	3.94608e+06	2.117e+07	2.61153e+07	1.07351e+06	7.64254e+06	4.27982e+06	3.87535e+06	8.5515e+06	1.24632e+07	1.21701e+07	1.39849e+07	8.65543e+06	9.63	21.6	54.09
FALSE	High	Master Protein	A0A140VJG8	Testicular tissue protein Li 42 OS=Homo sapiens OX=9606 PE=2 SV=1	0	51.321	45	9	87	9	1	271	30	5.47	79.75	112.86	7	6	0	3.09297e+06	3.17989e+06	4.58264e+06	1.95901e+06	3.69073e+06	4.43498e+06	905416	3.59446e+06	2.22708e+06	1.6861e+06	4.68138e+06	6.24966e+06	1.08973e+06	5.44858e+06	6.84375e+06	1.32891e+06	6.23943e+06	7.96612e+06	1.785e+06	2.73505e+06	2.95831e+06	1.59109e+06	4.0283e+06	1.0074e+07	2.85179e+06	4.92631e+06	3.25829e+06	9.4	19.97	12.95
FALSE	High	Master Protein	Q9Y3Z3	Deoxynucleoside triphosphate triphosphohydrolase SAMHD1 OS=Homo sapiens OX=9606 GN=SAMHD1 PE=1 SV=2	0	51.187	22	12	75	12	1	626	72.2	7.14	9.55	147.68	3	12	0	5.12158e+06	2.99905e+06	3.25676e+06	6.00209e+06	8.65522e+06	1.45243e+07		468575	520165	539810	1.11679e+06	3.58998e+06	579112	2.59861e+06	2.20072e+06	285385	3.03298e+06	2.22884e+06	186847	1.44882e+06	1.6422e+06	1.79485e+06	1.7576e+06	715433	6.08826e+06	5.75538e+06	5.05111e+06	7.64	22.17	21.34
FALSE	High	Master Protein	V9HWE8	Epididymis secretory sperm binding protein Li 47e OS=Homo sapiens OX=9606 GN=HEL-S-47e PE=2 SV=1	0	51.153	31	7	258	7	1	204	23.2	5.11	300.05	457.99	7	4	0	1.56313e+07	1.1524e+07	1.87822e+07	1.93503e+07	2.16265e+07	2.71409e+07	1.52291e+07	1.87158e+07	1.24866e+07	1.84321e+07	3.00521e+07	4.65782e+07	1.4661e+07	3.03977e+07	2.05556e+07	1.07128e+07	4.07526e+07	3.03605e+07	8.26012e+06	1.88335e+07	1.43077e+07	1.22155e+07	1.76236e+07	2.07e+07	1.97022e+07	1.58951e+07	1.47053e+07	10.71	11.8	1.68
FALSE	High	Master Protein	P50502	Hsc70-interacting protein OS=Homo sapiens OX=9606 GN=ST13 PE=1 SV=2	0	51.004	27	10	107	10	1	369	41.3	5.27	60.66	160.34	8	8	0	1.04148e+07	3.96733e+06	7.86485e+06	2.83954e+06	5.67324e+06	8.89095e+06	1.39007e+06	6.06428e+06	5.01211e+06	2.43183e+06	5.86285e+06	8.1514e+06	610703	6.26406e+06	3.68879e+06	1.08228e+06	1.8208e+06	7.07423e+06	744222	3.99235e+06	6.19999e+06	3.12324e+06	7.4388e+06	6.75428e+06	3.78941e+06	5.26955e+06	5.17662e+06	5.64	3.02	4.77
FALSE	High	Master Protein	A0A0U1RRH7	Histone H2A OS=Homo sapiens OX=9606 PE=3 SV=1	0	50.814	31	7	700	2	1	170	18.5	11.52	819.43	856.05	7	6	5	1.10684e+08	9.36433e+07	3.27869e+08	1.09527e+08	1.95804e+08	2.35109e+08	3.51622e+07	7.27819e+07	8.27827e+07	1.31465e+08	7.32189e+07	2.68544e+08	1.68047e+07	9.96188e+07	1.12458e+08	3.29159e+07	1.54817e+08	1.42687e+08	4.36838e+07	1.49315e+08	1.08055e+08	6.24399e+07	2.25989e+08	1.24686e+08	1.85145e+08	3.85954e+08	3.58074e+08	8.35	5.06	10.42
FALSE	High	Master Protein	P43490	Nicotinamide phosphoribosyltransferase OS=Homo sapiens OX=9606 GN=NAMPT PE=1 SV=1	0	50.667	28	12	65	12	1	491	55.5	7.15	14.2	94.82	4	10	0	1.73153e+07	6.23914e+06	3.54332e+06	1.48802e+07	8.69095e+06	6.29761e+06	89489.5	310615	414767	449076	675458	1.30135e+06	77251.9	1.08768e+06	1.94192e+06	937878	3.6089e+06	2.20654e+06	339049	610153	901740	1.85045e+06	950588	2.81028e+06	1.25064e+07	1.27807e+07	5.36477e+06	20.34	13.16	19.99
FALSE	High	Master Protein	P23396	40S ribosomal protein S3 OS=Homo sapiens OX=9606 GN=RPS3 PE=1 SV=2	0	50.456	61	13	168	13	1	243	26.7	9.66	21.66	243.89	8	12	0	1.34889e+07	7.16248e+06	1.26124e+07	7.22629e+06	1.1106e+07	1.37165e+07	1.89634e+06	3.71097e+06	2.7003e+06	4.6863e+06	2.82281e+06	5.21853e+06	2.5831e+06	6.14396e+06	6.07786e+06	865483	4.1796e+06	5.27478e+06	760273	3.36055e+06	8.73156e+06	2.88328e+06	3.45763e+06	6.65611e+06	1.30256e+07	1.33099e+07	1.16334e+07	2.73	16.27	3.08
FALSE	High	Master Protein	P07195	L-lactate dehydrogenase B chain OS=Homo sapiens OX=9606 GN=LDHB PE=1 SV=2	0	50.402	37	11	201	10	1	334	36.6	6.05	99.03	285.73	8	9	0	1.99231e+07	8.18552e+06	1.84821e+07	1.55416e+07	1.52564e+07	2.44561e+07	2.84237e+06	6.41007e+06	7.12548e+06	9.27433e+06	1.3721e+07	2.38583e+07	3.6749e+06	1.87505e+07	2.09182e+07	4.38567e+06	1.45976e+07	3.32008e+07	1.84707e+06	1.45504e+07	8.14947e+06	1.27277e+07	1.21631e+07	1.74486e+07	1.82646e+07	1.16672e+07	1.40694e+07	4.82	5.35	9.29
FALSE	High	Master Protein	A0A140VJE8	AP complex subunit beta OS=Homo sapiens OX=9606 GN=AP2B1 PE=2 SV=1	0	50.369	14	13	134	7	1	951	105.6	5.34	21.28	164.3	7	12	5	4.74475e+06	4.2464e+06	9.60731e+06	5.20278e+06	7.85959e+06	1.00114e+07	917706	1.57074e+06	1.38458e+06	1.72513e+06	4.92324e+06	7.07428e+06	1.29753e+06	9.90835e+06	8.84923e+06	1.36297e+06	6.47537e+06	7.38872e+06	1.14291e+06	3.98905e+06	2.92592e+06	1.8843e+06	2.8312e+06	2.83142e+06	9.37768e+06	9.85205e+06	8.11882e+06	7.36	15.89	4.35
FALSE	High	Master Protein	B2R888	Monocyte differentiation antigen CD14 OS=Homo sapiens OX=9606 PE=2 SV=1	0	50.227	36	9	122	9	1	375	40	6.23	46.95	154.28	6	9	0	1.23938e+07	2.83589e+06	1.94309e+06	1.21508e+07	4.70698e+06	2.3153e+06	1.48447e+06	1.21482e+06	1.83195e+06	4.17724e+06	3.70994e+06	1.16237e+06	8.95673e+06	1.95985e+06	5.85048e+06	2.09816e+06	4.14803e+06	1.10326e+06	3.38354e+06	885753	2.42339e+06	5.08125e+06	1.57028e+06	2.35464e+06	7.32467e+06	1.41379e+07	2.29417e+06	18.32	7.87	23.66
FALSE	High	Master Protein	G8JLB6	Heterogeneous nuclear ribonucleoprotein H OS=Homo sapiens OX=9606 GN=HNRNPH1 PE=1 SV=1	0	50.182	33	11	249	5	1	472	51.2	6.8	183.01	236.23	10	9	6	8.05945e+06	5.45222e+06	1.35855e+07	7.28504e+06	8.74634e+06	1.56815e+07	5.28639e+06	1.178e+07	6.74527e+06	1.75539e+07	1.33765e+07	1.7884e+07	1.0486e+07	1.63369e+07	1.43251e+07	6.54162e+06	1.87343e+07	2.10729e+07	8.52629e+06	1.12759e+07	1.02374e+07	6.22685e+06	1.08199e+07	9.20524e+06	1.04366e+07	1.29462e+07	1.01971e+07	9.45	10.36	6.95
FALSE	High	Master Protein	B4DR52	Histone H2B OS=Homo sapiens OX=9606 PE=2 SV=1	0	50.116	28	6	646	3	1	166	18	10.32	245.96	881.58	5	5	4	9.89509e+07	8.04435e+07	2.46546e+08	7.51177e+07	1.61184e+08	2.05961e+08	3.79024e+07	1.43373e+08	1.05078e+08	4.62211e+08	7.29347e+07	3.69002e+08	2.00546e+07	1.15467e+08	1.838e+08	4.84402e+07	1.64442e+08	3.34425e+08	4.79348e+07	1.96948e+08	1.08398e+08	2.56351e+07	1.99047e+08	1.65337e+08	1.27866e+08	3.34001e+08	2.87555e+08	23.66	23.16	13.54
FALSE	High	Master Protein	A0A024R3Q3	ADP-ribosylation factor 1, isoform CRA_a OS=Homo sapiens OX=9606 GN=ARF1 PE=3 SV=1	0	49.732	52	8	140	6	1	181	20.7	6.8	21.65	286.53	4	7	2	1.62492e+07	5.89029e+06	7.73668e+06	1.03758e+07	1.03714e+07	1.59012e+07	1.48836e+07	297670	73593	541759	479247	6.03897e+06	3.1531e+06	5.01877e+07	2.18517e+07	310045	188248	3.97655e+06	4.67274e+06	1.72139e+07	844679	1.52156e+06	2.32532e+07	1.20109e+06	1.10338e+07	9.43927e+06	6.14855e+06	14.79	19.02	12.6
FALSE	High	Master Protein	A4D0V4	Capping protein (Actin filament) muscle Z-line, alpha 2 OS=Homo sapiens OX=9606 GN=CAPZA2 PE=2 SV=1	0	49.579	52	9	252	7	1	286	32.9	5.85	134.3	310.41	6	9	2	1.00034e+07	6.05576e+06	9.99416e+06	8.91999e+06	1.17521e+07	1.58501e+07	2.46724e+06	4.91654e+06	4.57776e+06	6.8688e+06	8.6133e+06	9.99183e+06	2.44272e+06	6.75495e+06	9.49194e+06	3.30678e+06	1.2489e+07	1.17098e+07	2.09695e+06	4.35011e+06	4.4622e+06	5.61817e+06	5.98303e+06	7.07418e+06	1.14191e+07	1.07162e+07	1.08636e+07	3.7	8.27	15.34
FALSE	High	Master Protein	B2RCM5	cDNA, FLJ96160, highly similar to Homo sapiens EGF-containing fibulin-like extracellular matrix protein 2 (EFEMP2), mRNA OS=Homo sapiens OX=9606 PE=2 SV=1	0	49.454	26	9	113	9	1	443	49.3	4.94	30.39	205.39	8	8	0	7.32927e+06	5.65523e+06	5.15114e+06	8.49082e+06	7.86445e+06	8.65901e+06	2.65516e+06	4.63335e+06	4.86091e+06	3.41708e+06	3.873e+06	6.44444e+06	3.09394e+06	7.11742e+06	8.46695e+06	2.8284e+06	7.43529e+06	1.10364e+07	3.01039e+06	2.81384e+06	3.10087e+06	9.6901e+06	4.71102e+06	1.08391e+07	1.33595e+07	1.27644e+07	9.21115e+06	7.16	18.79	57.81
FALSE	High	Master Protein	S6B2A1	IgG L chain OS=Homo sapiens OX=9606 PE=2 SV=1	0	49.436	31	6	4084	2	1	184	20.4	5.52	5097.54	7275.87	6	5	1	1.96914e+07	9.92719e+06	8.99075e+06	2.04861e+07	1.07715e+07	1.01474e+07	1.2078e+07	9.26639e+06	6.03934e+06	7.78624e+06	4.46943e+06	3.39263e+06	1.79868e+07	4.75535e+06	4.39386e+06	1.30901e+07	4.9136e+06	8.45536e+06	1.46243e+07	8.01256e+06	1.15213e+07	3.28049e+07	9.82274e+06	1.23649e+07	8.5576e+06	2.03292e+07	5.74291e+06	14.61	3.32	20.6
FALSE	High	Master Protein	P26022	Pentraxin-related protein PTX3 OS=Homo sapiens OX=9606 GN=PTX3 PE=1 SV=3	0	49.319	34	9	99	9	1	381	41.9	5.01	81.51	103.49	8	6	0	1.8506e+06	1.31552e+06	3.75803e+06	1.5238e+06	3.10138e+06	3.89343e+06	256044	2.10557e+06	2.98425e+06	2.6078e+06	917025	6.42689e+06	308369	2.96883e+06	8.95358e+06	437670	1.35961e+07	1.6388e+07	673193	724353	2.4503e+06	810215	663838	3.176e+06	3.45379e+06	3.03169e+06	9.37331e+06	30.43	24.13	27.36
FALSE	High	Master Protein	O95782	AP-2 complex subunit alpha-1 OS=Homo sapiens OX=9606 GN=AP2A1 PE=1 SV=3	0	49.217	15	12	134	7	1	977	107.5	7.03	9.42	114.25	6	11	5	7.3599e+06	5.15186e+06	8.66308e+06	6.60823e+06	6.87077e+06	7.67098e+06	390955	363067	545714	355725	2.34512e+06	2.28207e+06	285385	5.57086e+06	3.62397e+06	564483	2.36089e+06	1.9521e+06	564676	1.6075e+06	2.43786e+06	385762	992464	968096	7.9963e+06	1.10374e+07	9.13308e+06	1.8	6.72	15.45
FALSE	High	Master Protein	S6BGF5	IgG H chain OS=Homo sapiens OX=9606 PE=2 SV=1	0	49.157	26	7	564	1	1	240	25.6	8.56	576.35	893.54	6	6	1	13889184	8.0508e+06	8.02753e+06	9.41346e+06	7.11052e+06	5.63151e+06	1.61049e+06	984034	1.51345e+06	768834	2.04201e+06	1.47185e+06	6.44684e+06	2.4768e+06	3.05156e+06	5.83975e+06	3.95748e+06	4.92704e+06	3.87592e+06	4.27804e+06		868303	2.18767e+06	274754	8.69553e+06	1.03418e+07	2.77326e+06	24.1	4.3	28.75
FALSE	High	Master Protein	G1FM92	Anti-Influenza A hemagglutinin heavy chain variable region (Fragment) OS=Homo sapiens OX=9606 PE=2 SV=1	0	49.014	53	6	336	2	1	129	14.5	8.41	195.38	692.87	4	6	0	1.88466e+06	2.17562e+06	2.08603e+06	2.55254e+06	2.27584e+06	2.15436e+06	964075	1.62094e+06	1.06564e+06	1.24038e+06	1.26446e+06	1.19564e+06	1.37674e+06	384412	854332	3.01168e+06	1.94847e+06	4.61789e+06	1.91986e+06	1.16489e+06	1.33098e+06	5.91477e+06	2.51395e+06	5.01643e+06	7.95312e+06	2.11355e+07	2.45388e+06	18.14	20.6	29.99
FALSE	High	Master Protein	A0A024R017	Histone H2A OS=Homo sapiens OX=9606 GN=HIST1H2AC PE=3 SV=1	0	48.972	41	7	653	2	1	130	14.1	11.05	700.16	853.92	7	6	0	3.85714e+06	3.98682e+06	1.67007e+07	3.18397e+06	8.33653e+06	8.40333e+06	927109	1.19435e+06	2.83691e+06	8.61744e+06	1.53399e+06	6.13455e+06	496282	4.50093e+06	2.64859e+06	1.21874e+06	2.29897e+06	216058	2.74018e+06	6.74197e+06	2.59921e+06	2.72469e+06	9.80996e+06	4.15317e+06	7.94313e+06	1.54623e+07	2.0902e+07	19.71	27.02	30.11
FALSE	High	Master Protein	Q6YHK3	CD109 antigen OS=Homo sapiens OX=9606 GN=CD109 PE=1 SV=2	0	48.89	11	13	54	13	1	1445	161.6	5.85	10.13	25.68	10	7	0	1.46173e+06	1.138e+06	964920	3.56459e+06	1.74225e+06	1.74792e+06	540050	228809	555172	175427	7.46792e+06	799439	2.10855e+06	3.99391e+06	1.94726e+06	1.03443e+06	3.0983e+06	694399	385378	769861	487089	870958	1.0015e+06	1.0246e+06	3.06653e+06	2.89292e+06	2.20737e+06	7	4.44	19.4
FALSE	High	Master Protein	Q9Y4G6	Talin-2 OS=Homo sapiens OX=9606 GN=TLN2 PE=1 SV=4	0	48.818	4	10	115	1	1	2542	271.4	5.57	92.58	101.08	8	8	0	67581.6	56994.9	347098	124222	297914	540549	90995.3		150381	82649.2	868376	1.99034e+06	111029	119953	80174.7	103774	5.09006e+06	408513	46137.5	92168.8	20830		116373	114848	331892	327367	550745	72.93	7.96	39.5
FALSE	High	Master Protein	Q16853	Membrane primary amine oxidase OS=Homo sapiens OX=9606 GN=AOC3 PE=1 SV=3	0	48.81	21	11	55	11	1	763	84.6	6.52	18.48	62.17	4	11	0	2.55494e+06	841025	1.07167e+06	1.97527e+06	1.82054e+06	391258	351586	2.95142e+06	2.7262e+06	1.73233e+06	4.2408e+06	2.7773e+06	2.85127e+06	4.67897e+06	2.66602e+06	4.07056e+06	3.93718e+06	5.96885e+06	266152	206149	103984	1.17043e+06	4.38053e+06	2.53598e+06	1.6399e+07	3.16285e+06	930850	7.66	8.32	21.31
FALSE	High	Master Protein	Q59EP2	Angiotensinogen variant (Fragment) OS=Homo sapiens OX=9606 PE=2 SV=1	0	48.729	16	8	238	8	1	491	53.7	6.42	175.97	305.84	7	7	0	1.5449e+07	1.20557e+07	8.40686e+06	2.36296e+07	1.34712e+07	9.93229e+06	7.09692e+06	9.72516e+06	8.71348e+06	3.83159e+06	5.99969e+06	2.5076e+06	1.69659e+07	8.66423e+06	1.299e+07	5.41755e+06	4.57404e+06	4.61496e+06	6.36464e+06	6.75693e+06	5.65598e+06	8.82099e+06	7.17243e+06	8.06048e+06	1.03304e+07	1.14198e+07	2.73791e+06	16.82	5.23	9.43
FALSE	High	Master Protein	Q6VFQ6	Hemoglobin beta chain (Fragment) OS=Homo sapiens OX=9606 GN=HBB PE=3 SV=1	0	48.704	100	4	144	1	1	42	4.5	8.24	62.88	336.43	3	4	0
FALSE	High	Master Protein	Q5JR94	40S ribosomal protein S8 OS=Homo sapiens OX=9606 GN=RPS8 PE=2 SV=1	0	48.623	52	11	113	11	1	208	24.2	10.32	31.42	154.6	5	9	0	6.10115e+06	3.9907e+06	8.10636e+06	3.35597e+06	4.65437e+06	5.50018e+06	459007	762391	1.14119e+06	2.09787e+06	1.33341e+06	3.46261e+06	716274	1.00251e+06	2.64797e+06	620493	1.70943e+06	3.87728e+06	1.3199e+06	1.06059e+06	955166	779396	704796	884675	7.07841e+06	9.84812e+06	9.28775e+06	7.91	10.58	16.81
FALSE	High	Master Protein	V9HW21	Epididymis luminal protein 76 OS=Homo sapiens OX=9606 GN=HEL-76 PE=2 SV=1	0	48.391	48	10	75	10	1	260	29.2	7.4	73.47	101.72	9	6	0	3.98599e+07	1.46012e+07	1.31674e+07	2.97502e+07	2.40951e+07	1.99828e+07	460063	657559	499530	1.63409e+07	1.91317e+06	2.116e+06	3.54151e+06	3.46385e+06	3.05258e+06	2.27838e+07	4.50597e+06	2.81121e+06	2.68469e+06	3.30887e+06	1.01131e+07	6.85509e+06	3.66631e+06	1.24727e+06	2.98615e+07	1.74125e+07	1.28512e+07	19.03	20.42	18.87
FALSE	High	Master Protein	A8KAM8	Platelet-derived growth factor receptor beta OS=Homo sapiens OX=9606 PE=2 SV=1	0	48.376	12	11	123	10	1	1106	123.8	4.98	52.14	117.42	8	9	1	3.6341e+06	3.14781e+06	8.01963e+06	5.6083e+06	6.16507e+06	7.38833e+06	995045	5.42592e+06	3.70606e+06	1.86535e+06	9.00568e+06	6.88624e+06	1.67352e+06	1.37624e+07	7.06173e+06	1.18009e+06	4.43608e+06	7.04533e+06	1.3533e+06	5.74615e+06	3.88111e+06	2.00413e+06	3.69993e+06	5.7622e+06	6.26558e+06	8.3514e+06	8.97885e+06	18.62	26.35	7.4
FALSE	High	Master Protein	Q07960	Rho GTPase-activating protein 1 OS=Homo sapiens OX=9606 GN=ARHGAP1 PE=1 SV=1	0	48.326	30	12	111	12	1	439	50.4	6.29	15.14	120.4	6	11	0	7.21879e+06	4.60752e+06	5.27696e+06	5.84668e+06	5.77668e+06	6.93104e+06	216985	1.30387e+06	371203	1.0165e+06	1.5852e+06	1.65207e+06	346838	2.7927e+06	2.16846e+06	748355	824235	2.93492e+06	97455.3	581143	776533	767685	1.2636e+06	2.10743e+06	1.34102e+07	4.77544e+06	3.6554e+06	7.61	10.41	8.91
FALSE	High	Master Protein	O15144	Actin-related protein 2/3 complex subunit 2 OS=Homo sapiens OX=9606 GN=ARPC2 PE=1 SV=1	0	48.279	30	11	122	11	1	300	34.3	7.36	27.34	266.78	5	10	0	1.88383e+07	9.33485e+06	1.23586e+07	1.42745e+07	1.25768e+07	1.32303e+07	1.81271e+06	2.25883e+06	1.57084e+06	2.7485e+06	4.38266e+06	3.2517e+06	1.11896e+06	8.10687e+06	1.01364e+07	1.31378e+06	8.17278e+06	4.97258e+06	1.64562e+06	2.39663e+06	1.1879e+06	4.24065e+06	2.03827e+06	2.89766e+06	2.26309e+07	1.65804e+07	1.44348e+07	8.97	4.6	3.71
FALSE	High	Master Protein	P03951	Coagulation factor XI OS=Homo sapiens OX=9606 GN=F11 PE=1 SV=1	0	48.215	26	12	97	12	1	625	70.1	8.1	22.86	96.58	7	10	0	5.94157e+06	5.92531e+06	1.16778e+07	5.22399e+06	4.48681e+06	4.39409e+06	2.82994e+06	4.85324e+06	3.63386e+06	909824	3.82633e+06	1.73636e+06	2.35485e+06	2.42395e+06	2.81603e+06	2.5533e+06	1.68905e+06	3.91697e+06	2.75337e+06	3.43714e+06	3.64268e+06	1.48443e+06	3.07867e+06	3.68427e+06	3.29475e+06	4.72444e+06	3.51574e+06	7.73	8.22	35.2
FALSE	High	Master Protein	O75339	Cartilage intermediate layer protein 1 OS=Homo sapiens OX=9606 GN=CILP PE=1 SV=4	0	48.107	10	10	116	10	1	1184	132.5	8.41	176.41	34.87	10	5	0	348733	1.25668e+06	7.61063e+06	2.47244e+06	1.86321e+06	3.65445e+06	8.69552e+06	2.42875e+07	5.24696e+07	2.35719e+07	2.9779e+07	3.807e+06	7.28979e+06	8.77069e+06	2.97348e+06	1.70407e+07	2.22873e+07	3.98099e+06	6.64888e+06	2.24396e+07	5.60808e+06	1.00514e+07	5.02734e+06	1.08008e+07	3.02652e+06	8.12525e+06	4.91724e+06	48.92	11.13	8.51
FALSE	High	Master Protein	P62879	Guanine nucleotide-binding protein G(I)/G(S)/G(T) subunit beta-2 OS=Homo sapiens OX=9606 GN=GNB2 PE=1 SV=3	0	47.924	39	9	262	3	1	340	37.3	6	136.41	449.68	8	7	1	4.78182e+06	3.49022e+06	8.58297e+06	4.9566e+06	6.1038e+06	7.00553e+06	1.67727e+06	1.42206e+06	790839	2.17355e+06	1.20326e+07	1.05323e+07	2.00995e+06	1.06022e+07	1.18315e+07	2.32251e+06	8.42917e+06	1.21351e+07	301539	6.64516e+06	2.78251e+06	1.66428e+06	3.92028e+06	3.27747e+06	8.53285e+06	1.07503e+07	1.46838e+07	18.25	19.07	16.61
FALSE	High	Master Protein	Q6N091	Uncharacterized protein DKFZp686C02220 (Fragment) OS=Homo sapiens OX=9606 GN=DKFZp686C02220 PE=2 SV=1	0	47.822	22	10	403	1	1	500	54.1	6.34	243.21	553.25	9	7	1	1.02556e+06	617097	724097	1.1824e+06	676469	798769	128260	788512	152377	932865	519760	89537.8	545836	839632	855539	951079	3.51774e+06	1.12592e+06	357623	1.27157e+06	2.03286e+06	596471	268964	397985	1.46318e+06	834428	613672	35.44	32.31	81.48
FALSE	High	Master Protein	P06899	Histone H2B type 1-J OS=Homo sapiens OX=9606 GN=HIST1H2BJ PE=1 SV=3	0	47.822	37	6	657	3	1	126	13.9	10.32	245.03	910.96	5	5	0	6.33362e+06	1.13551e+07	2.19359e+07	1.95394e+06	1.28736e+07	2.75678e+07	4.75235e+06	1.59106e+07	1.00702e+07	3.48731e+06	1.00986e+07	7.38442e+07	2.4689e+06	2.52386e+07	2.69351e+07	3.33289e+06	1.20198e+07	4.1067e+07	1.70509e+06	2.77267e+07	1.55717e+07	1.76811e+06	4.25997e+07	3.65244e+07	7.89489e+06	2.93946e+07	1.56496e+07	25.04	2.8	2.47
FALSE	High	Master Protein	P61106	Ras-related protein Rab-14 OS=Homo sapiens OX=9606 GN=RAB14 PE=1 SV=4	0	47.797	62	10	146	9	1	215	23.9	6.21	98.54	148.12	9	8	0	4.88783e+06	3.89808e+06	6.48339e+06	3.19918e+06	5.14763e+06	6.26771e+06	1.75059e+06	1.36771e+07	1.27089e+06	6.19485e+06	7.06974e+06	7.6967e+06	2.17221e+06	1.02239e+07	1.80663e+07	1.21611e+06	8.07985e+06	9.17554e+06	832479	3.95227e+06	1.32856e+06	8.91141e+06	2.70352e+06	2.62388e+06	5.05339e+06	7.02006e+06	6.82361e+06	3.57	17.83	3.45
FALSE	High	Master Protein	Q9UL90	Myosin-reactive immunoglobulin heavy chain variable region (Fragment) OS=Homo sapiens OX=9606 PE=2 SV=1	0	47.704	75	8	366	3	1	113	12.4	8.44	223.02	574.37	6	7	2	1.28713e+07	1.12138e+07	1.10883e+07	1.42875e+07	1.38708e+07	1.37258e+07	2.52635e+06	3.10792e+06	2.46189e+06	1.60197e+06	2.80256e+06	1.70707e+06	6.49613e+06	2.23884e+06	6.54846e+06	1.34148e+06	3.69198e+06	4.87744e+06	2.34514e+06	2.66612e+06	5.77828e+06	2.13098e+07	4.29354e+06	5.95883e+06	2.64316e+07	4.52147e+07	1.31815e+07	10.09	7.26	5.17
FALSE	High	Master Protein	B4DPQ3	cDNA FLJ51034, highly similar to Vitamin K-dependent protein C OS=Homo sapiens OX=9606 PE=2 SV=1	0	47.526	23	9	99	9	1	517	57.4	7.53	64.98	188.93	6	9	0	1.67531e+07	2.05259e+06	1.34427e+06	1.32226e+07	1.3899e+06	1.5356e+06	7.36295e+07	189569	223172	615316	7.25379e+07	1.37852e+08	4.60169e+07	6.57693e+07	4.43929e+07	3.7615e+07	3.6396e+07	6.76346e+07	3.65054e+07	4.81566e+07	2.65812e+06	3.34407e+06	5.19129e+07	1.27939e+06	7.36826e+06	9.71715e+06	645615	20.29	11.41	35.59
FALSE	High	Master Protein	Q8WUP2	Filamin-binding LIM protein 1 OS=Homo sapiens OX=9606 GN=FBLIM1 PE=1 SV=2	0	47.47	33	10	21	10	1	373	40.6	6.02	0	43.9	3	9	0	1.92961e+06	1.43809e+06	784860	1.28716e+06	1.17365e+06	1.05812e+06		859551	657415	686325	117235	224883			564439	170986		128290	96922.1	79182.6		163996	102033	924276	1.38712e+07	1.71946e+06	667429	14.57	21.17	53.06
FALSE	High	Master Protein	A0A161I202	Lactoferrin OS=Homo sapiens OX=9606 GN=LTF PE=2 SV=1	0	47.307	24	11	24	11	1	711	78.3	8.18	16.86	27.09	8	6	0	3.51018e+06	387859	456217	309897	137878	209289	55814.9		603650	324124	370969	398320	3.22844e+06	1.01323e+06	723136	5.79431e+06	274772	416056	275915	241999	99915	41137.2	1.45457e+06	1.09614e+06	1.20368e+06	130506	2.48719e+06	11.53	10.86	40.66
FALSE	High	Master Protein	P55795	Heterogeneous nuclear ribonucleoprotein H2 OS=Homo sapiens OX=9606 GN=HNRNPH2 PE=1 SV=1	0	47.305	29	10	228	4	1	449	49.2	6.3	170.47	219.3	8	7	0	631768	439274	1.13688e+06	738450	461656	1.10339e+06	259823	380762	218086	330823	921743	1.48651e+06	496187	899958	1.47173e+06	109865	1.66673e+06	2.05388e+06	191911	395296	427691	84164.5	596828	397281	528523	925729	702959	39.5	44.52	30.25
FALSE	High	Master Protein	A0A0A0MRI2	Sorting nexin OS=Homo sapiens OX=9606 GN=SNX6 PE=1 SV=1	0	47.198	32	10	66	10	1	418	47.8	6.43	33.13	21.6	6	8	0	1.94946e+06	1.88154e+06	2.13556e+06	2.06613e+06	2.69823e+06	4.15374e+06	312600	2.27549e+06	978255	2.45958e+06	1.04037e+06	5.03988e+06	266287	2.73232e+06	2.84518e+06	901844	6.34534e+06	5.45499e+06	609384	1.83161e+06	873698	558356	2.35057e+06	2.11366e+06	2.73248e+06	2.82739e+06	2.73828e+06	13.31	12.18	16.09
FALSE	High	Master Protein	A0A024R0V4	Vasodilator-stimulated phosphoprotein isoform 1 OS=Homo sapiens OX=9606 GN=VASP PE=2 SV=1	0	47.17	32	10	72	10	1	380	39.8	8.94	68	30.79	9	5	0	1.99771e+06	1.08813e+06	1.61691e+06	1.5648e+06	1.30048e+06	1.96795e+06	915381	5.26023e+06	4.29968e+06	7.44053e+06	3.66392e+06	6.49882e+06	3.25843e+06	3.83468e+06	3.98029e+07	2.93059e+06	7.5186e+06	9.05469e+06	2.05682e+06	843183	1.11278e+07	6.81574e+06	4.5025e+06	6.03062e+06	3.20147e+06	1.55924e+06	961628	12.25	30.44	15.84
FALSE	High	Master Protein	Q9P2B2	Prostaglandin F2 receptor negative regulator OS=Homo sapiens OX=9606 GN=PTGFRN PE=1 SV=2	0	47.058	18	14	48	14	1	879	98.5	6.61	15.86	40.75	9	10	0	6.58566e+06	3.9357e+06	5.35963e+06	5.30298e+06	5.23163e+06	6.93116e+06	2.55121e+06	1.4839e+06	1.03821e+06	800644	2.89138e+06	7.42943e+06	3.76575e+06	3.35357e+06	4.68198e+06	2.73738e+06	2.39349e+06	6.59981e+06	3.64797e+06	3.13518e+06	758574	702903	4.00878e+06	4.98595e+06	8.3902e+06	1.01614e+07	1.01692e+07	14	28.93	24.41
FALSE	High	Master Protein	Q9NZU5	LIM and cysteine-rich domains protein 1 OS=Homo sapiens OX=9606 GN=LMCD1 PE=1 SV=1	0	47.017	46	12	95	12	1	365	40.8	7.93	28.35	56.47	8	10	0	3.65799e+06	1.68251e+06	5.99855e+06	3.97404e+06	5.12794e+06	7.22903e+06	3.75353e+06	9.37588e+06	6.51195e+06	6.99439e+06	5.3787e+06	8.11137e+06	1.92734e+06	4.13201e+06	3.12896e+06	2.9787e+06	3.53679e+06	1.11178e+07	1.44748e+06	2.34287e+06	4.58518e+06	5.55989e+06	6.33061e+06	6.77431e+06	9.5172e+06	4.06727e+06	5.41289e+06	3.83	16.15	19.36
FALSE	High	Master Protein	P23526	Adenosylhomocysteinase OS=Homo sapiens OX=9606 GN=AHCY PE=1 SV=4	0	46.916	27	11	104	11	1	432	47.7	6.34	16.48	197.51	5	10	0	8.787e+06	4.94823e+06	9.27138e+06	8.38794e+06	7.93054e+06	1.25179e+07	112911	705418	1.71464e+06	572288	1.90303e+06	2.33915e+06	1.01834e+06	5.02004e+06	2.32392e+06	597858	2.10876e+06	2.11358e+06	308779	3.18168e+06	1.41244e+06	928324	2.26258e+06	1.62425e+06	1.02656e+07	9.63379e+06	7.20784e+06	7.07	10.35	15.65
FALSE	High	Master Protein	P36871	Phosphoglucomutase-1 OS=Homo sapiens OX=9606 GN=PGM1 PE=1 SV=3	0	46.859	28	13	76	13	1	562	61.4	6.76	18.78	102.96	6	11	0	3.70959e+06	2.78244e+06	4.48555e+06	5.43628e+06	4.97915e+06	7.84987e+06	652307	561055	510183	475272	2.41901e+06	5.65169e+06	1.09443e+06	2.95475e+06	2.37556e+06	611217	3.04769e+06	3.20268e+06	550633	2.87989e+06	1.04762e+06	1.69006e+06	1.75797e+06	2.77019e+06	5.55497e+06	4.57347e+06	2.4621e+06	17.43	20.85	2.25
FALSE	High	Master Protein	A0A024RBB5	Cysteine and glycine-rich protein 2, isoform CRA_a OS=Homo sapiens OX=9606 GN=CSRP2 PE=4 SV=1	0	46.539	54	8	52	8	1	193	20.9	8.62	53.01	68.12	7	6	0	1.82906e+06	1.6538e+06	3.7611e+06	2.66544e+06	948268	1.36373e+06	3.11353e+06	9.75291e+06	5.03274e+06	2.3107e+06	9.34753e+06	2.26046e+07	4.27462e+06	4.95503e+06	2.21114e+06	2.69388e+06	2.85996e+06	2.10327e+07	1.30344e+06	3.98008e+06	2.90828e+06	1.02011e+07	1.88765e+07	1.86311e+07	1.91266e+07	3.91941e+06	8.05112e+06	35.26	19.18	62.01
FALSE	High	Master Protein	A2A274	Aconitate hydratase, mitochondrial OS=Homo sapiens OX=9606 GN=ACO2 PE=1 SV=1	0	46.523	22	11	84	11	1	805	87.8	7.37	21.93	94.29	8	10	0	5.0181e+06	2.39913e+06	3.99632e+06	3.35425e+06	5.08061e+06	5.94344e+06	1.0502e+06	5.03591e+06	1.10494e+06	7.12636e+06	4.62375e+06	3.85025e+06	855897	7.00639e+06	4.41719e+06	1.07212e+06	6.11981e+06	5.99222e+06	865131	4.30278e+06	3.61434e+06	1.78908e+06	2.72516e+06	3.20276e+06	7.37504e+06	7.66663e+06	4.90846e+06	14.81	11.87	17.05
FALSE	High	Master Protein	P40197	Platelet glycoprotein V OS=Homo sapiens OX=9606 GN=GP5 PE=1 SV=1	0	46.455	21	7	20	7	1	560	60.9	9.63	49.63		7		0	124620	35419.9	89220.6	55117.1	57271.5	209361	33327.2	2.09999e+06		139925	32953.8	333906			5.30813e+07		41128.2	131477	57550.6	17177.5			70103.6			161665	119197		35.28	113.01
FALSE	High	Master Protein	P49411	Elongation factor Tu, mitochondrial OS=Homo sapiens OX=9606 GN=TUFM PE=1 SV=2	0	46.412	32	12	192	12	1	452	49.5	7.61	109.72	254.5	8	9	0	5.28828e+06	3.40112e+06	6.53853e+06	3.87553e+06	6.2128e+06	7.72471e+06	1.805e+06	4.80958e+06	3.05641e+06	4.14344e+06	7.32843e+06	1.41778e+07	2.71448e+06	1.0402e+07	1.72224e+07	3.25948e+06	1.73067e+07	1.39335e+07	1.41436e+06	5.12129e+06	3.33236e+06	1.2429e+06	6.75026e+06	5.41401e+06	7.02268e+06	6.87544e+06	6.71905e+06	2.29	6.51	8.37
FALSE	High	Master Protein	B3KQF4	cDNA FLJ90373 fis, clone NT2RP2004606, highly similar to Metalloproteinase inhibitor 1 OS=Homo sapiens OX=9606 PE=2 SV=1	0	46.32	43	7	248	7	1	207	23.2	8.1	196.94	305.4	7	7	0	3.09909e+07	1.72417e+07	6.60947e+06	3.37606e+07	1.5862e+07	1.4552e+07	7.20362e+06	7.57532e+06	3.91249e+06	5.5508e+06	4.45833e+06	3.23326e+06	2.86762e+07	6.99324e+06	6.43209e+06	9.66014e+06	1.04812e+07	2.19598e+06	1.80032e+07	5.37424e+06	4.63011e+06	3.07386e+07	6.46511e+06	1.89562e+07	2.94608e+07	2.11464e+07	1.27509e+07	6.3	15.4	27.84
FALSE	High	Master Protein	Q00577	Transcriptional activator protein Pur-alpha OS=Homo sapiens OX=9606 GN=PURA PE=1 SV=2	0	46.21	39	11	113	10	1	322	34.9	6.44	80.37	80.01	11	6	1	2.34168e+06	2.3639e+06	5.14344e+06	1.79659e+06	3.61202e+06	4.91317e+06	2.97278e+06	3.52117e+06	5.09474e+06	2.94992e+06	6.2011e+06	1.03653e+07	983697	7.99055e+06	1.43696e+07	1.72988e+06	8.80067e+06	8.31511e+06	1.564e+06	5.17884e+06	2.69484e+06	1.45281e+06	6.89409e+06	4.51451e+06	2.93211e+06	4.194e+06	4.0026e+06	13.64	11.51	4.29
FALSE	High	Master Protein	B2RAN1	UTP--glucose-1-phosphate uridylyltransferase OS=Homo sapiens OX=9606 PE=2 SV=1	0	46.069	27	12	153	12	1	508	56.9	8.15	26.61	190.66	8	12	0	7.13833e+06	4.63094e+06	6.81577e+06	7.7195e+06	8.281e+06	9.2818e+06	1.79966e+06	946963	491199	1.30378e+06	7.34601e+06	6.5594e+06	2.26884e+06	1.61534e+07	8.83811e+06	3.05762e+06	9.11831e+06	7.26375e+06	1.51206e+06	8.21346e+06	1.52374e+06	1.66491e+06	8.61213e+06	3.78143e+06	8.74576e+06	7.37636e+06	4.27438e+06	10.28	8.4	18.83
FALSE	High	Master Protein	P63220	40S ribosomal protein S21 OS=Homo sapiens OX=9606 GN=RPS21 PE=1 SV=1	0	46.044	71	6	72	6	1	83	9.1	8.5	130.92	48.18	6	3	0	5.23492e+06	2.51772e+06	6.59836e+06	3.8042e+06	4.74837e+06	9.04026e+06	1.24363e+07	9.24824e+06	1.66679e+07	2.04182e+07	1.47995e+07	2.89913e+07	1.63809e+07	1.93348e+07	5.0191e+07	6.60589e+06	2.41384e+07	5.67781e+07	6.04764e+06	9.20628e+06	6.1226e+06	6.72088e+06	2.14674e+07	7.53998e+06	4.05777e+06	8.63834e+06	4.56675e+06	7.2	58.5	23.4
FALSE	High	Master Protein	V9HW77	Epididymis luminal protein 211 OS=Homo sapiens OX=9606 GN=HEL-211 PE=2 SV=1	0	46.005	30	7	78	7	1	381	42.6	5.59	10.58	154.1	6	6	0	357556	1.06375e+06	4.07919e+06	3.50746e+06	5.57827e+06	9.91638e+06	387770	1.76561e+06	1.80883e+06	9.97991e+06	2.2087e+06	1.484e+06	349864	2.60319e+06	277345	254836	570495	152409	31372.3	1.74952e+06	602800	2.42696e+06	660857	3.21729e+06	2.67855e+06	6.58971e+06	7.00078e+06	17.59	28.78	20.92
FALSE	High	Master Protein	A0A024R6K8	Tryptophanyl-tRNA synthetase, isoform CRA_a OS=Homo sapiens OX=9606 GN=WARS PE=3 SV=1	0	45.729	27	9	84	9	1	471	53.1	6.23	36.08	55.5	8	7	0	4.57201e+06	1.83644e+06	2.81666e+06	4.26742e+06	3.19887e+06	4.15158e+06	548557	1.25433e+06	984921	2.00802e+06	1.2986e+06	3.1108e+06	502965	2.39507e+06	3.08766e+06	486439	6.58394e+06	4.40914e+06	437446	1.99666e+06	2.30087e+06	882661	1.11962e+06	2.66569e+06	3.88107e+06	3.48461e+06	2.66673e+06	1.16	16.02	12.8
FALSE	High	Master Protein	Q8N7G1	Purine nucleoside phosphorylase OS=Homo sapiens OX=9606 PE=2 SV=1	0	45.641	37	9	47	9	1	293	32.5	7.21	6.46	64.71	2	9	0	8.40389e+06	794631	208890	747721	1.57141e+06	760075	2.51199e+06	207258	1.15814e+06	576107	1.14326e+06	302559	229676	3.6189e+06	3.37819e+06		2.8064e+06	527046	2.47183e+06	4.48873e+06	45233.9	179701	5.73358e+06	248533	1.93239e+06	1.6484e+06	333334	2.38	14.95	34.11
FALSE	High	Master Protein	Q6UX71	Plexin domain-containing protein 2 OS=Homo sapiens OX=9606 GN=PLXDC2 PE=1 SV=1	0	45.535	22	10	112	10	1	529	59.5	6.46	27.26	167.74	7	9	0	4.51718e+06	6.40765e+06	6.41568e+06	5.3208e+06	7.8019e+06	1.01482e+07	3.17123e+06	1.41455e+06	854456	243317	1.50121e+07	8.73883e+06	5.2015e+06	1.23939e+07	7.26909e+06	3.531e+06	6.46416e+06	7.29568e+06	1.38731e+06	4.47366e+06	3.84512e+06	1.59819e+06	1.00896e+07	2.66784e+06	9.34994e+06	9.62847e+06	7.04119e+06	8.03	5.49	5.93
FALSE	High	Master Protein	A0A024R0I3	HCG2043376, isoform CRA_b OS=Homo sapiens OX=9606 GN=hCG_2043376 PE=4 SV=1	0	45.512	38	9	222	1	1	193	22	6.58	79.37	381.65	7	9	0	1.73419e+06	1.4095e+06	1.91757e+06	1.44327e+06	2.19014e+06	2.24134e+06	2.25641e+06	1.2351e+06	1.10472e+06	1.09902e+06	1.39782e+06	1.46581e+06	588434	2.69641e+06	3.54058e+06	1.17535e+06	113398	1.68443e+06		882779	312695	1.2254e+06	983568	1.37845e+06	3.00794e+06	2.49256e+06	1.85477e+06	18	20.34	6.05
FALSE	High	Master Protein	Q5Y7A7	HLA class II histocompatibility antigen, DRB1-13 beta chain OS=Homo sapiens OX=9606 GN=HLA-DRB1 PE=1 SV=1	0	45.377	38	8	146	1	1	266	30	6.99	125.65	240.59	7	6	6	5.43544e+06	4.67333e+06	1.89144e+06	1.17294e+07	8.78883e+06	6.59303e+06	3.78484e+06	2.82206e+06	4.34244e+06	4.53032e+06	2.95748e+06	3.86746e+06	9.54163e+06	1.14879e+07	1.3047e+07	2.40664e+06	1.25106e+07	3.96797e+06	1.56723e+06	2.28046e+06	867290	5.88349e+06	4.66195e+06	3.91954e+06	1.97415e+07	1.66206e+07	1.60295e+07	16.72	13.64	27.73
FALSE	High	Master Protein	G3V5Z7	Proteasome subunit alpha type OS=Homo sapiens OX=9606 GN=PSMA6 PE=1 SV=1	0	45.274	38	9	113	9	1	252	28.1	6.76	48.19	155.73	7	7	0	1.06719e+07	5.72908e+06	9.34857e+06	6.0004e+06	6.13433e+06	1.00845e+07	1.5981e+06	7.11466e+06	6.50545e+06	7.87898e+06	5.20989e+06	8.34079e+06	1.70036e+06	6.7461e+06	5.78921e+06	2.72221e+06	7.34715e+06	8.62595e+06	1.52497e+06	2.81397e+06	4.66778e+06	4.08894e+06	3.74699e+06	6.92867e+06	6.23131e+06	6.36596e+06	7.14158e+06	25.54	20.54	14.36
FALSE	High	Master Protein	Q9BXX0	EMILIN-2 OS=Homo sapiens OX=9606 GN=EMILIN2 PE=1 SV=3	0	45.213	14	12	57	12	1	1053	115.6	6.46	32.74	21.62	5	10	0	3.43393e+06	2.20969e+06	4.20937e+06	2.32436e+06	3.97822e+06	5.9134e+06	858479	475938	936051	2.70039e+06	377077	3.46921e+06	353469	1.89889e+06	1.61316e+06	892565	6.51521e+06	5.99857e+06	1.47302e+06	333849	982478	1.00797e+06	657737	574532	3.32477e+06	5.16835e+06	7.79497e+06	3.35	24.74	13.13
FALSE	High	Master Protein	O14724	Beta-spectrin (Fragment) OS=Homo sapiens OX=9606 GN=HSpTB1 PE=4 SV=1	0	45.189	50	10	19	1	1	193	23.1	6.27	3.82	45.24	4	8	0	463434		76213.1		130183				477059	285175				125012		94969	104061			82390.4	30564.2		62063		56377.8			4.2		20.93
FALSE	High	Master Protein	J3KQE5	GTP-binding nuclear protein Ran (Fragment) OS=Homo sapiens OX=9606 GN=RAN PE=1 SV=1	0	44.924	38	9	189	9	1	234	26.8	9.58	124.1	311.43	7	8	0	2.7172e+07	7.57366e+06	1.21721e+07	1.0305e+07	1.33867e+07	2.07597e+07	3.1346e+06	1.51853e+07	1.13748e+07	1.97412e+07	1.09428e+07	1.97848e+07	5.51155e+06	1.34134e+07	2.49294e+07	6.95008e+06	1.94209e+07	3.02855e+07	3.38379e+06	8.7322e+06	9.65002e+06	1.09368e+07	1.02406e+07	1.73212e+07	1.53171e+07	1.28354e+07	8.41735e+06	4.31	11.46	4.99
FALSE	High	Master Protein	Q9UL91	Myosin-reactive immunoglobulin heavy chain variable region (Fragment) OS=Homo sapiens OX=9606 PE=2 SV=1	0	44.916	51	5	408	1	1	118	12.8	5.36	457.28	710.92	5	4	0	208185	70427.1	76248.6	105620	79209.4	87721.4			43601.4							277073	277239	378096	44635.9	76398.6	89795.5	84756.3	23057.8		81569.2	177709		15.17	66.77	57.52
FALSE	High	Master Protein	B7Z881	cDNA FLJ52376, highly similar to Ras GTPase-activating-like protein IQGAP2 OS=Homo sapiens OX=9606 PE=2 SV=1	0	44.89	17	13	38	2	1	865	99.4	8.22	17.73	1.6	11	2	0	54140.2	45104.6		33335	41702.6	111769	46172.8				112266	226457		445156	4.0233e+06				99687.3	253644					56122.1	266378		27.5
FALSE	High	Master Protein	P30044	Peroxiredoxin-5, mitochondrial OS=Homo sapiens OX=9606 GN=PRDX5 PE=1 SV=4	0	44.836	46	9	300	9	1	214	22.1	8.7	193.91	388.08	8	7	0	6.68488e+06	3.51636e+06	6.45967e+06	5.13855e+06	7.27534e+06	7.50553e+06	1.01969e+07	1.24185e+07	1.16753e+07	1.04385e+07	7.97559e+06	1.39741e+07	5.12229e+06	1.09516e+07	8.70138e+06	4.72047e+06	1.04031e+07	1.38269e+07	7.1094e+06	1.26611e+07	6.66837e+06	6.87111e+06	8.85935e+06	9.09349e+06	4.749e+06	5.14121e+06	4.53014e+06	35.05	42.61	27.63
FALSE	High	Master Protein	Q14240	Eukaryotic initiation factor 4A-II OS=Homo sapiens OX=9606 GN=EIF4A2 PE=1 SV=2	0	44.817	24	9	156	1	1	407	46.4	5.48	25.68	250.14	5	9	0	621505	672062	1.93265e+06	566941	1.01866e+06	2.48628e+06																			962546	1.07714e+06	1.23912e+06	55.89	17.73	14
FALSE	High	Master Protein	O60504	Vinexin OS=Homo sapiens OX=9606 GN=SORBS3 PE=1 SV=2	0	44.749	25	10	35	6	1	671	75.3	9.45	23.5	38.24	7	6	4	895446	1.18874e+06	2.12616e+06	1.13446e+06	1.14998e+06	2.73561e+06	1.76317e+06	1.81023e+08	1.06603e+08	3.50179e+07	4.39673e+06	5.47677e+06	2.1347e+06	3.97859e+06	1.58456e+06	804831	1.97975e+06	4.20549e+06	1.11683e+06	3.7643e+06	1.62517e+08	1.06615e+08	4.91374e+06	6.82786e+07	6.36217e+06	4.84375e+06	3.31418e+06	28.71	36.37	4.92
FALSE	High	Master Protein	A8K0T9	cDNA FLJ75422, highly similar to Homo sapiens capping protein (actin filament) muscle Z-line, alpha 1, mRNA OS=Homo sapiens OX=9606 PE=2 SV=1	0	44.709	48	8	234	6	1	286	32.9	5.69	162.65	237.55	6	6	0	3.21465e+06	1.51426e+06	1.70291e+06	3.04639e+06	2.20021e+06	2.22634e+06	2.53921e+06	2.2006e+08	1.80623e+07	8.02572e+07	6.11009e+06	8.22596e+06	3.07485e+06	5.64153e+06	7.07049e+06	2.36594e+06	1.2143e+07	8.25668e+06	2.72386e+06	3.38559e+06	9.5874e+06	2.8299e+06	5.62738e+06	1.66437e+08	2.19039e+06	2.58842e+06	2.06321e+06	8.14	8.77	19.29
FALSE	High	Master Protein	Q53XB4	Full-length cDNA clone CS0DF032YM23 of Fetal brain of Homo sapiens (human) OS=Homo sapiens OX=9606 GN=RAB1 PE=2 SV=1	0	44.695	44	7	223	7	1	147	16.8	9.03	333.87	228.5	7	6	0	1.86056e+07	6.80474e+06	5.58569e+06	2.29304e+07	8.49868e+06	1.05398e+07	1.56759e+07	2.11804e+07	1.47813e+07	4.53602e+06	3.18736e+07	1.41767e+07	3.24531e+07	1.48968e+07	1.55274e+07	2.96472e+07	1.14276e+07	2.21765e+07	2.91532e+06	2.93609e+07	5.16585e+06	7.83966e+06	4.05146e+06	1.21093e+07	1.17156e+07	1.08789e+07	5.97062e+06	4.5	9.25	14.78
FALSE	High	Master Protein	G3V2W1	Protein Z-dependent protease inhibitor OS=Homo sapiens OX=9606 GN=SERPINA10 PE=1 SV=1	0	44.376	15	9	164	9	1	484	55.1	7.64	80.86	166.09	5	8	0	1.29182e+07	2.26026e+06	2.62467e+06	9.23376e+06	3.17653e+06	2.73416e+06	4.34431e+06	6.74069e+06	5.84286e+06	4.86669e+06	3.00143e+06	1.07894e+06	4.57959e+06	1.08946e+06	1.26013e+06	3.68286e+06	1.53523e+06	1.13098e+06	4.6348e+06	647272	3.39991e+06	7.60224e+06	576210	2.53156e+06	5.90269e+06	6.68104e+06	2.32622e+06	7.97	0.43	17.55
FALSE	High	Master Protein	P13727	Bone marrow proteoglycan OS=Homo sapiens OX=9606 GN=PRG2 PE=1 SV=2	0	44.26	31	6	27	6	1	222	25.2	6.76	42.15	12.87	6	2	0	583713	48978.3	61321.8	598533	791553	791297	44785.7	538202	394878	465856	522787	80904.1	51740.9	81842.2	4.81967e+07	340715	254072	198266	161425	261383	809882	682864	158227	686059	875620	1.93722e+06	549795	19.64	93.39	64.69
FALSE	High	Master Protein	A0A024R702	Brain specific protein, isoform CRA_a OS=Homo sapiens OX=9606 GN=CGI-38 PE=4 SV=1	0	44.251	50	8	71	8	1	176	19	9.13	90.93	74.01	7	5	0	1.83987e+06	2.41112e+06	2.87606e+06	2.46019e+06	7.23909e+06	1.89907e+07	4.80396e+06	5.14437e+06	1.10563e+06	1.60219e+06	3.69511e+06	1.20529e+07	1.86276e+06	1.16526e+07	1.09936e+06	1.64713e+06	3.36004e+06	1.81791e+07	1.22268e+06	5.18219e+06	1.63642e+06	2.26968e+06	1.03353e+07	2.53295e+06	5.2442e+06	2.29071e+06	1.387e+06	16.54	21.08	38.02
FALSE	High	Master Protein	B4DRS6	Sideroflexin OS=Homo sapiens OX=9606 PE=2 SV=1	0	44.086	37	10	137	10	1	329	36.3	9.01	10.23	225.21	4	10	0	5.87512e+06	4.44247e+06	8.76102e+06	5.29218e+06	7.19554e+06	9.11382e+06	2.46506e+07	2.84213e+06	2.02998e+06	2.16171e+06	1.70471e+06	2.76173e+06	5.74795e+07	8.80317e+06	3.89754e+06	548114	5.93554e+06	4.28755e+06	1.63952e+07	2.50943e+06	2.32371e+06	2.44909e+06	3.39102e+06	2.87305e+06	1.07661e+07	1.22653e+07	1.01132e+07	4.41	13.92	4.42
FALSE	High	Master Protein	Q15417	Calponin-3 OS=Homo sapiens OX=9606 GN=CNN3 PE=1 SV=1	0	44.024	34	9	164	8	1	329	36.4	6.05	116.59	193.68	9	6	1	5.9106e+06	5.36691e+06	7.69498e+06	7.89045e+06	8.11084e+06	1.04734e+07	6.83433e+06	1.66372e+07	9.62219e+06	1.32707e+07	1.36614e+07	3.08304e+07	5.95116e+06	1.46238e+07	1.01702e+07	3.1529e+06	7.58843e+06	2.44518e+07	3.39102e+06	7.46924e+06	5.55296e+06	5.0928e+06	1.9693e+07	1.39833e+07	1.83025e+07	8.45813e+06	6.7187e+06	5.97	6.74	5.13
FALSE	High	Master Protein	A6NC48	ADP-ribosyl cyclase/cyclic ADP-ribose hydrolase 2 OS=Homo sapiens OX=9606 GN=BST1 PE=1 SV=1	0	43.779	31	10	115	10	1	333	37.5	7.97	54.25	70.17	8	5	0	1.21193e+07	2.21221e+07	1.90488e+07	1.3728e+07	1.52711e+07	2.23419e+07	4.0235e+06	6.67109e+06	6.74385e+06	1.99486e+06	8.75991e+06	8.59081e+06	2.49433e+06	8.8788e+06	3.7288e+06	940634	976022	2.66219e+06	809526	2.37065e+06	6.07799e+06	2.65905e+06	4.33713e+06	8.47295e+06	1.13927e+07	2.0881e+07	3.42412e+07	3.73	10.19	4.95
FALSE	High	Master Protein	Q14247	Src substrate cortactin OS=Homo sapiens OX=9606 GN=CTTN PE=1 SV=2	0	43.688	27	10	68	10	1	550	61.5	5.4	72.03	23.18	7	5	0	6.02242e+07	8.94252e+07	4.62259e+07	6.21937e+07	6.78e+07	5.21927e+07	4.67878e+06	6.36285e+06	6.57258e+06	3.90039e+06	6.89459e+06	1.11468e+07	1.20413e+06	5.30931e+06	3.4122e+06	1.6945e+06	5.16875e+06	9.82227e+06	3.23847e+06	1.68899e+06	1.14858e+06	1.59741e+06	4.82342e+06	5.85326e+06	5.62625e+07	3.4572e+07	1.70091e+07	18.4	8.8	5.35
FALSE	High	Master Protein	B9EKV4	Aldehyde dehydrogenase 9 family, member A1 OS=Homo sapiens OX=9606 GN=ALDH9A1 PE=2 SV=1	0	43.637	28	13	61	13	1	518	56.3	6.57	4	54.62	4	11	0	5.88365e+06	3.22461e+06	6.44849e+06	5.93824e+06	6.99184e+06	9.68795e+06	2.87857e+06	749833	375125	716005	2.62484e+06	4.13918e+06	1.016e+06	2.37432e+06	1.3933e+06	980462	6.40682e+06	7.14021e+06	1.68354e+06	1.71028e+06	762521	777803	2.26971e+06	1.05129e+06	9.06087e+06	9.12295e+06	7.15529e+06	5.15	24.93	9.95
FALSE	High	Master Protein	F8TVY1	MHC class II antigen (Fragment) OS=Homo sapiens OX=9606 GN=HLA-DRB1 PE=3 SV=1	0	43.577	37	8	25	1	1	220	25.6	7.15	22.51	22.27	8	2	6	5.96813e+06	1.59677e+06	1.17173e+06	2.05425e+06	881205	603757		94978.3	251989	2.83859e+07	376353	653445			163743	1.24753e+06		233368	98432.7	47380.3	18735.3	394863	44046.8	191423	1.49259e+06	1.73332e+06	110469	32.88	14.66	15.12
FALSE	High	Master Protein	A0A0X9UWL5	GCT-A5 light chain variable region (Fragment) OS=Homo sapiens OX=9606 PE=2 SV=1	0	43.558	47	5	293	1	1	113	12.5	6.58	318.69	334.94	5	4	3	8.68528e+06	4.93172e+06	8.82201e+06	6.99491e+06	7.04208e+06	5.95128e+06	8.7342e+06	1.05083e+07	6.24827e+06	6.83539e+06	4.28718e+06	1.57453e+06	9.49758e+06	2.75028e+06	2.73761e+06	1.34223e+07	7.4253e+06	1.17724e+07	1.06393e+07	4.03839e+06	6.66466e+06	1.61778e+07	9.23135e+06	9.48431e+06	6.73355e+06	8.7421e+06	1.95504e+06	9.62	32.45	14.79
FALSE	High	Master Protein	P14866	Heterogeneous nuclear ribonucleoprotein L OS=Homo sapiens OX=9606 GN=HNRNPL PE=1 SV=2	0	43.514	26	9	147	9	1	589	64.1	8.22	75.67	152.61	7	7	0	1.1562e+07	1.52269e+07	4.18865e+07	7.82342e+06	1.16432e+07	2.35243e+07	3.11638e+06	7.79755e+06	5.57304e+06	8.44636e+06	5.64404e+06	1.34707e+07	1.56262e+06	6.89444e+06	5.11012e+06	2.15278e+06	1.07366e+07	1.44701e+07	1.78882e+06	4.53212e+06	4.59563e+06	2.30214e+06	4.45661e+06	8.80752e+06	2.17637e+07	3.72823e+07	9.31456e+07	4.29	18.87	15.18
FALSE	High	Master Protein	B2R950	cDNA, FLJ94213, highly similar to Homo sapiens pregnancy-zone protein (PZP), mRNA OS=Homo sapiens OX=9606 PE=2 SV=1	0	43.508	5	7	303	2	1	1482	163.8	6.38	123.01	534.2	4	7	0	212804	21583.7	32547.2	780749	368070	390284	148859					93120.8		228587	210735	58875.5			45362.8									2.85	53.29	76.69
FALSE	High	Master Protein	Q0ZCH9	Immunglobulin heavy chain variable region (Fragment) OS=Homo sapiens OX=9606 PE=4 SV=1	0	43.317	47	6	420	1	1	121	13.4	8.46	461.48	740.45	5	5	2	4.49294e+07	4.37155e+07	6.60413e+07	6.51168e+07	5.71437e+07	4.08967e+07	9.65165e+06	3.02169e+07	2.22356e+07	2.71764e+07	6.46974e+06	7.09894e+06	1.65184e+07	1.00436e+07	1.33738e+07	5.39875e+07	3.94942e+07	6.36861e+07	1.45538e+07	1.73913e+07	2.32382e+07	5.07411e+07	2.65457e+07	3.10505e+07	3.36961e+07	4.60111e+07	1.85558e+07	6.88	11.73	35.31
FALSE	High	Master Protein	A0A024R8E5	Collagen, type V, alpha 1, isoform CRA_a OS=Homo sapiens OX=9606 GN=COL5A1 PE=4 SV=1	0	43.184	4	6	150	1	1	1838	183.4	5.06	171.27	111.72	5	5	5	5.6187e+06	4.62049e+06	6.91633e+06	6.26668e+06	4.82974e+06	7.22314e+06	5.11102e+06	5.40249e+06	9.20685e+06	9.02285e+06	2.58523e+06	8.66693e+06	8.11956e+06	3.59053e+06	9.49161e+06	4.62817e+06	5.44636e+06	1.50226e+07	4.02296e+06	1.22526e+06	3.04203e+06	3.93841e+06	4.09334e+06	8.15066e+06	7.16486e+06	1.12244e+07	1.24874e+07	17.6	13.27	12.39
FALSE	High	Master Protein	A0A2Q2TTZ9	Immunoglobulin kappa variable 1-33 OS=Homo sapiens OX=9606 GN=IGKV1D-33 PE=1 SV=1	0	43.157	54	3	307	2	1	108	11.8	5.34	359.59	588.18	2	3	0	1.0693e+06	1.02472e+06	1.22474e+06	874230	1.54502e+06	1.52482e+06	3.74175e+06	3.19016e+06	3.15825e+06	1.61485e+06	521449	761720	1.3184e+06	653133	714731	2.20778e+06	1.09667e+06	2.13173e+06	2.67839e+06	908793	1.67419e+06	1.44758e+06	1.11986e+06	1.4948e+06	692092	996360	990303	11.33	40.49	30.69
FALSE	High	Master Protein	B9EJA8	Mannose receptor, C type 1-like 1 OS=Homo sapiens OX=9606 GN=MRC1L1 PE=2 SV=1	0	43.083	9	12	92	12	1	1456	165.9	6.51	4.17	45.89	3	11	0	4.36533e+06	1.7067e+06	3.83514e+06	3.87117e+06	4.86607e+06	6.20658e+06	731762	2.15339e+06	834343	2.07282e+06	1.35767e+06	1.50725e+06	1.10478e+06	1.43515e+06	1.62494e+06	968972	2.34623e+06	2.31754e+06	441960	1.23677e+06	1.14541e+06	2.57843e+06	961696	1.65611e+06	3.83474e+06	4.37662e+06	5.28647e+06	9.88	39.64	10.17
FALSE	High	Master Protein	Q9UJU6	Drebrin-like protein OS=Homo sapiens OX=9606 GN=DBNL PE=1 SV=1	0	43.025	27	10	100	10	1	430	48.2	5.05	87.81	7.04	9	5	0	1.7273e+06	1.52097e+06	2.39797e+06	1.93865e+06	2.25855e+06	3.73407e+06	6.10634e+06	3.47402e+06	6.67987e+06	6.2017e+06	4.97159e+06	7.56525e+06	2.43367e+06	5.64156e+06	6.46725e+06	1.95738e+06	8.94715e+06	1.26391e+07	3.13781e+06	2.55311e+06	1.55208e+06	1.89035e+06	4.48613e+06	6.68717e+06	2.39832e+06	3.69407e+06	2.21113e+06	27.75	71.83	19.89
FALSE	High	Master Protein	Q9BS26	Endoplasmic reticulum resident protein 44 OS=Homo sapiens OX=9606 GN=ERP44 PE=1 SV=1	0	42.973	31	10	101	9	1	406	46.9	5.26	52.23	115.3	5	9	1	4.95178e+06	3.52545e+06	7.75718e+06	4.66622e+06	6.25866e+06	6.77166e+06	1.90963e+06	2.02265e+06	3.33476e+06	3.87181e+06	3.42267e+06	6.34857e+06	1.8495e+06	7.97113e+06	4.66807e+06	4.00019e+06	6.52316e+06	7.89617e+06	1.60709e+06	2.8063e+06	3.66902e+06	2.27564e+06	3.59984e+06	2.2712e+06	7.68045e+06	6.53316e+06	6.98261e+06	11.21	5.29	7.38
FALSE	High	Master Protein	B4DEA8	cDNA FLJ56425, highly similar to Very-long-chain specific acyl-CoAdehydrogenase, mitochondrial OS=Homo sapiens OX=9606 PE=2 SV=1	0	42.907	22	11	70	11	1	701	75.2	8.88	3.88	81.51	7	10	0	4.67749e+06	2.87497e+06	7.03221e+06	2.72764e+06	4.11866e+06	5.68225e+06	2.6087e+06	838012	422963	1.36279e+06	3.09653e+06	2.31396e+06	3.73599e+06	4.98981e+06	5.75424e+06	3.2231e+06	2.08146e+06	1.58111e+06	2.61448e+06	2.15875e+06	1.49251e+06	851433	1.64617e+06	721333	5.36357e+06	6.50438e+06	5.74119e+06	9.23	6.58	2.34
FALSE	High	Master Protein	Q56FN5	MHC class II antigen OS=Homo sapiens OX=9606 GN=HLA-DRB1 PE=2 SV=1	0	42.802	39	8	75	1	1	266	30	6.86	78.99	132.55	6	4	4	3.0684e+06	1.65153e+06	1.34212e+06	2.23054e+06	1.45237e+06	1.36319e+06	206855		43510.4	92156.4	646610	1.01863e+06	185608	626519	1.14224e+06	392165	7.30617e+06	2.65009e+06	533413	548623		939878	662228	55191.6	1.15071e+06	1.61149e+06	1.73574e+06	5.99	12.17	29.42
FALSE	High	Master Protein	A0A024R978	Chromosome 1 open reading frame 24, isoform CRA_a OS=Homo sapiens OX=9606 GN=C1orf24 PE=4 SV=1	0	42.739	15	10	79	10	1	928	103.1	4.78	38.52	119.85	6	7	0	2.81308e+06	1.96654e+06	5.06982e+06	3.82256e+06	3.88393e+06	6.56329e+06	501502	955965	1.19228e+06	857702	3.2757e+06	4.63834e+06	198757	2.53646e+06	721778	1.04709e+06	2.44169e+06	5.0434e+06	73922.6	1.75906e+06	415109	684523	1.56123e+06	3.51746e+06	6.38205e+06	4.96673e+06	4.13246e+06	7.85	16.19	7.41
FALSE	High	Master Protein	P07203	Glutathione peroxidase 1 OS=Homo sapiens OX=9606 GN=GPX1 PE=1 SV=4	0	42.683	66	8	225	8	1	203	22.1	6.55	131.37	248.58	8	7	0	1.08254e+07	4.95983e+06	4.87709e+06	6.95228e+06	7.74671e+06	9.46499e+06	2.90495e+06	5.90931e+06	4.974e+06	7.83822e+06	4.32327e+06	9.09105e+06	2.25169e+06	6.82114e+06	2.27597e+07	1.76995e+06	1.59819e+07	6.43286e+06	4.57593e+06	4.66895e+06	3.73534e+06	4.54469e+06	4.74836e+06	7.57889e+06	8.88744e+06	7.92259e+06	5.82406e+06	9.94	14.32	6.1
FALSE	High	Master Protein	A8K3H8	cDNA FLJ77680, highly similar to Homo sapiens protein phosphatase 2 (formerly 2A), regulatory subunit A (PR 65), alpha isoform (PPP2R1A), mRNA OS=Homo sapiens OX=9606 PE=2 SV=1	0	42.648	20	9	111	9	1	589	65.3	5.11	10.96	166.11	4	9	0	1.23627e+07	2.6552e+06	1.79802e+07	1.06154e+07	1.1159e+07	1.87968e+07	391406	1.96999e+06	1.16994e+06	2.57399e+06	2.53808e+06	2.94291e+06	168487	5.93106e+06	4.1729e+06	727286	2.64472e+06	3.93725e+06	458277	2.21276e+06	7.39528e+06	2.08042e+06	2.41918e+06	6.40778e+06	1.21792e+07	5.07508e+06	5.80487e+06	63.52	32.59	30.32
FALSE	High	Master Protein	H7BZJ3	Protein disulfide-isomerase A3 (Fragment) OS=Homo sapiens OX=9606 GN=PDIA3 PE=1 SV=1	0	42.639	51	7	276	1	1	123	13.5	7.3	303.96	468.98	6	5	0	3.84306e+06	3.24532e+06	6.86862e+06	3.50717e+06	5.01802e+06	7.19469e+06	4.1644e+06	6.89899e+06	8.92466e+06	1.53871e+07	5.40332e+06	8.69121e+06	4.5295e+06	9.3836e+06	6.13779e+06	4.91242e+06	1.09297e+07	1.42228e+07	4.26131e+06	4.39734e+06	3.86135e+06	3.89223e+06	7.1323e+06	4.01863e+06	5.47214e+06	7.03653e+06	7.36948e+06	5.76	8.03	8.95
FALSE	High	Master Protein	Q59GX2	Solute carrier family 2 (Facilitated glucose transporter), member 1 variant (Fragment) OS=Homo sapiens OX=9606 PE=2 SV=1	0	42.416	11	8	59	7	1	517	57	9.47	0	101.19	3	8	1	2.75505e+07	436301	712900	630741	821589	792722			123514		20614.9		107503	237149	1.99649e+06	292445						217851		7444.78	1.38902e+06	4.32108e+06	782090	9.52	32.65	70
FALSE	High	Master Protein	H0Y2Y8	Zyxin (Fragment) OS=Homo sapiens OX=9606 GN=ZYX PE=1 SV=1	0	42.408	31	9	98	1	1	540	57.6	6.87	150.89	44.32	7	6	0							662154	949673	1.68097e+06	1.18878e+06	735417	1.00148e+06	240424	146834	561452	395144	1.07806e+06	1.74161e+06	185999	105414	95744.7	79277.9	409389	547774
FALSE	High	Master Protein	Q6DD88	Atlastin-3 OS=Homo sapiens OX=9606 GN=ATL3 PE=1 SV=1	0	42.396	30	10	128	10	1	541	60.5	5.66	12.51	107.06	4	9	0	4.41279e+06	2.67706e+06	6.70955e+06	3.56902e+06	5.49565e+06	6.09668e+06	21751.3	607066	343754	180644	1.54258e+06	1.75475e+06	170789	2.60646e+06	2.07398e+06	144838	691593	1.60366e+06	49217.6	1.08894e+06	1.7881e+06	797673	1.02877e+06	1.07382e+06	7.48758e+06	7.86794e+06	5.61305e+06	24.35	8.67	17.89
FALSE	High	Master Protein	V9HWB5	Epididymis secretory sperm binding protein Li 66p OS=Homo sapiens OX=9606 GN=HEL-S-66p PE=2 SV=1	0	42.381	46	9	123	8	1	289	32.6	5.86	79.71	78.21	7	7	1	3.23689e+06	3.39458e+06	4.96028e+06	2.78892e+06	5.88195e+06	6.17131e+06	8.36464e+06	4.37277e+06	5.26126e+06	5.24471e+06	8.23004e+06	1.2577e+07	6.01337e+06	1.29244e+07	5.06099e+06	3.04801e+06	1.08344e+07	1.19477e+07	5.13526e+06	6.44053e+06	2.62618e+06	3.80144e+06	7.44856e+06	3.75877e+06	4.16731e+06	4.66258e+06	4.90503e+06	20.13	7.39	14.18
FALSE	High	Master Protein	B3KUE5	Phospholipid transfer protein, isoform CRA_c OS=Homo sapiens OX=9606 GN=PLTP PE=2 SV=1	0	42.349	18	9	112	9	1	513	56.6	6.64	47.02	141.27	6	7	0	1.03134e+07	2.5788e+06	1.70495e+06	4.19756e+07	5.74108e+06	3.45264e+06	1.49661e+07	6.02934e+06	4.89896e+06	609333	1.37962e+07	5.17326e+06	3.10936e+07	1.49966e+07	4.6585e+06	2.11508e+07	2.86496e+07	5.45474e+06	4.27082e+07	6.19138e+06	2.37906e+06	1.90919e+07	7.56e+06	3.35421e+06	1.96454e+07	1.30526e+07	4.28092e+06	8.71	10.46	8.96
FALSE	High	Master Protein	P43034	Platelet-activating factor acetylhydrolase IB subunit alpha OS=Homo sapiens OX=9606 GN=PAFAH1B1 PE=1 SV=2	0	42.297	30	9	114	8	1	410	46.6	7.37	14.15	103.94	4	9	0	4.72306e+06	2.58118e+06	6.44677e+06	4.47439e+06	4.89244e+06	6.90198e+06	945114	1.20159e+06	1.30871e+06	682469	1.32857e+06	1.5908e+06	2.72182e+06	1.82417e+06	2.70745e+06	1.35538e+06	1.65469e+06	3.16789e+06	2.507e+06	543506	1.61789e+06	1.1071e+06	1.16127e+06	2.80047e+06	6.60489e+06	4.77548e+06	4.91111e+06	11.99	11.53	10.67
FALSE	High	Master Protein	B2R4M6	Protein S100 OS=Homo sapiens OX=9606 PE=2 SV=1	0	42.248	49	6	51	6	1	114	13.2	6.13	69.48	58.58	6	3	0	8.32484e+06	643907	1.32236e+06	1.34431e+06	345437	447674	785901	353494	403991	1.14422e+06	4.32892e+06	61737.8	1.42517e+07	1.10915e+06	1.00388e+08	3.7082e+06	2.03816e+06	143308	359008	673077	398487	458443	801197	517183	2.75532e+06	344135	582457	23.01	25.26	56.34
FALSE	High	Master Protein	V9HW96	Chaperonin containing TCP1, subunit 2 (Beta), isoform CRA_b OS=Homo sapiens OX=9606 GN=HEL-S-100n PE=2 SV=1	0	42.088	26	9	73	9	1	535	57.5	6.46	19.4	93.51	5	7	0	4.53359e+06	1.06425e+06	3.11855e+06	1.82403e+06	1.39798e+06	3.73119e+06	49572.7	1.5785e+07	1.25831e+07	1.52281e+06	2.67174e+06	3.54668e+06	379208	1.57167e+06	3.27983e+06	294580	3.9798e+06	3.82422e+06	431182	1.4534e+06	3.51115e+06	1.09825e+06	1.468e+06	2.30078e+06	2.05903e+06	1.96067e+06	2.59299e+06	14.22	43.25	42.1
FALSE	High	Master Protein	A0A0C4DGV8	Semaphorin-3B OS=Homo sapiens OX=9606 GN=SEMA3B PE=1 SV=1	0	41.907	14	9	158	8	1	754	83.6	8.91	150.81	210.83	8	7	1	2.70546e+06	4.45957e+06	1.37376e+07	4.83244e+06	6.91016e+06	1.7356e+07	4.04639e+06	2.11358e+07	8.80432e+06	4.83272e+06	1.37491e+07	2.28781e+07	6.24277e+06	2.8566e+07	1.68604e+07	2.21917e+06	2.16564e+07	2.9844e+07	2.1236e+06	1.39312e+07	1.62556e+07	5.30986e+06	4.5936e+06	7.02962e+06	2.18131e+06	1.35148e+07	2.22053e+07	20.97	17.95	20.88
FALSE	High	Master Protein	Q9NQC3	Reticulon-4 OS=Homo sapiens OX=9606 GN=RTN4 PE=1 SV=2	0	41.855	10	5	166	2	1	1192	129.9	4.5	42.86	147	4	5	4	8.17323e+06	4.84075e+06	9.60297e+06	6.98137e+06	1.00731e+07	8.41457e+06	490458	2.21283e+06	1.5047e+06	1.29917e+06	3.92559e+06	4.53396e+06	351327	5.93157e+06	2.86764e+06	37496.4	2.8324e+06	2.40379e+06		2.5743e+06	1.07687e+06	330725	4.20233e+06	2.26914e+06	9.07667e+06	9.68775e+06	7.80774e+06	11.21	23.39	12.86
FALSE	High	Master Protein	P20073	Annexin A7 OS=Homo sapiens OX=9606 GN=ANXA7 PE=1 SV=3	0	41.784	21	9	105	9	1	488	52.7	5.68	35.56	114.71	6	8	0	1.32826e+07	5.92957e+06	1.01708e+07	6.77125e+06	8.30877e+06	1.0225e+07	4.74937e+06	5.43544e+06	3.58116e+06	3.62549e+06	8.61618e+06	5.17141e+06	2.72241e+06	1.09355e+07	1.16864e+07	3.4702e+06	2.96729e+06	4.0061e+06	1.33813e+06	6.30339e+06	4.30432e+06	3.34831e+06	2.71159e+06	5.24115e+06	1.18705e+07	1.53735e+07	1.38098e+07	5	8.34	7.06
FALSE	High	Master Protein	P26641	Elongation factor 1-gamma OS=Homo sapiens OX=9606 GN=EEF1G PE=1 SV=3	0	41.781	25	8	124	6	1	437	50.1	6.67	81.99	250.69	6	8	2	1.00545e+07	6.76618e+06	1.18134e+07	6.27264e+06	9.44122e+06	1.34596e+07	2.55051e+06	7.24248e+06	8.47335e+06	1.43765e+07	4.67714e+06	8.25353e+06	3.16626e+06	1.0452e+07	1.85729e+07	1.47754e+06	1.17703e+07	1.52839e+07	1.6515e+06	4.84035e+06	5.79851e+07	8.29321e+06	4.07483e+06	1.11515e+07	1.08223e+07	1.0325e+07	8.1663e+06	5.77	14.48	9.74
FALSE	High	Master Protein	Q59EN5	Prosaposin variant (Fragment) OS=Homo sapiens OX=9606 PE=2 SV=1	0	41.705	14	9	189	9	1	530	58.7	5.1	182.71	70.48	9	6	0	8.45206e+06	5.19557e+06	5.06336e+06	1.34645e+07	1.16412e+07	1.31658e+07	5.67465e+07	1.69006e+07	3.63845e+07	1.75412e+07	1.58064e+08	4.11842e+07	2.03628e+07	7.31176e+07	5.19149e+06	2.43569e+07	2.31521e+07	1.07702e+07	1.7768e+07	1.4138e+07	3.77628e+06	2.21393e+07	1.01244e+07	7.44013e+06	8.73295e+06	9.17084e+06	7.814e+06	7.17	4.98	7.74
FALSE	High	Master Protein	Q5CZB5	Uncharacterized protein DKFZp686M0430 OS=Homo sapiens OX=9606 GN=DKFZp686M0430 PE=2 SV=1	0	41.599	18	10	26	1	1	1157	125	4.49	16.55	12.69	7	3	0				219090	255971	226236			456698	191827														326242	573486	198063	333605
FALSE	High	Master Protein	H7BY58	Protein-L-isoaspartate O-methyltransferase OS=Homo sapiens OX=9606 GN=PCMT1 PE=1 SV=1	0	41.411	46	8	82	8	1	286	30.3	6.73	30.32	46.46	6	6	0	3.23093e+06	1.61139e+06	2.01613e+06	2.0506e+06	3.2045e+06	3.66113e+06	1.70392e+06	2.45895e+06	3.4702e+06	4.62538e+06	3.75501e+06	6.76951e+06	2.4229e+06	2.54771e+06	4.58825e+06	1.03857e+06	6.93368e+06	6.21761e+06	3.10659e+06	3.01867e+06	2.6884e+06	813452	3.84006e+06	3.06746e+06	2.11992e+06	2.81844e+06	1.47104e+06	37	11.56	23.59
FALSE	High	Master Protein	Q9HCB6	Spondin-1 OS=Homo sapiens OX=9606 GN=SPON1 PE=1 SV=2	0	41.373	24	12	71	12	1	807	90.9	6.11	55.5	25.49	11	6	0	1.39056e+06	992674	3.59532e+06	3.30531e+06	2.71741e+06	5.96072e+06	4.19336e+06	2.50938e+06	5.82276e+06	1.15286e+06	5.29549e+06	1.10601e+07	2.43324e+06	4.00483e+06	2.87952e+06	2.68987e+06	2.59527e+06	1.17222e+07	3.0413e+06	2.16433e+06	1.90656e+06	682310	5.84384e+06	1.89026e+06	2.03082e+06	4.75793e+06	4.407e+06	18.45	27.85	17.92
FALSE	High	Master Protein	Q92896	Golgi apparatus protein 1 OS=Homo sapiens OX=9606 GN=GLG1 PE=1 SV=2	0	41.344	11	10	65	10	1	1179	134.5	6.9	13.58	74.06	9	6	0	3.27104e+06	2.36245e+06	4.83153e+06	2.37651e+06	3.11245e+06	3.76116e+06	325919	2.76049e+06	990106	1.66574e+06	1.81028e+06	3.34208e+06	677182	3.61576e+06	1.93917e+06	909426	1.74972e+06	2.63779e+06	235387	1.65784e+06	2.78959e+06	1.15861e+06	1.59069e+06	2.05437e+06	3.0413e+06	3.27727e+06	3.71135e+06	11.2	17.12	27.67
FALSE	High	Master Protein	A0A0K0K1K4	Proteasome subunit alpha type OS=Homo sapiens OX=9606 GN=HEL-S-276 PE=2 SV=1	0	41.301	49	9	86	9	1	248	27.9	8.46	18.18	103.43	5	7	0	6.41213e+06	1.68824e+06	3.45357e+06	3.11526e+06	3.70643e+06	3.50821e+06	295074	2.41285e+06	737388	2.23189e+06	1.1957e+06	2.34923e+06	506121	2.43196e+06	2.52949e+06	164178	3.18471e+06	2.46138e+06	99806.8	1.17547e+06	1.22971e+06	852321	1.39312e+06	2.0896e+06	4.36248e+06	3.35256e+06	2.04597e+06	4.76	9.75	4.16
FALSE	High	Master Protein	Q8N436	Inactive carboxypeptidase-like protein X2 OS=Homo sapiens OX=9606 GN=CPXM2 PE=2 SV=3	0	41.104	16	10	94	9	1	756	85.8	6.87	68.42	83.69	7	7	0	1.47746e+06	4.00795e+06	5.16793e+06	3.23172e+06	3.93918e+06	5.41364e+06	672846	1.59728e+06	2.00813e+06	949806	5.7429e+06	5.01403e+06	2.82215e+06	5.5369e+06	798434	2.50631e+06	1.12052e+06	5.45357e+06	2.01886e+06	1.48098e+06	2.09745e+06	1.44888e+06	2.91917e+06	3.54419e+06	5.21475e+06	5.22605e+06	7.99389e+06	36.53	10.07	9.28
FALSE	High	Master Protein	Q59FR8	Galectin (Fragment) OS=Homo sapiens OX=9606 PE=2 SV=1	0	41.071	31	7	246	7	1	258	27.1	8.41	236.44	312.24	7	7	0	1.44207e+07	1.12222e+07	1.64079e+07	1.75433e+07	2.00211e+07	2.54653e+07	3.43305e+07	2.49244e+07	4.30328e+07	3.51205e+07	3.03373e+07	6.35798e+07	2.18709e+07	2.27957e+07	1.53126e+07	1.46076e+07	3.20074e+07	2.03454e+07	1.39339e+07	1.20811e+07	7.45583e+06	1.76236e+07	2.58219e+07	2.70672e+07	1.80556e+07	1.86971e+07	2.9169e+07	5.05	13.11	1.5
FALSE	High	Master Protein	P53621	Coatomer subunit alpha OS=Homo sapiens OX=9606 GN=COPA PE=1 SV=2	0	41.058	14	12	79	12	1	1224	138.3	7.66	6.65	41.81	3	11	0	2.85014e+06	1.44925e+06	2.89217e+06	1.36942e+06	3.05046e+06	4.24566e+06	202343	1.77606e+06	370928	495221	386710	437492	81036.7	520804	1.05613e+06	708959	483943	929873	48111.8	179378	1.12418e+06	805146	297955	1.92488e+06	2.68368e+06	3.12475e+06	1.78938e+06	16.6	19.96	4.49
FALSE	High	Master Protein	A0A0C4DGQ5	Calpain small subunit 1 OS=Homo sapiens OX=9606 GN=CAPNS1 PE=1 SV=1	0	40.965	28	9	65	9	1	322	33.8	6.23	47.53	70.62	7	4	0	4.91328e+06	3.49282e+06	5.3476e+06	6.8639e+06	7.51654e+06	1.04972e+07	833160	1.81551e+06	2.72906e+06	2.51716e+06	3.50012e+06	3.49884e+06	870721	8.43628e+06	3.57157e+06	3.3604e+06	7.23259e+06	4.9436e+06	958076	3.08157e+06	1.3881e+06	2.8879e+06	4.22679e+06	2.94929e+06	7.61105e+06	6.23313e+06	5.42375e+06	33.04	14.34	24.1
FALSE	High	Master Protein	K7ELP0	Tropomyosin alpha-4 chain (Fragment) OS=Homo sapiens OX=9606 GN=TPM4 PE=1 SV=1	0	40.707	49	5	271	1	1	69	8	5.01	232.6	449	3	4	0	1.77242e+06	2.73896e+06	3.02668e+06	2.15945e+06	2.28919e+06	4.24689e+06	1.14818e+07	3.02899e+06	1.15177e+07	2.21863e+06	2.29943e+07	1.81005e+07	1.63956e+07	1.00311e+07	4.72185e+06	6.14745e+06	3.95646e+06	2.81665e+06	6.11829e+06	6.59398e+06	3.71262e+06	1.68554e+06	1.03154e+07	8.52695e+06	5.36797e+06	7.84395e+06	7.30677e+06	26.66	18.9	21.43
FALSE	High	Master Protein	B4E2A6	cDNA FLJ55508, highly similar to Sad1/unc-84-like protein 2 OS=Homo sapiens OX=9606 PE=2 SV=1	0	40.623	18	9	54	9	1	752	83.9	6.84	10.15	35.99	4	6	0	1.61728e+06	1.5274e+06	3.85402e+06	1.09148e+06	1.90511e+06	2.2009e+06	211285	710221	526787	479384	1.0941e+06	2.19495e+06	348338	1.7575e+06	2.09059e+06	1.25678e+06	1.11145e+06	3.20706e+06	99504.7	683258	562945	496179	1.3164e+06	2.32307e+06	2.4746e+06	3.30732e+06	3.6683e+06	5.05	4.15	2.81
FALSE	High	Master Protein	C7DJS2	Glutathione S-transferase pi (Fragment) OS=Homo sapiens OX=9606 GN=GSTP1 PE=2 SV=1	0	40.618	44	5	185	2	1	151	16.7	5.1	271.19	177.88	5	2	0	112269	298150	246970	172197	227344	240825	1.73135e+06	3.79176e+06	3.11309e+06		4.2829e+06	1.12376e+07	784476	6.72577e+06	3.81392e+06	108602			4.59748e+06	8.20392e+06	4.45606e+06	2.54657e+06	4.69966e+06	8.22384e+06	289215	326846	495582	106.49	28.5	7.81
FALSE	High	Master Protein	Q9UL72	Myosin-reactive immunoglobulin heavy chain variable region (Fragment) OS=Homo sapiens OX=9606 PE=2 SV=1	0	40.394	54	5	435	2	1	118	12.9	6.58	485.92	825.25	3	5	0	1.48335e+06	770661	800735	519887	239419	188311																			935866	914446	169983	2.99	8.88	14.28
FALSE	High	Master Protein	Q76LA1	CSTB protein OS=Homo sapiens OX=9606 GN=CSTB PE=2 SV=1	0	40.365	86	6	145	6	1	98	11.1	7.56	123.77	234.36	6	5	0	1.37529e+07	8.17799e+06	1.79388e+07	1.9979e+07	1.52836e+07	3.2507e+07	8.35688e+06	4.2212e+06	4.83751e+06	6.99203e+06	1.94624e+07	2.06594e+07	9.89561e+06	2.5202e+07	1.11901e+07	2.80917e+06	1.53702e+07	1.27902e+07	6.38879e+06	1.70637e+07	6.01291e+06	1.15635e+07	1.0551e+07	8.12303e+06	2.25255e+07	9.61483e+06	1.10487e+07	10.54	10.6	8.96
FALSE	High	Master Protein	M1UZ77	HLA-DRB1 protein (Fragment) OS=Homo sapiens OX=9606 GN=HLA-DRB1 PE=3 SV=1	0	40.277	40	6	117	0	1	224	25.4	6.52	91.32	232.55	4	6	2	294049	107897		548391	486524	309922	940321	682572	877359	88037.2	166059		35092.8		54212.6	69351.7		234160			92930.8	792202	259201	610827	4.727e+06	4.70023e+06	2.98816e+06
FALSE	High	Master Protein	Q9NZP8	Complement C1r subcomponent-like protein OS=Homo sapiens OX=9606 GN=C1RL PE=1 SV=2	0	40.186	13	7	113	4	1	487	53.5	7.2	37.14	247.13	6	3	0	189104	173542	87863.5	329016	156219	97509.9	846751	33415.3	186560		160855	114060	1.50997e+06			354804	123220	182014	1.38641e+06	441625			148185		112320	145665		11.71	25.38	54.98
FALSE	High	Master Protein	Q5U0B9	Stem cell growth factor; lymphocyte secreted C-type lectin OS=Homo sapiens OX=9606 PE=2 SV=1	0	40.113	30	9	111	9	1	323	35.6	5.16	113.8	87.56	8	6	0	3.43591e+06	6.05375e+06	2.08305e+06	6.8372e+06	3.94884e+06	4.85724e+06	1.45136e+07	4.6254e+06	6.83876e+06	4.02462e+06	5.61751e+07	5.07912e+06	2.60241e+07	1.74224e+07	3.40653e+06	1.63284e+07	1.10037e+07	4.03421e+06	1.02271e+07	5.3199e+06	4.82175e+06	2.12966e+07	7.40091e+06	1.04848e+07	8.19445e+06	9.8398e+06	9.04326e+06	11.04	7.2	22.09
FALSE	High	Master Protein	B2R7P8	cDNA, FLJ93545, highly similar to Homo sapiens 5-aminoimidazole-4-carboxamide ribonucleotide formyltransferase/IMP cyclohydrolase (ATIC), mRNA OS=Homo sapiens OX=9606 PE=2 SV=1	0	39.908	22	10	83	10	1	592	64.6	6.8	3.96	46.89	7	9	0	5.82195e+06	3.42857e+06	3.95657e+06	5.78405e+06	5.07408e+06	5.21133e+06	662928	1.52655e+06	933228	1.23371e+06	1.79846e+06	2.37526e+06	301392	2.24217e+06	1.27626e+06	569171	2.14414e+06	2.5348e+06	858333	1.55358e+06	964344	577296	1.52547e+06	1.41173e+06	4.50731e+06	2.32239e+06	2.41522e+06	10.87	8.46	8.78
FALSE	High	Master Protein	P24043	Laminin subunit alpha-2 OS=Homo sapiens OX=9606 GN=LAMA2 PE=1 SV=4	0	39.883	5	9	18	9	1	3122	343.7	6.4	21.34	5.47	7	4	0	236784	315604	436554	913593	347237	1.57297e+06	305614	306169	322678	604221	4.70495e+06	1.06168e+06	827458	324366	372312	175631	183564	1.54132e+06	391308	1.04289e+06	131547	531189	130356	1.09217e+06	1.62107e+06	985595	765245	17.88	131.4	86.77
FALSE	High	Master Protein	A2NB45	Cold agglutinin FS-1 L-chain (Fragment) OS=Homo sapiens OX=9606 PE=2 SV=1	0	39.726	47	4	278	2	1	113	12.4	8.48	283.89	425.69	4	3	0	4.71153e+06	7.56687e+06	5.39279e+06	3.42495e+06	4.7316e+06	2.21155e+06	1.68243e+07	1.13269e+07	1.22924e+07	8.187e+06	1.42878e+06	1.1485e+06	5.87122e+06	1.85877e+06	2.76961e+06	1.03862e+07	4.7265e+06	1.1708e+07	3.64164e+06	2.33104e+06	3.06806e+06	6.5515e+06	7.08827e+06	9.62467e+06	4.22914e+06	3.72398e+06	2.19201e+06	34.07	18.26	21.94
FALSE	High	Master Protein	A0A024R611	Coronin OS=Homo sapiens OX=9606 GN=CORO1A PE=3 SV=1	0	39.487	26	12	84	12	1	461	51	6.68	25.34	84.42	9	8	0	1.31481e+07	6.77636e+06	3.6785e+06	8.87973e+06	7.91976e+06	5.94863e+06	2.14983e+06	9.20214e+06	7.15869e+06	1.51366e+07	2.39985e+07	7.11194e+06	5.97989e+06	7.46899e+06	2.49326e+07	5.32854e+06	2.48406e+07	6.05743e+06	1.46092e+06	5.95561e+06	5.6996e+06	8.33445e+06	2.1955e+06	1.32945e+07	1.1444e+07	6.66965e+06	3.99881e+06	9.28	21.94	6.66
FALSE	High	Master Protein	Q8TAD2	Interleukin-17D OS=Homo sapiens OX=9606 GN=IL17D PE=2 SV=1	0	39.463	39	7	103	7	1	202	21.9	8.98	54.46	98.97	6	6	0	283738	883823	8.65086e+06	1.05726e+06	2.21154e+06	5.52328e+06	1.47917e+06	1.62673e+06	1.42142e+06	343306	7.5088e+06	8.19613e+06	1.31709e+06	9.71623e+06	1.65968e+06	161986	3.19687e+06	6.31836e+06	760318	5.20955e+06	3.42078e+06	579366	1.33746e+06	327620	579001	7.2429e+06	8.57031e+06	20.13	18.38	11.46
FALSE	High	Master Protein	P08754	Guanine nucleotide-binding protein G(k) subunit alpha OS=Homo sapiens OX=9606 GN=GNAI3 PE=1 SV=3	0	39.433	26	9	129	2	1	354	40.5	5.69	69.95	169.77	7	6	0	392156	180540	635581	294541	474322	432667			86595.4	931386	78672			275762			156526			76689.9			66409.7	604469	543552	851234	674539	19.93	33.6	9.63
FALSE	High	Master Protein	P17858	ATP-dependent 6-phosphofructokinase, liver type OS=Homo sapiens OX=9606 GN=PFKL PE=1 SV=6	0	39.413	14	8	59	6	1	780	85	7.5	16	107.94	5	6	2	8.38316e+06	1.36988e+06	2.66298e+06	2.25738e+06	2.41485e+06	3.37932e+06	71614.1	494645	590011	698108	2.05397e+06	1.14896e+06	1.09924e+06	4.05513e+06	3.78153e+06		2.50079e+06	1.02591e+06	1.75387e+06	1.95798e+06	2.71226e+07	615861	746746	2.0585e+06	2.94828e+06	2.68952e+06	2.38049e+06	10.12	15.81	11.11
FALSE	High	Master Protein	Q14393	Growth arrest-specific protein 6 OS=Homo sapiens OX=9606 GN=GAS6 PE=1 SV=3	0	39.401	16	9	22	9	1	678	74.9	5.69	3.4	38.21	3	9	0	1.24337e+06	270378	479697	6.87664e+06	537944	819407	561647	534697	330305	512928	511515		2.08426e+06	287974		171741	32653.5	336058	637853	146934	394079	760276	104311	620222	3.52662e+06	987595	487271	41.87	28.72	48.6
FALSE	High	Master Protein	P25398	40S ribosomal protein S12 OS=Homo sapiens OX=9606 GN=RPS12 PE=1 SV=3	0	39.38	65	9	158	9	1	132	14.5	7.21	96.41	176.92	8	7	0	7.82258e+06	5.27789e+06	9.11117e+06	6.46686e+06	8.52921e+06	1.10113e+07	6.68292e+06	3.48948e+06	4.2328e+06	6.40752e+06	5.79415e+06	7.56779e+06	6.75717e+06	6.0264e+06	1.05365e+07	2.99817e+06	9.08313e+06	4.24516e+06	3.85273e+06	3.97673e+06	5.34109e+06	3.10702e+06	6.99106e+06	6.36539e+06	8.59795e+06	7.96499e+06	6.45113e+06	12.6	5.51	15.39
FALSE	High	Master Protein	A0A1G4P1F1	MHC class II antigen (Fragment) OS=Homo sapiens OX=9606 GN=HLA-DRB1 PE=3 SV=1	0	39.372	45	8	18	1	1	183	21.6	5.94	18.47	0	7	2	1		366029		158479						1.16836e+07		50185		139891	34760.6	250165			426180	295590			403928	80499.8	461824	222597
FALSE	High	Master Protein	B2RDW1	Epididymis luminal protein 112 OS=Homo sapiens OX=9606 GN=RPS27A PE=2 SV=1	0	39.091	47	8	321	8	1	156	18	9.64	218.87	315.05	7	6	0	1.68354e+07	9.39259e+06	1.76495e+07	1.57057e+07	1.55502e+07	1.58747e+07	7.90817e+06	5.20779e+07	4.48247e+07	6.30817e+07	3.55026e+07	3.48772e+07	8.57242e+06	4.52457e+07	2.41066e+07	9.44476e+06	3.59129e+07	3.44545e+07	7.57222e+06	2.60122e+07	1.66417e+07	2.25366e+07	2.04276e+07	2.03932e+07	1.69977e+07	2.56689e+07	3.05623e+07	14.51	7.16	10.4
FALSE	High	Master Protein	P35606	Coatomer subunit beta' OS=Homo sapiens OX=9606 GN=COPB2 PE=1 SV=2	0	39.06	14	8	55	8	1	906	102.4	5.27	0	68.96	2	8	0	2.85362e+06	1.35182e+06	3.4088e+06	2.41532e+06	3.29273e+06	3.13253e+06	1.93371e+06	88706.5	59979.4	71207	874645	512821	169438	253552	761374	955481	313760	1.14426e+06	1.69775e+06	538906	130919	72951.1	558703	128866	2.80089e+06	3.39836e+06	2.16378e+06	7.65	4.62	18.5
FALSE	High	Master Protein	P22695	Cytochrome b-c1 complex subunit 2, mitochondrial OS=Homo sapiens OX=9606 GN=UQCRC2 PE=1 SV=3	0	39.047	23	8	33	8	1	453	48.4	8.63	2.91	60.94	3	7	0	2.55063e+06	811819	2.38005e+06	1.85938e+06	2.37711e+06	2.36557e+06		1.21537e+06		769857	917312	2.13377e+06	174950	2.25329e+06	1.85312e+06	835712	1.40379e+06	1.20759e+06	72495.5	888195	659654	678080	1.14211e+06	606307	3.00035e+06	3.0859e+06	2.56398e+06	11.57	4.41	12.83
FALSE	High	Master Protein	I3L504	Eukaryotic translation initiation factor 5A-1 OS=Homo sapiens OX=9606 GN=EIF5A PE=1 SV=1	0	38.997	30	5	175	5	1	186	20.5	5.25	136.19	250.53	4	5	0	1.22912e+07	6.29246e+06	9.67893e+06	1.14146e+07	1.33955e+07	1.6995e+07	6.92066e+06	5.89569e+06	4.56911e+06	1.72412e+07	9.18657e+06	2.38798e+07	6.67028e+06	1.72509e+07	3.27787e+07	2.45894e+06	2.10453e+07	8.45199e+06	9.32061e+06	8.26572e+06	4.2515e+06	3.70997e+06	1.23589e+07	1.16566e+07	1.08123e+07	6.96945e+06	4.01199e+06	16.36	5.34	9.73
FALSE	High	Master Protein	Q15942	Zyxin OS=Homo sapiens OX=9606 GN=ZYX PE=1 SV=1	0	38.678	28	9	90	1	1	572	61.2	6.67	107.83	44.32	7	7	7	1.49709e+06	2.24723e+06	3.67252e+06	2.31732e+06	1.89826e+06	4.60256e+06	2.06263e+07	1.80065e+07	2.24181e+07	1.78282e+07	1.75765e+07	2.48124e+07	1.43609e+07	1.50365e+07	1.62873e+07	1.13899e+07	1.52372e+07	2.62092e+07	1.57055e+07	9.98759e+06	8.10522e+06	5.71751e+06	1.94521e+07	1.17106e+07	7.31927e+06	3.32451e+06	2.69538e+06	15.07	34.07	33.54
FALSE	High	Master Protein	Q59EJ5	Glutathione S-transferase (Fragment) OS=Homo sapiens OX=9606 PE=2 SV=1	0	38.648	36	9	106	8	1	231	27.2	6.02	32.96	179.46	3	9	1	1.22233e+07	1.19219e+07	1.39135e+07	1.57112e+07	2.16485e+07	3.11694e+07	456201	1.11686e+06	150819	1.54358e+06	2.81605e+06	2.05745e+06	427886	5.99343e+06	2.23788e+06	403150	1.49516e+06	2.21055e+06	479914	3.56377e+06	2.85858e+06	2.19924e+06	4.71663e+06	1.08628e+07	1.17643e+07	8.3753e+06	1.25778e+07	7.82	23.01	10.42
FALSE	High	Master Protein	A0A140VK00	Testicular tissue protein Li 227 OS=Homo sapiens OX=9606 PE=2 SV=1	0	38.609	38	8	98	8	1	298	34.2	6.05	0	166.97	2	8	0	5.90528e+06	1.06512e+07	2.67721e+06	1.06946e+07	6.25868e+06	2.04283e+06	654644		61801.8		704526	53058.9	1.46352e+06	1.41702e+06	483839	185332	177524	102794	582051	1.11037e+06	102595	434521	1.2719e+06	79771.2	5.69038e+06	2.54124e+06	396597	16.05	4.63	6.8
FALSE	High	Master Protein	P11171	Protein 4.1 OS=Homo sapiens OX=9606 GN=EPB41 PE=1 SV=4	0	38.606	10	8	37	8	1	864	97	5.58	2.06	61.06	1	8	0	1.75516e+07	72041	213471	77085.5	225780	86236.7	128084	251489	201472	91827.7	117248		30297.8	220803	1.37031e+06	93423	220526	422010	159154	188298	52576.9	536946	110404	212942	461560	2.03586e+06	397347	6.48	46.63	35.62
FALSE	High	Master Protein	A0A024R0P8	Transforming growth factor beta OS=Homo sapiens OX=9606 GN=TGFB1 PE=3 SV=1	0	38.55	31	7	12	7	1	390	44.3	8.53	19.41		7		0	694304	65809.6	193360	1.55521e+06	16467.9	156823	1.26446e+06	382529	185979	154570	7.90519e+06	6.44282e+06	2.40579e+06	645271	1.40804e+07	3.66994e+06	161825	8.04176e+06	461793	771100	603495	1.26396e+06	6.37403e+06	686613	340746	1.12622e+06	153824	118.05	63.18	13.02
FALSE	High	Master Protein	A0A0S2Z4Z9	Non-POU domain containing octamer-binding isoform 1 (Fragment) OS=Homo sapiens OX=9606 GN=NONO PE=2 SV=1	0	38.207	30	10	67	10	1	471	54.2	8.95	55.17	34.65	8	7	0	6.61635e+06	5.16919e+06	6.30757e+06	4.95939e+06	6.15667e+06	6.98068e+06	3.18647e+06	3.37178e+06	3.98938e+06	4.05935e+06	9.95448e+06	2.21326e+07	2.86922e+06	1.0773e+07	1.11696e+07	2.03536e+06	1.5669e+07	2.35985e+07	3.03727e+06	6.42025e+06	2.70679e+06	1.03443e+06	7.1e+06	4.57334e+06	8.28155e+06	4.856e+06	4.47891e+06	4.97	3.76	16.59
FALSE	High	Master Protein	P61160	Actin-related protein 2 OS=Homo sapiens OX=9606 GN=ACTR2 PE=1 SV=1	0	38.107	24	7	141	7	1	394	44.7	6.74	38.47	247.92	4	7	0	8.82861e+06	6.48736e+06	9.86532e+06	9.16688e+06	8.30479e+06	1.2649e+07	1.4042e+06	3.32214e+06	1.25631e+06	2.60414e+06	4.50167e+06	4.4149e+06	2.18687e+06	4.92857e+06	8.00108e+06	2.50866e+06	7.20203e+06	5.1169e+06	1.22398e+06	3.02212e+06	2.59745e+06	1.74121e+06	2.64809e+06	6.12831e+06	1.45626e+07	1.54043e+07	5.92366e+06	3.76	7.38	2.64
FALSE	High	Master Protein	P12429	Annexin A3 OS=Homo sapiens OX=9606 GN=ANXA3 PE=1 SV=3	0	38.074	30	8	63	8	1	323	36.4	5.92	9.72	72.73	5	6	0	800101	850346	5.04541e+06	1.32159e+06	1.73342e+06	3.91424e+06	1.17773e+06	706218	382550	1.72821e+06	2.13147e+06	5.1005e+06	1.976e+06	3.68286e+06	4.51423e+06	1.84793e+06	4.92049e+06	4.64157e+06	439803	2.68971e+06	1.13397e+06	600597	2.91152e+06	824929	842296	2.4141e+06	3.30222e+06	22.58	20.79	5.18
FALSE	High	Master Protein	A0A2R8Y7H4	Ribose-phosphate pyrophosphokinase OS=Homo sapiens OX=9606 GN=PRPS1 PE=1 SV=1	0	37.885	29	7	59	7	1	321	35.3	7.61	46.35	88.56	2	7	0	1.08442e+07	1.58437e+06	2.79608e+06	2.02783e+06	1.91815e+06	2.16051e+06	1.6956e+06	7.45042e+06	2.34485e+06	2.78849e+06	4.13681e+06	2.69675e+06	3.91747e+06	9.87706e+06	5.13051e+06	1.41205e+06	1.88756e+06	1.74047e+06	2.25142e+06	3.02766e+06	5.20477e+06	1.49581e+06	1.8443e+06	2.38491e+06	2.1651e+06	3.76975e+06	3.31822e+06	12.31	25.03	12.6
FALSE	High	Master Protein	Q8NFH9	MLL/SEPTIN6 fusion protein (Fragment) OS=Homo sapiens OX=9606 PE=2 SV=1	0	37.833	20	10	201	1	1	559	63.1	8.02	113.96	173.35	7	8	0
FALSE	High	Master Protein	P61604	10 kDa heat shock protein, mitochondrial OS=Homo sapiens OX=9606 GN=HSPE1 PE=1 SV=2	0	37.705	76	8	217	1	1	102	10.9	8.92	191.97	214.07	7	5	7	5.67394e+06	4.47721e+06	6.70004e+06	4.66339e+06	7.70288e+06	9.55421e+06	1.85134e+07	1.41759e+07	1.89167e+07	3.40499e+07	1.16782e+07	4.8692e+07	1.31796e+07	1.18843e+07	4.81435e+07	6.88826e+06	6.08753e+07	6.00119e+07	6.99216e+06	1.7973e+07	9.03653e+06	7.63158e+06	2.37648e+07	8.3943e+06	8.33154e+06	9.21018e+06	9.03669e+06	10.75	1.41	17.78
FALSE	High	Master Protein	A0A0G2JMH6	HLA class II histocompatibility antigen, DR alpha chain OS=Homo sapiens OX=9606 GN=HLA-DRA PE=1 SV=1	0	37.459	26	6	191	3	1	254	28.6	5	70	388.59	5	5	3	8.47268e+06	5.59168e+06	3.26841e+06	8.1291e+06	7.67335e+06	5.38543e+06	924523	979711	1.03379e+06	4.14252e+06	1.64201e+06	1.28073e+06	4.42002e+06	4.21472e+06	3.42663e+06	592256	4.61052e+06	888843	1.10637e+06	1.9159e+06	2.4351e+06	4.0326e+06	2.20929e+06	2.28796e+06	1.31538e+07	1.15315e+07	7.96959e+06	7.48	21.59	7.49
FALSE	High	Master Protein	A8K4W0	40S ribosomal protein S3a OS=Homo sapiens OX=9606 GN=RPS3A PE=2 SV=1	0	37.459	41	9	66	9	1	264	29.9	9.73	7.72	136.25	5	9	0	1.02573e+07	4.95102e+06	1.1001e+07	5.29242e+06	8.14279e+06	6.13117e+06	32323.8	650737	916999	1.71888e+06	651227	1.6779e+06	1.07566e+06	2.28601e+06	2.51013e+06	265866	1.53148e+06	1.48115e+06	92254	1.37628e+06	2.56223e+06	85166.1	1.58539e+06	1.74255e+06	1.06774e+07	1.11189e+07	1.23093e+07	7.21	9.95	6.47
FALSE	High	Master Protein	P13716	Delta-aminolevulinic acid dehydratase OS=Homo sapiens OX=9606 GN=ALAD PE=1 SV=1	0	37.338	31	8	86	8	1	330	36.3	6.79	7.44	148.08	3	8	0	9.90762e+06	1.65312e+06	4.58094e+06	3.72648e+06	4.54156e+06	4.99361e+06	117321		448994	450833	207618	736997	136071	1.24862e+06	394716	182853		229718	224027	918034	1.00979e+06	1.59957e+06	712983	1.46606e+06	3.74227e+06	4.4208e+06	2.96729e+06	5.41	15.07	39.33
FALSE	High	Master Protein	Q65ZC9	Single-chain Fv (Fragment) OS=Homo sapiens OX=9606 GN=scFv PE=2 SV=1	0	37.311	26	6	272	1	1	240	25.6	9.11	232.55	447.54	5	6	0		63901.4			31558.9			139390	65915.2	75599.2											345159	1.18382e+06		267314	115682
FALSE	High	Master Protein	A8KAH7	cDNA FLJ75444, highly similar to Homo sapiens protein kinase, cAMP-dependent, regulatory, type II, alpha (PRKAR2A), mRNA OS=Homo sapiens OX=9606 PE=2 SV=1	0	37.201	28	9	54	9	1	404	45.5	5.07	13.88	55.44	7	5	0	1.62988e+06	1.47554e+06	3.24491e+06	1.4117e+06	3.14846e+06	4.15513e+06	980107	1.78355e+06	422879	1.48685e+06	5.42119e+06	4.42339e+06	1.14808e+06	3.57944e+06	2.99791e+06	1.28974e+06	3.1101e+06	6.71787e+06	399439	2.35388e+06	1.12908e+06	364001	1.9059e+06	1.61117e+06	2.00092e+06	2.78273e+06	3.3506e+06	36.63	4.68	11.66
FALSE	High	Master Protein	Q15691	Microtubule-associated protein RP/EB family member 1 OS=Homo sapiens OX=9606 GN=MAPRE1 PE=1 SV=3	0	37.192	43	9	51	9	1	268	30	5.14	9.69	43.64	7	5	0	2.8869e+06	1.00857e+06	2.13308e+06	2.89293e+06	2.54762e+06	3.34906e+06	3.50535e+06	1.71023e+06	1.42123e+06	1.39319e+06	1.07767e+06	5.20525e+06	2.71533e+06	5.01189e+06	4.64368e+06	1.75139e+06	2.79954e+06	1.95759e+06	1.3652e+06	3.90322e+06	3.0476e+06	1.58134e+06	7.49725e+06	1.71211e+06	4.09335e+06	2.67652e+06	1.40159e+06	17.18	27.5	34.03
FALSE	High	Master Protein	P52209	6-phosphogluconate dehydrogenase, decarboxylating OS=Homo sapiens OX=9606 GN=PGD PE=1 SV=3	0	37.181	23	8	51	8	1	483	53.1	7.23	7.05	114.81	3	6	0	7.28255e+06	5.25141e+06	8.16717e+06	6.12456e+06	6.6248e+06	1.08978e+07		1.54714e+06	230559	599177	597161	993353	281105	1.02916e+06	3.77453e+06	73053.9	2.04624e+06	1.31056e+06	999377	684965	128348	1.06764e+06	770854	1.52348e+06	8.75569e+06	7.94105e+06	1.14194e+07	21.35	10.04	14.77
FALSE	High	Master Protein	V9HW74	Ubiquitin carboxyl-terminal hydrolase OS=Homo sapiens OX=9606 GN=HEL-117 PE=2 SV=1	0	37.114	59	10	89	10	1	223	24.8	5.48	70.71	49.87	9	5	0	2.12588e+06	2.74915e+06	5.62454e+06	2.38181e+06	3.07433e+06	6.64096e+06	1.26494e+07	5.88181e+06	1.65206e+07	4.25729e+06	8.98964e+06	3.24904e+07	5.2491e+06	1.72567e+07	8.65613e+06	2.52138e+06	1.7166e+07	2.19271e+07	3.61946e+06	1.2197e+07	8.22138e+06	1.63031e+06	1.96008e+07	7.74496e+06	2.22154e+06	3.35807e+06	4.23211e+06	20.53	11.6	15.62
FALSE	High	Master Protein	P38159	RNA-binding motif protein, X chromosome OS=Homo sapiens OX=9606 GN=RBMX PE=1 SV=3	0	37.106	18	8	93	8	1	391	42.3	10.05	82.7	114.36	4	6	0	2.49502e+06	1.86538e+06	4.76172e+06	1.93621e+06	2.77866e+06	4.06382e+06	1.59673e+06	4.78736e+06	2.9577e+06	3.3791e+06	1.80932e+06	5.02432e+06	1.1191e+06	3.44003e+06	2.49109e+06	254045	6.38353e+06	5.58375e+06	1.02903e+06	1.81805e+06	4.74564e+06	909230	2.84665e+06	2.00948e+06	3.60886e+06	4.61355e+06	5.65584e+06	8.3	12.76	5.62
FALSE	High	Master Protein	B2RD79	cDNA, FLJ96494, highly similar to Homo sapiens ubiquitin specific peptidase 14 (tRNA-guanine transglycosylase) (USP14), mRNA OS=Homo sapiens OX=9606 PE=2 SV=1	0	37.023	23	8	33	8	1	494	56	5.3	2.15	49.62	2	7	0	5.75244e+06	1.33194e+06	2.3116e+06	2.05987e+06	2.40485e+06	3.59141e+06	23113.4	46180.8			654553	728701		948164	664981	122060	436878	328237		465200	25633.8		97995	16644.9	2.56978e+06	1.95066e+06	1.35954e+06	5.22	6.08	5.72
FALSE	High	Master Protein	A0A024R825	Carbonic anhydrase III, muscle specific, isoform CRA_a OS=Homo sapiens OX=9606 GN=CA3 PE=4 SV=1	0	36.995	36	7	51	7	1	260	29.6	7.34	18.77	27.37	3	6	0	1.05121e+06	1.50737e+06	3.64517e+06	3.81361e+06	7.87289e+06	1.63102e+07	207516	9.60399e+06	1.81639e+07	4.64154e+06	314780		31433.8	395350	102313	137128	191747	225883	267209	295932	2.00539e+06	2.88668e+06	1.27295e+06	1.19012e+07	1.89263e+06	4.00254e+06	3.43677e+06	18.64	38.12	15.2
FALSE	High	Master Protein	A7MD96	SYNPO protein (Fragment) OS=Homo sapiens OX=9606 GN=SYNPO PE=2 SV=1	0	36.924	15	11	28	11	1	887	94.7	9.74	15.8	4.59	9	4	0	1.79628e+06	1.52296e+06	3.44628e+06	2.57036e+06	2.507e+06	3.01727e+06	1.25959e+06	2.46397e+06	2.51335e+06	1.77458e+06	1.77504e+06	3.3659e+06	1.59252e+06	1.76115e+06	802737	123503	1.27706e+06	4.32355e+06	609324	725793	611030	946670	2.56598e+06	1.61839e+06	3.15684e+06	2.72303e+06	1.6329e+06	48.07	48.89	44.48
FALSE	High	Master Protein	V9HWH9	Protein S100 OS=Homo sapiens OX=9606 GN=HEL-S-43 PE=2 SV=1	0	36.687	41	6	217	6	1	105	11.7	7.12	93.15	408.01	5	6	0	1.99041e+07	2.05069e+07	2.35963e+07	3.22092e+07	3.21135e+07	4.5762e+07	1.04917e+07	2.15349e+06	5.04479e+06	5.23903e+06	2.25818e+07	3.10127e+07	2.80602e+07	7.47914e+07	2.25034e+07	9.13679e+06	2.44032e+07	4.60436e+06	1.5168e+07	3.72215e+07	2.27583e+07	2.65738e+07	5.16755e+07	1.62175e+07	2.25958e+07	1.97509e+07	3.99434e+07	20.34	8.38	8.56
FALSE	High	Master Protein	B2ZZ86	Collagen type V alpha 1 OS=Homo sapiens OX=9606 GN=COL5A1 PE=2 SV=1	0	36.663	4	6	103	1	1	1838	183.5	5.06	117.4	44.04	5	4	0		279563					718668	1.48425e+06	1.41457e+06	283284	146382		128897	509232	754774			198176	571257	98749.2	556177	574265	159947	107477			248130		9.95
FALSE	High	Master Protein	P80108	Phosphatidylinositol-glycan-specific phospholipase D OS=Homo sapiens OX=9606 GN=GPLD1 PE=1 SV=3	0	36.654	13	8	64	8	1	840	92.3	6.37	40.16	68.08	8	6	0	3.94063e+06	640795	271904	4.02032e+06	862241	1.13364e+06	1.75361e+06	536727	462422	224089	1.04519e+06	721889	6.18848e+06	446220	638593	3.66306e+06	749547	2.09352e+06	5.18645e+06	755914	232351	3.11187e+06	104153	1.1255e+06	1.38688e+06	1.0852e+06	199155	14.03	40.34	48.38
FALSE	High	Master Protein	B3KY04	cDNA FLJ46506 fis, clone THYMU3030752, highly similar to BTB/POZ domain-containing protein KCTD12 OS=Homo sapiens OX=9606 PE=2 SV=1	0	36.492	36	8	125	8	1	325	35.7	5.64	44.42	63.11	6	6	0	5.6997e+06	2.34024e+06	3.69106e+06	5.2239e+06	4.22128e+06	5.03412e+06	1.40571e+06	7.68014e+06	3.03184e+06	3.73555e+06	4.88832e+06	7.85934e+06	1.92363e+06	5.11198e+06	6.44628e+06	1.5247e+06	1.47348e+07	1.17467e+07	2.17731e+06	3.18457e+06	1.45933e+06	4.63225e+06	3.92495e+06	1.059e+07	5.28951e+06	4.48022e+06	3.88186e+06	13.08	19.94	16.43
FALSE	High	Master Protein	P48735	Isocitrate dehydrogenase [NADP], mitochondrial OS=Homo sapiens OX=9606 GN=IDH2 PE=1 SV=2	0	36.256	27	10	87	10	1	452	50.9	8.69	2.24	68.9	4	10	0	7.07095e+06	2.86228e+06	3.14204e+06	3.67104e+06	3.67493e+06	3.73647e+06	2.38306e+06	1.21365e+06	616689	2.24508e+06	1.88332e+06	2.37341e+06	939843	2.14585e+06	6.20654e+06	166861	4.93064e+06	4.36037e+06	1.07963e+07	3.42863e+06	1.54633e+06	1.57599e+06	2.74338e+06	1.44906e+06	8.17119e+06	4.94135e+06	4.28502e+06	11.51	9.37	23.37
FALSE	High	Master Protein	B2R7U4	Heme oxygenase OS=Homo sapiens OX=9606 PE=2 SV=1	0	36.071	31	7	19	7	1	288	32.8	8.25		50.63		7	0	7.05778e+06	761790		61033.8	131101	55918.6				237458														17323	161849	125609	31509.4	5.75	29.76
FALSE	High	Master Protein	Q9UNM1	Chaperonin 10-related protein (Fragment) OS=Homo sapiens OX=9606 GN=EPFP1 PE=3 SV=1	0	35.98	80	8	216	1	1	97	10.3	9	193.96	214.07	7	5	0							3.55784e+06				1.02819e+06	6.20522e+06	1.77117e+06	1.31796e+06	3.0526e+06	1.62099e+06	4.83564e+06	5.90186e+06		868851			887616
FALSE	High	Master Protein	P30461	HLA class I histocompatibility antigen, B-13 alpha chain OS=Homo sapiens OX=9606 GN=HLA-B PE=1 SV=1	0	35.887	24	7	61	3	1	362	40.4	6.14	53.32	113.89	6	3	2	3.34812e+06	904099	1.61159e+06	1.67269e+06	1.1638e+06	988240	2.23516e+06	1.78158e+06	1.94914e+06	3.95755e+06	6.07376e+06	1.30468e+07	3.36914e+06	1.21253e+07	1.54562e+07	2.11629e+06	1.36328e+07	1.17855e+07	3.71368e+06	5.62793e+06	735007	1.41513e+06	7.90606e+06	2.85513e+06	3.1299e+06	2.66685e+06	3.35771e+06	27.94	21.06	27.45
FALSE	High	Master Protein	A0A224MKJ1	MHC class II antigen OS=Homo sapiens OX=9606 GN=HLA-DRB1 PE=3 SV=1	0	35.806	36	6	105	2	1	266	29.9	6.77	91.54	178.07	3	5	0		98138.7	77282.5	1.92242e+06	1.16799e+06	1.06319e+06			686032				171682	216683						164086						64708.5	874892		26.33	67.07
FALSE	High	Master Protein	P61163	Alpha-centractin OS=Homo sapiens OX=9606 GN=ACTR1A PE=1 SV=1	0	35.763	35	8	130	3	1	376	42.6	6.64	36.7	186.06	6	8	5	4.30421e+06	3.16345e+06	5.42216e+06	3.70946e+06	4.95225e+06	6.80365e+06	1.07689e+06	5.20013e+07	2.34524e+06	1.91118e+07	5.12189e+06	4.80114e+06	1.79909e+06	6.85915e+06	7.49643e+06	1.77936e+06	5.80827e+06	6.07395e+06	1.53266e+06	3.11337e+06	8.40401e+06	2.46875e+06	3.76306e+06	2.16544e+07	5.27269e+06	6.12103e+06	4.42355e+06	18.59	15.45	6.54
FALSE	High	Master Protein	P24752	Acetyl-CoA acetyltransferase, mitochondrial OS=Homo sapiens OX=9606 GN=ACAT1 PE=1 SV=1	0	35.736	30	11	32	11	1	427	45.2	8.85	32.72	6.62	8	4	0	539398	801863	2.55288e+06	803291	2.20963e+06	2.81628e+06	3.42586e+06	6.84254e+06	2.64582e+06	2.74659e+06	7.59723e+06	9.31055e+06	3.12479e+06	7.20159e+06	4.08498e+06	1.74422e+06	6.12583e+06	9.67817e+06	1.11203e+06	3.78785e+06	1.48777e+06	622423	4.2601e+06	2.8737e+06	1.53603e+06	1.70927e+06	2.30455e+06	15.81	35.95	16.34
FALSE	High	Master Protein	P80723	Brain acid soluble protein 1 OS=Homo sapiens OX=9606 GN=BASP1 PE=1 SV=2	0	35.331	63	8	52	8	1	227	22.7	4.63	59.44	14.29	5	4	0	1.34402e+06	487874	192351	924975	1.30289e+06	251286	1.09273e+07	1.47166e+06	3.61802e+06	1.53607e+06	3.95855e+06	1.07391e+07	4.60011e+06	8.95848e+06	5.7873e+06	1.50232e+06	4.15154e+06	4.04122e+06	3.52931e+06	2.11834e+06	324157	5.42269e+06	5.03517e+06	4.19618e+06	1.46147e+06	437381	88058.2	17.36	16.64	71.67
FALSE	High	Master Protein	B2R8Z8	cDNA, FLJ94136, highly similar to Homo sapiens synaptotagmin binding, cytoplasmic RNA interacting protein (SYNCRIP), mRNA OS=Homo sapiens OX=9606 PE=2 SV=1	0	35.299	17	9	122	5	1	623	69.6	8.76	35.46	54.62	8	7	4	2.09513e+07	9.33356e+06	1.59752e+07	1.3604e+07	1.47807e+07	1.91042e+07	764960	4.47439e+06	2.4416e+06	4.9078e+06	6.59775e+06	1.42757e+07	2.08795e+06	9.88114e+06	1.04982e+07	3.32943e+06	9.98081e+06	1.40426e+07	1.77582e+06	5.08436e+06	4.9983e+06	2.13375e+06	5.5998e+06	5.24241e+06	1.32481e+07	1.24799e+07	1.26419e+07	9.47	7.08	8.86
FALSE	High	Master Protein	Q05D08	PA2G4 protein (Fragment) OS=Homo sapiens OX=9606 GN=PA2G4 PE=2 SV=1	0	35.277	29	10	52	10	1	406	45.1	8.95	2.13	60.22	2	10	0	7.36053e+06	2.07126e+06	3.87405e+06	2.88805e+06	4.39587e+06	6.82691e+06	41759.2	261573	33254.4	663484	861379	530600	251768	746288	1.11439e+06	57074.7	1.24839e+06	1.38007e+06	83584	638261	452604	241970	559160	787301	4.03489e+06	4.0667e+06	1.94552e+06	11.31	15.41	19.15
FALSE	High	Master Protein	G3V4C1	Heterogeneous nuclear ribonucleoproteins C1/C2 OS=Homo sapiens OX=9606 GN=HNRNPC PE=1 SV=1	0	35.224	31	7	46	7	1	292	32.2	5.08	18.23	51.72	6	3	0	2.10016e+06	1.83581e+06	3.94014e+06	1.96884e+06	2.48233e+06	3.16772e+06	159632	2.50052e+06	1.22439e+06	576824	2.37999e+06	5.20844e+06	387596	3.21201e+06	2.03048e+06	139694	996994	4.611e+06	149354	2.30302e+06	908567	126072	4.14247e+06	1.68454e+06	2.33912e+06	3.05581e+06	4.22445e+06	11.42	20.77	3
FALSE	High	Master Protein	A0A2Z4LCH4	Corticosteroid-binding globulin OS=Homo sapiens OX=9606 PE=2 SV=1	0	35.066	25	8	107	8	1	405	45.1	6.04	5.23	127.21	3	8	0	8.72257e+06	6.77775e+06	5.4417e+06	1.03079e+07	5.91611e+06	3.88636e+06	214393	136198	439804	29156.1	232419	426870	2.77436e+06	182191	269156	455410	211151	479669	1.4821e+06	1.23261e+06	3.99415e+06	2.86841e+06	1.20502e+06	347472	5.80587e+06	4.65708e+06	1.67889e+06	22.19	13.51	9.68
FALSE	High	Master Protein	U3KQ56	Glyoxylate reductase/hydroxypyruvate reductase OS=Homo sapiens OX=9606 GN=GRHPR PE=1 SV=1	0	35.048	29	6	84	6	1	358	38.7	8.02	21.9	98.66	6	6	0	2.82458e+06	2.33933e+06	4.49241e+06	2.7802e+06	4.57501e+06	5.80281e+06	1.42849e+06	2.03862e+06	710165	806743	4.81452e+06	2.20503e+06	2.06886e+06	3.5572e+06	2.55881e+06	1.8706e+06	2.75264e+06	3.66463e+06	1.84255e+06	2.39456e+06	2.08734e+06	2.36339e+06	2.71884e+06	6.33564e+06	2.72039e+06	4.09544e+06	5.30995e+06	5.58	5.32	30.94
FALSE	High	Master Protein	Q9HAV0	Guanine nucleotide-binding protein subunit beta-4 OS=Homo sapiens OX=9606 GN=GNB4 PE=1 SV=3	0	34.924	32	8	171	4	1	340	37.5	6	81.87	228.94	6	6	0	1.13674e+06	868420	1.39877e+06	949749	1.25396e+06	1.70281e+06	3.07979e+06	530029	374978		644960	490055	116800	1.82657e+06	575274	2.18609e+06	1.71438e+06	674844	7.77926e+06	1.1826e+06	854151	252704	181338	1.19858e+06	3.0265e+06	2.10014e+06	2.29693e+06	6.57	24.12	39.74
FALSE	High	Master Protein	P30048	Thioredoxin-dependent peroxide reductase, mitochondrial OS=Homo sapiens OX=9606 GN=PRDX3 PE=1 SV=3	0	34.845	34	7	95	7	1	256	27.7	7.78	72.14	105.16	6	6	0	7.20483e+06	3.10577e+06	5.70642e+06	5.32237e+06	7.74893e+06	7.80836e+06	2.16888e+06	3.16203e+06	3.05316e+06	1.01507e+07	5.51596e+06	9.39475e+06	5.27508e+06	1.05456e+07	9.1634e+06	2.78334e+06	1.42133e+07	8.52023e+06	1.0957e+06	6.12453e+06	3.38631e+06	3.61732e+06	6.9541e+06	4.92468e+06	8.94081e+06	8.27861e+06	7.02805e+06	18.81	13.7	6.24
FALSE	High	Master Protein	Q6UXH9	Inactive serine protease PAMR1 OS=Homo sapiens OX=9606 GN=PAMR1 PE=1 SV=1	0	34.767	14	9	84	9	1	720	80.1	7.46	9.16	53.48	7	7	0	2.69206e+06	5.65311e+06	4.8456e+06	3.42082e+06	4.10444e+06	5.85768e+06	1.38743e+06	3.79695e+06	4.45657e+06	457496	4.55935e+06	3.2234e+06	1.01704e+06	6.04617e+06	1.42032e+06	2.3972e+06	5.15168e+06	5.55583e+06	694719	2.04504e+06	1.95889e+06	4.61966e+06	2.30321e+06	5.01311e+06	2.2283e+06	5.30139e+06	2.83668e+06	15.14	9.93	11.89
FALSE	High	Master Protein	Q53GQ0	Very-long-chain 3-oxoacyl-CoA reductase OS=Homo sapiens OX=9606 GN=HSD17B12 PE=1 SV=2	0	34.706	28	7	109	7	1	312	34.3	9.32	0	117.64	3	7	0	2.43789e+06	1.37228e+06	4.64554e+06	1.62613e+06	2.99981e+06	3.29896e+06	53263.8	33391.9	31087	62909.6	1.57293e+06	1.76914e+06	78604.2	2.38132e+06	1.84121e+06		1.59312e+06	2.12083e+06		1.03407e+06	330953	134205	424697	377144	2.99644e+06	6.02522e+06	6.73673e+06	4.52	23.48	12.84
FALSE	High	Master Protein	O94973	AP-2 complex subunit alpha-2 OS=Homo sapiens OX=9606 GN=AP2A2 PE=1 SV=2	0	34.684	12	9	76	4	1	939	103.9	6.96	5.39	102.81	4	8	0	685960	338727	924898	733747	989662	1.36217e+06		69533.4		69148.3			47410.7							87359.7	73130	102878		104448	641402	795190	854282	34.89	52.5	35.45
FALSE	High	Master Protein	B2RDE8	cDNA, FLJ96580, highly similar to Homo sapiens hepatoma-derived growth factor (high-mobility group protein 1-like) (HDGF), mRNA OS=Homo sapiens OX=9606 PE=2 SV=1	0	34.672	40	8	88	7	1	240	26.8	4.67	87.62	34.46	8	4	1	2.17504e+06	1.90604e+06	2.00173e+06	2.00837e+06	3.5969e+06	2.83666e+06	3.55509e+06	7.68669e+06	8.4674e+06	3.32669e+06	6.48399e+06	1.635e+07	730892	8.91428e+06	7.49262e+06	959555	3.77313e+06	9.65964e+06	2.89415e+06	8.5402e+06	3.93001e+06	859035	1.01008e+07	7.92107e+06	1.95136e+06	3.89746e+06	2.24433e+06	30.06	33.23	12.85
FALSE	High	Master Protein	Q53HV2	T-complex protein 1 subunit eta (Fragment) OS=Homo sapiens OX=9606 PE=2 SV=1	0	34.594	24	11	57	11	1	543	59.3	7.65	0	37.36	6	7	0	5.67801e+06	1.9822e+06	4.413e+06	2.23318e+06	2.80312e+06	4.07657e+06	99522.5	229014	35458.2	149939	1.64961e+06	2.20507e+06	402061	2.70194e+06	3.02865e+06	172234	1.86426e+06	2.02482e+06	93723.3	1.08534e+06	475883	286262	1.21711e+06	910327	3.35307e+06	6.4598e+06	2.0249e+06	10.61	4.3	30.18
FALSE	High	Master Protein	A0A024RDL1	Chaperonin containing TCP1, subunit 6A (Zeta 1), isoform CRA_a OS=Homo sapiens OX=9606 GN=CCT6A PE=3 SV=1	0	34.531	18	8	122	7	1	531	58	6.68	28.35	96.38	7	7	1	7.64702e+06	4.65197e+06	5.50688e+06	3.86692e+06	3.85742e+06	4.88315e+06	392141	1.6752e+06	740311	3.12011e+06	4.65073e+06	4.41435e+06	1.14561e+06	7.32547e+06	4.7603e+06	1.08757e+06	5.87541e+06	4.98247e+06	825313	2.59491e+06	1.72801e+06	1.33139e+06	2.99783e+06	1.06763e+06	3.98018e+06	4.92421e+06	4.14377e+06	12.33	40.8	12.91
FALSE	High	Master Protein	Q96D15	Reticulocalbin-3 OS=Homo sapiens OX=9606 GN=RCN3 PE=1 SV=1	0	34.523	42	8	35	8	1	328	37.5	4.89	52.6		8		0	419038	669316	490971	156924	514812	392265	6.03759e+06	2.65356e+06	6.64484e+06	5.43506e+06	2.31331e+06	9.797e+06	1.31894e+06	2.75224e+06	3.12347e+06	1.65354e+06	2.33614e+06	4.31682e+06	2.37334e+06	1.92048e+06	834817	4.91107e+06	1.4444e+06	1.64717e+06	382802	289166	1.96145e+06	53.89	22.63	36.96
FALSE	High	Master Protein	P14770	Platelet glycoprotein IX OS=Homo sapiens OX=9606 GN=GP9 PE=1 SV=3	0	34.48	31	6	15	6	1	177	19	6.34	35.14		6		0	24791.1	92754.5	235508	71647.8	48130	248866	5.49454e+07	129719			9.73599e+06	4.62306e+07	318237	310295	9.36048e+07	1.75732e+07	2.3298e+07	1.18571e+08	1.08901e+07			290010			93059.1	186339	270288	81.28		25.98
FALSE	High	Master Protein	A8K3C3	T-complex protein 1 subunit delta OS=Homo sapiens OX=9606 PE=2 SV=1	0	34.322	22	10	54	10	1	539	57.9	7.83	1.92	61.31	2	9	0	8.91134e+06	2.37052e+06	4.02274e+06	3.46643e+06	3.38729e+06	5.02194e+06		1.08884e+06	1.5369e+06	247658	1.37223e+06	1.14966e+06	362270	1.56088e+06	1.47386e+06	262423	1.52092e+06	1.38524e+06	202170	596801	475572	967433	522388	1.61929e+06	5.32592e+06	4.15108e+06	3.45265e+06	8.22	13.13	11.64
FALSE	High	Master Protein	A0A0B4J2C3	Translationally-controlled tumor protein OS=Homo sapiens OX=9606 GN=TPT1 PE=1 SV=1	0	34.216	50	6	112	6	1	197	22.6	5.24	124.96	155.64	5	3	0	4.74135e+06	2.37735e+06	1.7814e+06	3.53585e+06	5.23588e+06	5.37652e+06	3.57083e+06	3.79131e+06	3.87755e+06	7.03504e+06	3.69987e+06	7.36821e+06	4.39743e+06	4.09266e+06	8.17506e+06	1.95964e+06	7.89938e+06	7.6759e+06	2.35797e+06	3.68285e+06	2.56752e+06	2.82572e+06	6.8852e+06	4.10847e+06	2.75122e+06	2.24938e+06	1.50636e+06	10.24	42.95	18.13
FALSE	High	Master Protein	A4D2P0	Ras-related C3 botulinum toxin substrate 1 (Rho family, small GTP binding protein Rac1) OS=Homo sapiens OX=9606 GN=RAC1 PE=2 SV=1	0	34.179	36	9	249	5	1	211	23.5	8.63	101.71	356.54	9	8	4	2.38091e+07	1.47672e+07	2.35942e+07	1.70044e+07	2.13039e+07	2.52101e+07	6.39163e+06	1.07687e+07	7.53179e+06	1.08665e+07	1.81317e+07	2.03826e+07	7.31327e+06	2.76193e+07	7.91988e+07	7.54645e+06	1.92803e+07	2.03988e+07	2.40229e+06	1.73749e+07	1.71418e+07	9.70874e+06	1.5746e+07	1.87144e+07	2.93551e+07	2.98207e+07	2.63896e+07	4.6	13.36	3.47
FALSE	High	Master Protein	A0A024RB16	Family with sequence similarity 62 (C2 domain containing), member A, isoform CRA_a OS=Homo sapiens OX=9606 GN=FAM62A PE=4 SV=1	0	34.175	11	9	39	9	1	1114	123.9	5.78	4.09	48.39	4	7	0	2.01233e+06	1.92019e+06	3.86909e+06	2.03464e+06	2.56812e+06	3.54566e+06	35373	287884	500201	129381	1.57562e+06	1.2064e+06	445512	1.99632e+06	5.18221e+06	177742	1.18378e+06	2.86588e+06	490608	1.13765e+06	949862	138270	509117	1.00589e+06	2.79759e+06	2.97433e+06	4.00782e+06	9.29	3.64	4.61
FALSE	High	Master Protein	A8K3B0	cDNA FLJ77877, highly similar to Human ENO2 neuron specific (gamma) enolase OS=Homo sapiens OX=9606 PE=2 SV=1	0	34.013	15	6	179	4	1	434	47.3	5.03	120.29	263.56	5	3	0	298500	311727	612056	360739	525445	759592	908037		747569		372377	142936	265115	1.27288e+06	609849	495561	1.7651e+06	1.76516e+06	478202	1.43159e+06	254217		3.576e+06	894951	596476	825463		11.78	8.44	17.12
FALSE	High	Master Protein	S6BGD4	IgG H chain OS=Homo sapiens OX=9606 PE=2 SV=1	0	33.996	17	4	437	1	1	234	25	9.48	440.42	737.82	4	4	0	9.04132e+06	4.80957e+06	5.33147e+06	7.72938e+06	3.70675e+06	4.15035e+06	1.07376e+07	9.59885e+06	3.68343e+06	4.80374e+06	1.96839e+06	996392	2.9649e+06	1.64342e+06	2.52651e+06	3.66788e+06	2.18523e+06	3.62867e+06	2.37548e+06	2.99153e+06	2.47554e+06	8.63283e+06	3.24036e+06	4.7643e+06	1.06661e+07	1.56474e+07	3.9279e+06	12.18	21.81	37.38
FALSE	High	Master Protein	Q6FIE5	PHP14 protein OS=Homo sapiens OX=9606 GN=PHP14 PE=2 SV=1	0	33.933	53	5	51	5	1	125	13.8	6.07	95.1	36.32	4	2	0	1.16938e+06	408765	443427	2.8908e+06	2.08084e+06	2.41328e+06	5.55971e+06	3.63158e+06	5.20337e+06	7.98346e+06	4.20929e+06	1.5322e+07	2.03074e+06	4.94539e+06	1.78269e+06	896031	5.31667e+06	9.2694e+06	2.8654e+06	2.91748e+06	1.24279e+06	2.11925e+06	2.38332e+06	5.44551e+06	2.49137e+06	667476	444622	29.39	36.56	47
FALSE	High	Master Protein	P05164	Myeloperoxidase OS=Homo sapiens OX=9606 GN=MPO PE=1 SV=1	0	33.923	13	8	33	8	1	745	83.8	8.97	2.24	40.51	2	7	0	8.75469e+06	956572	1.1198e+06	480958	719359	1.37894e+06		2.42297e+06	2.83866e+06	2.82017e+06	1.81469e+06	1.1052e+06	186824	1.18335e+06	535127	82604.8	648683	1.09913e+06	172239	424589	1.40517e+06	687370	745539	2.84257e+06	2.42601e+06	1.0949e+06	809114	9.91	13.7	15.7
FALSE	High	Master Protein	P09488	Glutathione S-transferase Mu 1 OS=Homo sapiens OX=9606 GN=GSTM1 PE=1 SV=3	0	33.863	36	7	27	4	1	218	25.7	6.7	7.82	50.61	3	7	3	406734	232679	1.26743e+06	4.57392e+06	4.99646e+06	7.82201e+06	379169		73351.7	70247.6	508270	243770	184230	1.63221e+06	555475	509927	245003	2.98443e+06	103856	2.52296e+06	822013	912182	1.7971e+06	647706	1.55782e+06	1.22802e+06	1.70431e+06	45.64	65.32	10.16
FALSE	High	Master Protein	G7ZKB5	HLA class I histocompatibility antigen OS=Homo sapiens OX=9606 GN=HLA-B PE=3 SV=1	0	33.847	20	5	110	1	1	362	40.4	6	43.26	154.35	4	4	2	2.70543e+06	598410	1.30955e+06	1.86279e+06	1.50852e+06	2.00377e+06	345997	893535	1.59893e+06		1.40795e+06	2.38457e+06	632209	2.9518e+06	5.6367e+06	571409	982442	248260	110596	889865	183982	366592	990157	1.12798e+06	2.4427e+06	1.58763e+06	1.71056e+06	28.95	20.09	11.97
FALSE	High	Master Protein	P62140	Serine/threonine-protein phosphatase PP1-beta catalytic subunit OS=Homo sapiens OX=9606 GN=PPP1CB PE=1 SV=3	0	33.804	24	8	135	2	1	327	37.2	6.19	42.97	182.5	6	6	6	1.02947e+07	1.55281e+07	4.45393e+06	9.53909e+06	1.04108e+07	2.40995e+07	335723	3.81978e+06	1.74819e+06	4.66608e+06	3.31475e+06	3.38781e+06	1.36702e+06	4.89677e+06	6.31289e+06	890863	4.43245e+06	6.05501e+06	608041	2.11787e+06	1.08823e+06	4.16986e+06	3.08884e+06	6.30327e+06	1.60468e+07	3.30315e+07	1.23226e+08	17.96	7.2	5.96
FALSE	High	Master Protein	P31040	Succinate dehydrogenase [ubiquinone] flavoprotein subunit, mitochondrial OS=Homo sapiens OX=9606 GN=SDHA PE=1 SV=2	0	33.769	24	9	17	9	1	664	72.6	7.39	4.46	24.66	4	6	0	3.26087e+06	2.10455e+06	3.196e+06	2.85929e+06	3.20261e+06	4.79049e+06	837121	1.53222e+06	1.23794e+06	529326	688644	462074	371243	1.3696e+06	2.09268e+06	506794	514708	600617	302753	1.13329e+06	421963	404522	105526	234482	3.71619e+06	3.118e+06	3.1862e+06	13.08	15.92	48.12
FALSE	High	Master Protein	B2R4D5	Actin-related protein 2/3 complex subunit 3 OS=Homo sapiens OX=9606 PE=2 SV=1	0	33.765	29	6	258	6	1	178	20.5	8.59	91.77	307.35	2	6	0	8.42126e+06	5.16461e+06	6.75579e+06	5.3929e+06	7.35005e+06	8.90172e+06	748092	2.56874e+06	1.26087e+06	2.20852e+06	3.1003e+06	3.70057e+06	1.54305e+06	3.25699e+06	4.7218e+06	1.279e+06	5.39473e+06	2.4755e+06	910231	2.02801e+06	2.78933e+06	2.05162e+06	3.3208e+06	3.07198e+06	9.95977e+06	8.93712e+06	5.95049e+06	11.73	10.35	12.02
FALSE	High	Master Protein	Q9Y3I0	tRNA-splicing ligase RtcB homolog OS=Homo sapiens OX=9606 GN=RTCB PE=1 SV=1	0	33.742	26	8	40	8	1	505	55.2	7.23	8.71	35.85	6	6	0	2.45788e+06	1.11646e+06	3.77382e+06	1.80046e+06	2.68802e+06	4.24994e+06	404341	5.30992e+06	1.31504e+06	1.27862e+06	1.58857e+06	3.82176e+06	825039	3.2497e+06	2.86695e+06	615392	2.11448e+06	4.06245e+06	339099	1.22864e+06	1.81802e+06	873097	1.67107e+06	3.4759e+06	3.36667e+06	3.71908e+06	6.37142e+06	5.57	36.82	11.04
FALSE	High	Master Protein	P50238	Cysteine-rich protein 1 OS=Homo sapiens OX=9606 GN=CRIP1 PE=1 SV=3	0	33.739	68	4	138	4	1	77	8.5	8.75	116.27	166.52	4	4	0	7.11421e+06	1.11358e+07	1.16781e+07	7.91877e+06	1.01479e+07	3.42274e+07	2.20745e+07	3.53267e+07	1.69836e+07	1.21155e+07	2.03022e+07	3.08943e+07	1.8302e+07	3.95497e+07	1.46947e+07	9.36149e+06	1.80516e+07	4.49191e+07	1.7164e+07	1.59563e+07	5.65813e+06	1.08605e+07	1.81364e+07	1.6587e+07	4.02264e+07	1.36134e+07	1.11951e+07	24.63	3.67	10.48
FALSE	High	Master Protein	P49773	Histidine triad nucleotide-binding protein 1 OS=Homo sapiens OX=9606 GN=HINT1 PE=1 SV=2	0	33.733	52	5	76	5	1	126	13.8	6.95	93.73	29.93	5	3	0	3.44915e+06	1.48861e+06	3.94751e+06	4.32185e+06	5.52308e+06	5.88782e+06	1.2526e+07	1.42962e+07	9.88793e+06	9.47523e+06	1.30509e+07	2.35492e+07	6.71709e+06	1.06455e+07	8.16438e+06	6.66239e+06	1.8555e+07	2.89396e+07	7.20596e+06	7.87729e+06	4.66501e+06	6.39788e+06	1.672e+07	4.9468e+06	4.30004e+06	3.20986e+06	2.98593e+06	14.86	19	12.02
FALSE	High	Master Protein	O14558	Heat shock protein beta-6 OS=Homo sapiens OX=9606 GN=HSPB6 PE=1 SV=2	0	33.691	64	6	87	6	1	160	17.1	6.4	69.59	115.66	5	3	0	2.35798e+06	1.42408e+06	4.01968e+06	2.50514e+06	3.1434e+06	6.20415e+06	9.46301e+06	8.84488e+06	1.56843e+07	6.67836e+06	1.29328e+07	1.82896e+07	4.99337e+06	6.93816e+06	5.38971e+06	3.36439e+06	4.73358e+06	1.10796e+07	4.95291e+06	3.61148e+06	2.8109e+06	2.63047e+06	1.11821e+07	1.36837e+07	4.87242e+06	2.79841e+06	2.83546e+06	10.62	31.05	14.48
FALSE	High	Master Protein	P30040	Endoplasmic reticulum resident protein 29 OS=Homo sapiens OX=9606 GN=ERP29 PE=1 SV=4	0	33.616	35	8	107	8	1	261	29	7.31	47.58	68.41	8	6	0	3.76676e+06	2.27073e+06	3.20109e+06	2.26176e+06	4.13915e+06	4.16622e+06	9.07345e+06	3.08257e+06	6.17352e+06	1.24614e+07	5.26904e+06	1.22527e+07	4.64174e+06	5.51928e+06	6.47429e+06	4.58461e+06	5.93716e+06	1.03853e+07	3.0343e+06	2.44821e+06	3.16242e+06	2.1459e+06	7.56605e+06	3.32097e+06	4.06528e+06	4.85381e+06	5.98729e+06	10.6	16.63	27.63
FALSE	High	Master Protein	Q14520	Hyaluronan-binding protein 2 OS=Homo sapiens OX=9606 GN=HABP2 PE=1 SV=1	0	33.552	24	9	63	9	1	560	62.6	6.54	9.4	61.71	5	9	0	1.25884e+07	4.6066e+06	3.82932e+06	6.67434e+06	3.78963e+06	2.33804e+06	2.11686e+06	1.58986e+06	543027	372186	482153	735050	3.8407e+06	1.2983e+06	3.84846e+06	2.00322e+06	3.18174e+06	1.40721e+06	4.36668e+06	1.71198e+06	1.61305e+06	4.97072e+06	2.44494e+06	1.11089e+06	6.35302e+06	4.1292e+06	1.62622e+06	9.53	8.67	10.57
FALSE	High	Master Protein	A0A140VJF4	Biliverdin reductase A OS=Homo sapiens OX=9606 PE=2 SV=1	0	33.551	29	8	66	8	1	296	33.4	6.44	22.11	84.12	5	8	0	7.63759e+06	1.92655e+06	2.35329e+06	3.49172e+06	3.59506e+06	3.96269e+06	495756	1.25765e+06	432240	1.14844e+06	4.59761e+06	3.93826e+06	861297	5.08021e+06	5.69541e+06	926456	2.73902e+06	2.87117e+06	416280	1.99381e+06	864127	2.20022e+06	1.87506e+06	626284	3.39116e+06	2.27304e+06	1.67134e+06	9.44	14.94	15.1
FALSE	High	Master Protein	E9PRY8	Elongation factor 1-delta OS=Homo sapiens OX=9606 GN=EEF1D PE=1 SV=1	0	33.513	12	7	88	7	1	697	76.5	7.05	103.79	63.49	7	3	0	2.83333e+06	2.95584e+06	2.97325e+06	1.48198e+06	4.7375e+06	3.21123e+06	6.64184e+06	9.97262e+06	1.33425e+07	1.60734e+07	8.68075e+06	2.33693e+07	2.80452e+06	1.00169e+07	9.08208e+06	1.14872e+06	1.2686e+07	1.72356e+07	545973	5.07406e+06	4.17954e+06	3.06952e+06	1.07098e+07	6.81133e+06	2.46176e+06	3.30828e+06	2.61605e+06	16.7	42.4	10.66
FALSE	High	Master Protein	A0A024RCM3	DDX39B OS=Homo sapiens OX=9606 GN=hCG_2005638 PE=4 SV=1	0	33.492	26	8	79	8	1	428	49	5.67	10.34	90.8	6	5	0	2.95551e+06	1.70561e+06	3.45041e+06	2.66606e+06	3.65217e+06	5.09912e+06	327407	1.9522e+06	1.35426e+06	1.25857e+06	1.79199e+06	1.88117e+06	752035	2.90167e+06	2.09622e+06	309393	2.80359e+06	2.8144e+06	261245	2.0656e+06	2.73907e+06	585474	1.66716e+06	1.85437e+06	3.03842e+06	3.51359e+06	4.48651e+06	11.84	13.67	14.24
FALSE	High	Master Protein	Q15555	Microtubule-associated protein RP/EB family member 2 OS=Homo sapiens OX=9606 GN=MAPRE2 PE=1 SV=1	0	33.447	30	7	12	7	1	327	37	5.57	14.74		7		0	26976.5	145914	24614.3	18901.8	54409.3	146782	28305.5	345078	221336	823773	336937	875832	579524	1.09825e+06	1.04392e+07	251356	312680	905437	204202	98702.8	380598	47909.3	1.006e+06	270326	87268.9	245391	717130	98.02	6.76	141.36
FALSE	High	Master Protein	A0A024R7V6	RAB2, member RAS oncogene family, isoform CRA_a OS=Homo sapiens OX=9606 GN=RAB2 PE=4 SV=1	0	33.422	46	8	98	8	1	212	23.5	6.54	38.38	150.33	6	7	0	4.82239e+06	3.51547e+06	7.8233e+06	4.18414e+06	5.33871e+06	6.80721e+06	707855	2.59996e+07	3.34581e+07	3.19729e+06	4.62297e+06	2.67938e+06	1.17451e+06	4.19357e+06	4.96547e+06	954007	3.57166e+06	2.71103e+06	157350	2.52174e+06	3.84472e+07	4.892e+06	1.52524e+06	9.59266e+06	6.59459e+06	8.4781e+06	7.47881e+06	2.41	11.6	2.23
FALSE	High	Master Protein	F8W914	Reticulon OS=Homo sapiens OX=9606 GN=RTN4 PE=1 SV=1	0	33.207	22	4	99	1	1	345	37.1	4.77	14.89	95.86	2	4	0		107795	196956		97009.9	71766.2		59289.7		84838.8	83942		22370.6	42825		186366				64744.6	82828.8			108508	120266	98313.5	30734		41.16	96.9
FALSE	High	Master Protein	B4DH02	cDNA FLJ50510, highly similar to Heat shock 70 kDa protein 4 OS=Homo sapiens OX=9606 PE=2 SV=1	0	33.163	14	8	92	8	1	840	94.3	5.19	7.35	94.86	5	6	0	3.06734e+06	2.02292e+06	2.98692e+06	1.49586e+06	2.07929e+06	3.65628e+06	401466	1.02608e+06	1.30965e+06	1.4353e+06	4.16138e+06	4.11947e+06	836484	2.643e+06	2.0961e+06	595588	1.73808e+06	5.51216e+06	461426	1.5457e+06	2.25784e+06	927043	3.35656e+06	1.5295e+06	2.64847e+06	6.20937e+06	4.56197e+06	30.32	9.32	20.84
FALSE	High	Master Protein	A0A024RBB7	Nucleosome assembly protein 1-like 1, isoform CRA_a OS=Homo sapiens OX=9606 GN=NAP1L1 PE=3 SV=1	0	33.07	23	6	68	4	1	391	45.3	4.46	61.56	51.33	5	4	2	1.77919e+06	1.40856e+06	3.97501e+06	1.61759e+06	2.94907e+06	4.88673e+06	2.68474e+06	7.06112e+06	4.59286e+06	4.1035e+06	5.43068e+06	1.09483e+07	272491	5.64184e+06	6.04763e+06	918372	3.62648e+06	6.36306e+06	204953	2.45782e+06	2.28348e+06	1.88961e+06	6.75116e+06	6.67017e+06	2.08621e+06	3.37256e+06	2.74267e+06	42.08	3.07	18.22
FALSE	High	Master Protein	Q53RD9	Fibulin-7 OS=Homo sapiens OX=9606 GN=FBLN7 PE=2 SV=1	0	32.968	23	7	82	7	1	439	47.3	7.62	79.92	33.63	7	3	0	1.29851e+06	1.27654e+06	1.35026e+06	2.009e+06	2.03614e+06	2.29389e+06	2.74083e+06	7.37772e+06	4.42661e+06	1.47869e+06	4.07569e+06	4.0447e+06	3.19639e+06	9.9279e+06	2.07511e+06	2.39848e+06	4.37506e+06	7.2518e+06	1.12017e+06	4.32287e+06	7.77847e+06	2.23856e+06	6.18433e+06	9.87882e+06	2.96346e+06	2.6609e+06	4.49283e+06	5.74	28.36	41.57
FALSE	High	Master Protein	Q2TNI1	Caveolin OS=Homo sapiens OX=9606 GN=CAV1 PE=2 SV=1	0	32.942	40	7	92	7	1	178	20.5	6.02	34.31	113.5	5	5	0	6.50202e+06	2.54978e+06	8.66253e+06	6.93899e+06	7.3287e+06	1.00549e+07	544842	4.25656e+06	3.15513e+06	1.45458e+06	8.75114e+06	5.04131e+06	918932	5.76573e+06	2.46699e+06	1.67047e+06	2.01235e+06	7.8448e+06	134780	4.76193e+06	2.36473e+06	1.48077e+06	4.70235e+06	7.28405e+06	1.14234e+07	1.08982e+07	1.08007e+07	10.74	15.79	11.13
FALSE	High	Master Protein	A0A286LD96	MHC class I antigen OS=Homo sapiens OX=9606 GN=HLA-A PE=3 SV=1	0	32.901	25	6	60	1	1	365	40.7	5.85	42.97	107.41	3	6	5	4.54541e+06	2.21563e+06	4.64793e+06	2.29434e+06	2.92039e+06	2.56942e+06	1.19443e+06	2.30507e+06	1.94103e+06	1.43683e+06	2.06217e+06	3.50498e+06	1.44054e+06	1.30862e+06	2.85892e+06	709123	3.12777e+06	1.64986e+06	983953	1.24488e+06	2.31103e+06	1.97506e+06	1.77569e+06	2.22661e+06	5.83537e+06	5.81817e+06	8.0326e+06	3.66	29.81	18.73
FALSE	High	Master Protein	Q5VU08	Adducin 3 (Gamma), isoform CRA_a OS=Homo sapiens OX=9606 GN=ADD3 PE=2 SV=1	0	32.807	16	7	52	7	1	706	79.1	6.32	4.14	49.84	4	7	0	3.39892e+06	2.36726e+06	7.32888e+06	6.89121e+06	4.98835e+06	4.45644e+06	69516.2	2.18969e+06	2.06296e+06	317476	1.59372e+06	2.5276e+06	367317	2.51962e+06	875875	43021.4	1.66499e+06	3.14732e+06	108935	2.03725e+06	1.21054e+06	393545	158075	2.47542e+06	3.67071e+06	4.68344e+06	5.37093e+06	5.39	9.41	20.1
FALSE	High	Master Protein	O77963	HLA-DR4 protein (Fragment) OS=Homo sapiens OX=9606 GN=HLA-DR4 PE=4 SV=1	0	32.768	61	7	14	0	1	89	11	6.52	11.82	5.82	6	2	0
FALSE	High	Master Protein	A0A024R5K1	Coronin OS=Homo sapiens OX=9606 GN=CORO1B PE=3 SV=1	0	32.719	23	8	76	8	1	489	54.2	5.88	79.62	33.76	6	7	0	3.24351e+06	2.14096e+06	3.96064e+06	2.86618e+06	3.29869e+06	4.35506e+06	897904	1.49012e+06	1.60422e+06	2.75843e+06	4.225e+06	5.69378e+06	1.14069e+06	4.41211e+06	3.43974e+06	1.30871e+06	7.87668e+06	8.70739e+06	973041	2.75249e+06	1.64041e+06	4.53026e+06	3.48629e+06	3.12374e+06	5.40958e+06	3.69647e+06	2.99415e+06	6.02	7	7.68
FALSE	High	Master Protein	O14979	Heterogeneous nuclear ribonucleoprotein D-like OS=Homo sapiens OX=9606 GN=HNRNPDL PE=1 SV=3	0	32.689	15	8	215	5	1	420	46.4	9.57	97.11	219.66	7	5	0	3.0435e+06	1.946e+06	4.15746e+06	2.14916e+06	3.63884e+06	3.37725e+06	1.86295e+06	3.38746e+06	2.34529e+06	2.24236e+06	2.18321e+06	4.53985e+06	1.34965e+06	3.44919e+06	1.45092e+06	407876	3.64606e+06	6.36007e+06	1.37404e+06	2.24081e+06	1.78915e+06	1.13856e+06	3.36433e+06	2.34726e+06	2.93557e+06	4.67967e+06	9.64745e+06	3.89	11.83	34.54
FALSE	High	Master Protein	A0A024R1U4	RAB5C, member RAS oncogene family, isoform CRA_a OS=Homo sapiens OX=9606 GN=RAB5C PE=4 SV=1	0	32.633	48	7	133	5	1	216	23.5	8.41	49.37	187.05	4	6	2	5.96382e+06	3.08227e+06	4.28265e+06	4.63478e+06	5.58444e+06	7.34835e+06	1.07298e+06	3.0918e+06	2.25358e+06	2.49741e+06	4.71144e+06	3.82465e+06	1.27583e+06	5.73627e+06	6.38998e+06	1.1663e+06	3.86666e+06	3.8289e+06	205233	4.09373e+06	2.06287e+06	3.14646e+06	1.97784e+06	2.82987e+06	5.81935e+06	7.36261e+06	6.01812e+06	13.92	6.34	18.06
FALSE	High	Master Protein	B4DUT8	Calponin OS=Homo sapiens OX=9606 GN=CNN2 PE=1 SV=1	0	32.612	26	7	72	6	1	330	35.9	7.3	28.47	103.8	4	6	0	3.46661e+06	963370	1.53052e+06	3.30835e+06	2.29015e+06	2.31256e+06	1.58937e+06	859328	821105	3.47275e+06	1.44724e+06	3.93621e+06	3.04491e+06	1.3397e+06	9.63871e+06	536648	1.98516e+06	2.69761e+06	1.33345e+06	789208	205302	1.57265e+06	3.63182e+06	4.12739e+06	9.03736e+06	1.92816e+06	2.3414e+06	15.85	36.41	25.91
FALSE	High	Master Protein	P06703	Protein S100-A6 OS=Homo sapiens OX=9606 GN=S100A6 PE=1 SV=1	0	32.492	33	7	159	7	1	90	10.2	5.48	75.42	180.7	7	4	0	4.6498e+07	3.75723e+07	6.30712e+07	6.70279e+07	7.05474e+07	1.30406e+08	5.70455e+07	4.47828e+07	4.04009e+07	3.47994e+07	1.06322e+08	1.64874e+08	4.63825e+07	2.82627e+07	5.12686e+07	3.68662e+07	4.14403e+07	5.26522e+07	2.43157e+07	1.11209e+08	2.03055e+07	1.12844e+08	6.52578e+07	1.10195e+08	4.11464e+07	4.3535e+07	3.16258e+07	10.43	26.18	10.95
FALSE	High	Master Protein	O95336	6-phosphogluconolactonase OS=Homo sapiens OX=9606 GN=PGLS PE=1 SV=2	0	32.401	41	8	133	8	1	258	27.5	6.05	34.63	84.96	7	7	0	4.56088e+06	3.71953e+06	5.7242e+06	5.11555e+06	6.00086e+06	7.01797e+06	1.61509e+06	4.91963e+06	4.95208e+06	3.65768e+06	2.72413e+06	6.44143e+06	1.04879e+06	3.73347e+06	2.32935e+06	1.72644e+06	4.31061e+06	4.79548e+06	1.72359e+06	3.56852e+06	2.5546e+06	2.54415e+06	2.68488e+06	5.66596e+06	6.24766e+06	5.05911e+06	4.57603e+06	11.31	12.65	24.65
FALSE	High	Master Protein	Q9UL88	Myosin-reactive immunoglobulin heavy chain variable region (Fragment) OS=Homo sapiens OX=9606 PE=2 SV=1	0	32.394	43	5	163	2	1	131	14.1	9.63	131.66	189.57	4	4	1	3.92293e+07	2.34572e+07	2.15215e+07	3.03687e+07	2.51803e+07	2.12821e+07	4.6924e+06	1.05138e+07	3.56351e+06	7.5524e+06	3.43666e+06	4.30807e+06	8.47784e+06	7.17307e+06	7.38203e+06	3.47511e+07	1.63246e+07	2.58022e+07	8.41954e+06	8.46743e+06	7.68957e+06	1.72271e+07	9.98286e+06	1.85107e+07	3.79873e+07	4.93191e+07	1.44795e+07	16.73	8.15	24.09
FALSE	High	Master Protein	G3XAK1	Hepatocyte growth factor-like protein OS=Homo sapiens OX=9606 GN=MST1 PE=1 SV=1	0	32.368	16	10	71	10	1	725	81.9	7.8	10.04	63.66	7	7	0	3.03886e+06	3.06955e+06	3.25208e+06	4.65233e+06	5.4055e+06	5.83429e+06	1.4143e+06	2.51301e+06	1.0336e+06	2.32082e+06	1.13669e+06	663703	1.29561e+06	2.10513e+06	2.3444e+06	583297	565811	1.5819e+06	2.08991e+06	2.64199e+06	4.48218e+06	3.38719e+06	3.14498e+06	3.76237e+06	3.79558e+06	5.60263e+06	2.18277e+06	11.32	4.43	6.4
FALSE	High	Master Protein	Q7YPT8	MHC class II antigen OS=Homo sapiens OX=9606 GN=HLA-DQA1/DRA PE=2 SV=1	0	32.363	19	5	161	2	1	255	28.5	5.6	59.02	363.08	3	5	0			96032.6	868029	555971	417673		81371.8	190311	221555								48747.1				66771.3			1.14453e+06	1.34987e+06	979509			0.46
FALSE	High	Master Protein	O75462	Cytokine receptor-like factor 1 OS=Homo sapiens OX=9606 GN=CRLF1 PE=1 SV=1	0	32.292	16	6	262	6	1	422	46.3	9.11	337.45	258.92	6	6	0	2.32666e+06	4.66902e+06	3.16753e+06	6.29047e+06	8.51886e+06	1.63262e+07	1.25683e+07	2.89968e+07	1.00244e+07	6.39908e+06	2.05118e+07	1.17986e+07	9.86256e+06	4.53766e+07	2.85768e+07	9.24777e+06	1.93389e+07	3.5633e+07	1.03892e+07	1.14429e+07	4.49505e+07	1.42462e+07	2.46661e+06	1.72193e+06	5.21382e+06	1.17805e+07	1.36326e+07	17.31	38.08	22.99
FALSE	High	Master Protein	Q15075	Early endosome antigen 1 OS=Homo sapiens OX=9606 GN=EEA1 PE=1 SV=2	0	32.275	9	10	26	10	1	1411	162.4	5.68	16.68	9.48	7	5	0	1.21324e+06	955613	1.96588e+06	801644	1.88062e+06	2.68405e+06	1.4518e+06	1.8259e+06	3.39372e+06	2.72171e+06	1.80681e+06	3.88913e+06	1.74614e+06	3.14536e+06	1.48313e+06	702363	4.09596e+06	3.64344e+06	996885	1.22112e+06	1.29604e+06	1.87685e+06	1.55586e+06	2.69275e+06	2.15213e+06	2.96763e+06	1.7566e+06	7.04	21.58	9.31
FALSE	High	Master Protein	P05787	Keratin, type II cytoskeletal 8 OS=Homo sapiens OX=9606 GN=KRT8 PE=1 SV=7	0	32.271	14	9	323	2	1	483	53.7	5.59	55.72	307.1	8	4	0			73074.4	63917.3	33122.2		228522	206228	177239				33065.8		44080.8	42157.7			33930.9		1.00983e+06	599417		385002			304321			97.36
FALSE	High	Master Protein	A0A0X9UWK7	MS-D4 heavy chain variable region (Fragment) OS=Homo sapiens OX=9606 PE=2 SV=1	0	32.084	50	5	173	1	1	122	13.5	7.12	65.88	229.96	3	4	5	3.21012e+07	1.99087e+07	2.38691e+07	1.78596e+07	1.78586e+07	1.76404e+07	3.35869e+06	1.26564e+07	6.42399e+06	8.25699e+06	4.68952e+06	4.15719e+06	8.6309e+06	5.1936e+06	4.59054e+06	2.15857e+07	1.73643e+07	2.61103e+07	4.78455e+06	7.35252e+06	1.00431e+07	2.4801e+07	1.11481e+07	2.20397e+07	1.90845e+07	2.00509e+07	8.89064e+06	12.03	9.08	13.82
FALSE	High	Master Protein	Q99623	Prohibitin-2 OS=Homo sapiens OX=9606 GN=PHB2 PE=1 SV=2	0	31.989	27	7	57	7	1	299	33.3	9.83	4.89	119.78	1	7	0	4.40811e+06	2.62367e+06	3.85036e+06	2.72696e+06	4.10973e+06	4.33714e+06				72300.9	547211	901465	173518	191301	1.02877e+06		675610	110090	154814	694858	1.34622e+06		214165	1.3227e+06	5.85997e+06	6.86548e+06	5.29465e+06	12.7	6.96	16.9
FALSE	High	Master Protein	Q01484	Ankyrin-2 OS=Homo sapiens OX=9606 GN=ANK2 PE=1 SV=4	0	31.925	3	8	31	2	1	3957	433.4	5.14	0	31.49	2	7	4	67403.9	434336	1.82113e+06	475489	1.08111e+06	2.11084e+06		257129	226522	52915	367631	478667	57819.9	133861			197273	185550		92435.3	396995		175472	354185	215797	1.05429e+06	842502	20.45	35.11	12.84
FALSE	High	Master Protein	P01591	Immunoglobulin J chain OS=Homo sapiens OX=9606 GN=JCHAIN PE=1 SV=4	0	31.914	57	7	212	7	1	159	18.1	5.24	110.23	220.02	7	5	0	2.22186e+07	1.07701e+07	1.18092e+07	2.01123e+07	1.10726e+07	1.56972e+07	3.1763e+07	2.11743e+06	5.00904e+06	2.69879e+07	7.07852e+06	1.84504e+07	2.73752e+07	4.60954e+06	1.41014e+07	3.35735e+07	1.92972e+07	4.22687e+07	3.94135e+07	7.01627e+06	6.80057e+06	6.41941e+07	1.65426e+07	5.88258e+06	1.72461e+07	1.2733e+07	1.75709e+07	4.92	9.54	13.47
[truncated: 1,715 more rows]
[truncated: 146 more columns]
